# Supplementary material for: Molecular basis of autotrophic vs mixotrophic growth in Chlorella sorokiniana
Source: Sci Rep. 2018 Apr 24;8:6465. doi: 10.1038/s41598-018-24979-8 (PMC5915390; doi:10.1038/s41598-018-24979-8)
Supplement: Supplementary file 2 — Dataset 1 [file 41598_2018_24979_MOESM2_ESM.xlsx]

## Sheet: Foglio1
Tags	SeqName	Description	Length	#Hits	e-Value	sim mean	#GO	GO IDs	GO Names	Enzyme Codes	Enzyme Names	InterPro IDs	InterPro GO IDs	InterPro GO Names
[NO-BLAST]	TR1|c0_g1_i1	---NA---	285
[NO-BLAST]	TR2|c0_g1_i1	---NA---	301
[BLASTED, MAPPED, ANNOTATED]	TR3|c0_g1_i1	NEDD8-conjugating enzyme Ubc12	235	20	1.004e-52	99.9	2	F:GO:0005524; F:GO:0016874	F:ATP binding; F:ligase activity
[NO-BLAST]	TR4|c0_g1_i1	---NA---	250
[INTERPRO, BLASTED, MAPPED, ANNOTATED]	TR4|c0_g2_i1	hypothetical protein CHLNCDRAFT_139635	521	4	2.40537e-12	77.75	1	C:GO:0016021	C:integral component of membrane			CYTOPLASMIC_DOMAIN (PHOBIUS); NON_CYTOPLASMIC_DOMAIN (PHOBIUS); TRANSMEMBRANE (PHOBIUS); TRANSMEMBRANE (PHOBIUS); CYTOPLASMIC_DOMAIN (PHOBIUS); TMhelix (TMHMM); TMhelix (TMHMM)	no GO terms	no GO terms
[BLASTED, MAPPED]	TR5|c0_g1_i1	Reticulon-4-interacting mitochondrial	423	4	3.5093e-08	51.5	3	F:GO:0008270; F:GO:0016491; P:GO:0055114	F:zinc ion binding; F:oxidoreductase activity; P:oxidation-reduction process
[NO-BLAST]	TR6|c0_g1_i1	---NA---	240
[INTERPRO, NO-BLAST]	TR7|c0_g1_i1	---NA---	401									no IPS match	no IPS match	no IPS match
[NO-BLAST]	TR7|c1_g1_i1	---NA---	318
[NO-BLAST]	TR8|c0_g1_i1	---NA---	283
[INTERPRO, NO-BLAST]	TR9|c0_g1_i1	---NA---	844									no IPS match	no IPS match	no IPS match
[NO-BLAST]	TR10|c0_g1_i1	---NA---	232
[INTERPRO, NO-BLAST]	TR11|c0_g1_i1	---NA---	606									PTHR40462 (PANTHER)	no GO terms	no GO terms
[NO-BLAST]	TR12|c0_g1_i1	---NA---	520
[NO-BLAST]	TR13|c0_g1_i1	---NA---	344
[NO-BLAST]	TR14|c0_g1_i1	---NA---	376
[NO-BLAST]	TR15|c0_g1_i1	---NA---	293
[INTERPRO, NO-BLAST]	TR16|c0_g1_i1	---NA---	489									no IPS match	no IPS match	no IPS match
[NO-BLAST]	TR17|c0_g1_i1	---NA---	261
[INTERPRO, BLASTED, MAPPED, ANNOTATED]	TR18|c0_g1_i1	anaphase-promoting complex subunit 1-like	610	20	1.27215e-78	44.8	1	C:GO:0005680	C:anaphase-promoting complex			IPR024990 (PFAM); IPR024990 (PANTHER)	C:GO:0005680	C:anaphase-promoting complex
[INTERPRO, BLASTED, MAPPED, ANNOTATED]	TR19|c0_g1_i1	ABC transporter G family member 31	520	20	7.79636e-16	52.7	2	C:GO:0016020; F:GO:0016787	C:membrane; F:hydrolase activity			IPR013525 (PFAM); PTHR19241:SF243 (PANTHER); PTHR19241 (PANTHER); CYTOPLASMIC_DOMAIN (PHOBIUS); TRANSMEMBRANE (PHOBIUS); TRANSMEMBRANE (PHOBIUS); TRANSMEMBRANE (PHOBIUS); TRANSMEMBRANE (PHOBIUS); NON_CYTOPLASMIC_DOMAIN (PHOBIUS); CYTOPLASMIC_DOMAIN (PHOBIUS); CYTOPLASMIC_DOMAIN (PHOBIUS); NON_CYTOPLASMIC_DOMAIN (PHOBIUS); TMhelix (TMHMM); TMhelix (TMHMM); TMhelix (TMHMM)	C:GO:0016020	C:membrane
[NO-BLAST]	TR20|c0_g1_i1	---NA---	714
[INTERPRO, NO-BLAST]	TR21|c0_g1_i1	---NA---	301									no IPS match	no IPS match	no IPS match
[INTERPRO, NO-BLAST]	TR22|c0_g1_i1	---NA---	496									no IPS match	no IPS match	no IPS match
[NO-BLAST]	TR23|c0_g1_i1	---NA---	678
[NO-BLAST]	TR24|c0_g1_i1	---NA---	351
[INTERPRO, BLASTED, MAPPED, ANNOTATED]	TR25|c0_g1_i1	translation factor SUI1 homolog 2-like	733	20	3.70122e-34	72.7	3	F:GO:0003743; C:GO:0005840; P:GO:0006446	F:translation initiation factor activity; C:ribosome; P:regulation of translational initiation			IPR005874 (PIRSF); IPR001950 (G3DSA:3.30.780.GENE3D); IPR005874 (TIGRFAM); IPR001950 (PFAM); PTHR10388 (PANTHER); IPR001950 (PROSITE_PROFILES); cd11566 (CDD); IPR001950 (SUPERFAMILY)	F:GO:0003743; P:GO:0006413	F:translation initiation factor activity; P:translational initiation
[NO-BLAST]	TR26|c0_g1_i1	---NA---	373
[NO-BLAST]	TR27|c0_g1_i1	---NA---	259
[BLASTED, MAPPED, ANNOTATED]	TR28|c0_g1_i1	hypothetical protein CHLNCDRAFT_56869	266	1	3.25334e-09	83	3	F:GO:0003824; F:GO:0003682; C:GO:0000785	F:catalytic activity; F:chromatin binding; C:chromatin
[INTERPRO, BLASTED]	TR29|c0_g1_i1	COP9 signalosome complex subunit	1165	2	2.78384e-13	42.5						PTHR10758:SF1 (PANTHER); PTHR10758 (PANTHER); PTHR10758:SF1 (PANTHER)	no GO terms	no GO terms
[INTERPRO, BLASTED, MAPPED]	TR30|c0_g1_i1	SAC3 GANP Nin1 mts3 eIF-3 p25 family	362	20	2.67867e-31	67.1	1	C:GO:0005634	C:nucleus			IPR005062 (PFAM); PTHR12436:SF4 (PANTHER); PTHR12436 (PANTHER)	no GO terms	no GO terms
[INTERPRO, BLASTED, MAPPED, ANNOTATED]	TR31|c0_g1_i1	ubiquitin conjugation factor E4	524	20	2.18342e-15	43.75	4	C:GO:0000151; F:GO:0034450; P:GO:0006511; P:GO:0016567	C:ubiquitin ligase complex; F:ubiquitin-ubiquitin ligase activity; P:ubiquitin-dependent protein catabolic process; P:protein ubiquitination			Coil (COILS); IPR019474 (PFAM); PTHR13931:SF2 (PANTHER); PTHR13931 (PANTHER)	C:GO:0000151; F:GO:0034450; P:GO:0006511; P:GO:0016567	C:ubiquitin ligase complex; F:ubiquitin-ubiquitin ligase activity; P:ubiquitin-dependent protein catabolic process; P:protein ubiquitination
[NO-BLAST]	TR32|c0_g1_i1	---NA---	235
[NO-BLAST]	TR33|c0_g1_i1	---NA---	655
[BLASTED, MAPPED, ANNOTATED]	TR34|c0_g1_i1	histone H3	263	20	4.79191e-53	99.7	4	C:GO:0005634; F:GO:0003677; F:GO:0046982; C:GO:0000786	C:nucleus; F:DNA binding; F:protein heterodimerization activity; C:nucleosome
[INTERPRO, BLASTED, MAPPED, ANNOTATED]	TR35|c0_g1_i1	ATP-binding cassette transporter	1860	20	6.39757e-123	55.4	2	F:GO:0003824; C:GO:0016020	F:catalytic activity; C:membrane			Coil (COILS)	no GO terms	no GO terms
[NO-BLAST]	TR36|c0_g1_i1	---NA---	301
[INTERPRO, NO-BLAST]	TR37|c0_g1_i1	---NA---	443									no IPS match	no IPS match	no IPS match
[INTERPRO, NO-BLAST]	TR38|c0_g1_i1	---NA---	336									TRANSMEMBRANE (PHOBIUS); NON_CYTOPLASMIC_DOMAIN (PHOBIUS); TRANSMEMBRANE (PHOBIUS); CYTOPLASMIC_DOMAIN (PHOBIUS); CYTOPLASMIC_DOMAIN (PHOBIUS); TMhelix (TMHMM)	no GO terms	no GO terms
[NO-BLAST]	TR39|c0_g1_i1	---NA---	317
[BLASTED, MAPPED, ANNOTATED]	TR40|c0_g1_i1	chloroplastic	283	20	6.57939e-29	74.85	3	F:GO:0004802; P:GO:0006098; P:GO:0015976	F:transketolase activity; P:pentose-phosphate shunt; P:carbon utilization	EC:2.2.1.1	Transketolase
[NO-BLAST]	TR41|c0_g1_i1	---NA---	282
[NO-BLAST]	TR42|c0_g1_i1	---NA---	292
[INTERPRO, NO-BLAST]	TR43|c0_g1_i1	---NA---	359									IPR019439 (PFAM)	no GO terms	no GO terms
[INTERPRO, NO-BLAST]	TR44|c0_g1_i1	---NA---	379									no IPS match	no IPS match	no IPS match
[INTERPRO, BLASTED, MAPPED, ANNOTATED]	TR45|c0_g1_i1	pterin-4-alpha-carbinolamine dehydratase	418	4	1.21024e-16	57.25	2	P:GO:0006729; F:GO:0008124	P:tetrahydrobiopterin biosynthetic process; F:4-alpha-hydroxytetrahydrobiopterin dehydratase activity	EC:4.2.1.96	4a-hydroxytetrahydrobiopterin dehydratase	IPR001533 (G3DSA:3.30.1360.GENE3D); IPR001533 (PFAM); IPR001533 (PANTHER); PTHR12599:SF0 (PANTHER); SIGNAL_PEPTIDE (PHOBIUS); SIGNAL_PEPTIDE_H_REGION (PHOBIUS); SIGNAL_PEPTIDE_N_REGION (PHOBIUS); NON_CYTOPLASMIC_DOMAIN (PHOBIUS); SIGNAL_PEPTIDE_C_REGION (PHOBIUS); cd00488 (CDD); SignalP-noTM (SIGNALP_EUK); SignalP-TM (SIGNALP_GRAM_POSITIVE); IPR001533 (SUPERFAMILY)	P:GO:0006729; F:GO:0008124	P:tetrahydrobiopterin biosynthetic process; F:4-alpha-hydroxytetrahydrobiopterin dehydratase activity
[NO-BLAST]	TR46|c0_g1_i1	---NA---	225
[INTERPRO, BLASTED, MAPPED, ANNOTATED]	TR47|c0_g1_i1	organic cation carnitine transporter 7-like	2003	20	5.72511e-44	43.5	3	P:GO:0055085; C:GO:0016021; F:GO:0005215	P:transmembrane transport; C:integral component of membrane; F:transporter activity			IPR011701 (PFAM); G3DSA:1.20.1250.20 (GENE3D); G3DSA:1.20.1250.20 (GENE3D); PTHR23511:SF4 (PANTHER); PTHR23511 (PANTHER); NON_CYTOPLASMIC_DOMAIN (PHOBIUS); TRANSMEMBRANE (PHOBIUS); TRANSMEMBRANE (PHOBIUS); CYTOPLASMIC_DOMAIN (PHOBIUS); TRANSMEMBRANE (PHOBIUS); TRANSMEMBRANE (PHOBIUS); TRANSMEMBRANE (PHOBIUS); NON_CYTOPLASMIC_DOMAIN (PHOBIUS); CYTOPLASMIC_DOMAIN (PHOBIUS); TRANSMEMBRANE (PHOBIUS);…	P:GO:0055085; C:GO:0016021	P:transmembrane transport; C:integral component of membrane
[NO-BLAST]	TR48|c0_g1_i1	---NA---	276
[INTERPRO, NO-BLAST]	TR49|c0_g1_i1	---NA---	433									TRANSMEMBRANE (PHOBIUS); CYTOPLASMIC_DOMAIN (PHOBIUS); NON_CYTOPLASMIC_DOMAIN (PHOBIUS); TMhelix (TMHMM)	no GO terms	no GO terms
[NO-BLAST]	TR50|c0_g1_i1	---NA---	235
[NO-BLAST]	TR51|c0_g1_i1	---NA---	283
[NO-BLAST]	TR52|c0_g1_i1	---NA---	486
[NO-BLAST]	TR53|c0_g1_i1	---NA---	252
[INTERPRO, BLASTED, MAPPED]	TR54|c0_g1_i1	periodic tryptophan 2 homolog	767	20	3.12315e-35	54	8	C:GO:0032040; P:GO:0000462; F:GO:0030515; C:GO:0034388; P:GO:0009553; P:GO:0006364; P:GO:0000028; C:GO:0005730	C:small-subunit processome; P:maturation of SSU-rRNA from tricistronic rRNA transcript (SSU-rRNA, 5.8S rRNA, LSU-rRNA); F:snoRNA binding; C:Pwp2p-containing subcomplex of 90S preribosome; P:embryo sac development; P:rRNA processing; P:ribosomal small subunit assembly; C:nucleolus			IPR007148 (PFAM); IPR027145 (PANTHER)	no GO terms	no GO terms
[INTERPRO, BLASTED, MAPPED, ANNOTATED]	TR55|c0_g1_i1	aspartate kinase	2004	20	0	49	7	F:GO:0004072; P:GO:0009089; P:GO:0006563; P:GO:0016310; F:GO:0016597; P:GO:0006544; P:GO:0006566	F:aspartate kinase activity; P:lysine biosynthetic process via diaminopimelate; P:L-serine metabolic process; P:phosphorylation; F:amino acid binding; P:glycine metabolic process; P:threonine metabolic process	EC:2.7.2.4	Aspartate kinase	IPR001341 (TIGRFAM); IPR005260 (PIRSF); IPR027795 (PFAM); IPR001048 (G3DSA:3.40.1160.GENE3D); IPR001048 (PFAM); PTHR21499 (PANTHER); PTHR21499:SF3 (PANTHER); IPR018042 (PROSITE_PATTERNS); IPR002912 (PROSITE_PROFILES); IPR002912 (PROSITE_PROFILES); SSF55021 (SUPERFAMILY); IPR001048 (SUPERFAMILY); SSF55021 (SUPERFAMILY)	F:GO:0004072; P:GO:0009089; P:GO:0008152; P:GO:0008652; F:GO:0016597	F:aspartate kinase activity; P:lysine biosynthetic process via diaminopimelate; P:metabolic process; P:cellular amino acid biosynthetic process; F:amino acid binding
[INTERPRO, BLASTED, MAPPED, ANNOTATED]	TR56|c0_g1_i1	probable histone chaperone ASF1A	1251	20	1.03593e-66	80.6	2	C:GO:0005634; P:GO:0006333	C:nucleus; P:chromatin assembly or disassembly			TRANSMEMBRANE (PHOBIUS); TRANSMEMBRANE (PHOBIUS); CYTOPLASMIC_DOMAIN (PHOBIUS); NON_CYTOPLASMIC_DOMAIN (PHOBIUS); CYTOPLASMIC_DOMAIN (PHOBIUS); TMhelix (TMHMM)	no GO terms	no GO terms
[INTERPRO, NO-BLAST]	TR57|c0_g1_i1	---NA---	378									no IPS match	no IPS match	no IPS match
[NO-BLAST]	TR58|c0_g1_i1	---NA---	298
[INTERPRO, BLASTED, MAPPED, ANNOTATED]	TR59|c0_g1_i1	SUPPRESSOR OF FRI 4 isoform X2	1104	20	3.78031e-33	76.15	6	C:GO:0005634; F:GO:0003677; F:GO:0042803; F:GO:0046872; F:GO:0046982; P:GO:0009910	C:nucleus; F:DNA binding; F:protein homodimerization activity; F:metal ion binding; F:protein heterodimerization activity; P:negative regulation of flower development			IPR015880 (SMART); PTHR23215 (PANTHER); IPR007087 (PROSITE_PATTERNS); IPR007087 (PROSITE_PATTERNS); IPR003656 (PROSITE_PROFILES); IPR007087 (PROSITE_PROFILES); SSF57667 (SUPERFAMILY)	F:GO:0003677; F:GO:0046872	F:DNA binding; F:metal ion binding
[INTERPRO, NO-BLAST]	TR60|c0_g1_i1	---NA---	1183									Coil (COILS); Coil (COILS); PF13324 (PFAM)	no GO terms	no GO terms
[INTERPRO, BLASTED, MAPPED, ANNOTATED]	TR61|c0_g1_i1	subtilisin-like protease	1102	8	4.79704e-09	48	2	P:GO:0006508; F:GO:0004252	P:proteolysis; F:serine-type endopeptidase activity	EC:3.4.21	Acting on peptide bonds (peptidases)	IPR000209 (G3DSA:3.40.50.GENE3D); IPR000209 (PFAM); IPR015500 (PANTHER); PTHR10795:SF359 (PANTHER); IPR023828 (PROSITE_PATTERNS); IPR000209 (SUPERFAMILY)	P:GO:0006508; F:GO:0004252	P:proteolysis; F:serine-type endopeptidase activity
[BLASTED, MAPPED, ANNOTATED]	TR62|c0_g1_i1	Ribulose-phosphate 3- cytoplasmic isoform	300	20	9.89807e-15	76.8	7	P:GO:0009052; F:GO:0046872; P:GO:0044262; C:GO:0005829; P:GO:0019323; F:GO:0004750; P:GO:0015976	P:pentose-phosphate shunt, non-oxidative branch; F:metal ion binding; P:cellular carbohydrate metabolic process; C:cytosol; P:pentose catabolic process; F:ribulose-phosphate 3-epimerase activity; P:carbon utilization	EC:5.1.3.1	Ribulose-phosphate 3-epimerase
[NO-BLAST]	TR63|c0_g1_i1	---NA---	268
[INTERPRO, NO-BLAST]	TR64|c0_g1_i1	---NA---	317									Coil (COILS)	no GO terms	no GO terms
[INTERPRO, NO-BLAST, ANNOTATED]	TR65|c0_g1_i1	---NA---	360				2	P:GO:0006470; F:GO:0008138	P:protein dephosphorylation; F:protein tyrosine/serine/threonine phosphatase activity	EC:3.1.3.16; EC:3.1.3.41	Protein-serine/threonine phosphatase; 4-nitrophenylphosphatase	IPR000340 (PFAM); IPR029021 (G3DSA:3.90.190.GENE3D); IPR024950 (PANTHER); PTHR10159:SF343 (PANTHER); IPR029021 (SUPERFAMILY)	P:GO:0006470; F:GO:0008138	P:protein dephosphorylation; F:protein tyrosine/serine/threonine phosphatase activity
[INTERPRO, BLASTED, MAPPED, ANNOTATED]	TR66|c0_g1_i1	hypothetical protein CHLNCDRAFT_50618	579	4	1.04037e-25	74.25	1	F:GO:0046872	F:metal ion binding			IPR000571 (SMART); IPR000571 (PFAM); IPR000571 (G3DSA:4.10.1000.GENE3D); IPR000571 (PROSITE_PROFILES)	F:GO:0046872	F:metal ion binding
[INTERPRO, BLASTED, MAPPED, ANNOTATED]	TR67|c0_g1_i1	RNA pseudouridine synthase 7	911	20	8.78375e-51	63.55	3	P:GO:0001522; F:GO:0003723; F:GO:0009982	P:pseudouridine synthesis; F:RNA binding; F:pseudouridine synthase activity	EC:5.4.99.12	tRNA pseudouridine(38-40) synthase	IPR006145 (PFAM); PTHR11079 (PANTHER); PTHR11079:SF85 (PANTHER); IPR006224 (PROSITE_PATTERNS); cd00165 (CDD); IPR020103 (SUPERFAMILY)	P:GO:0001522; F:GO:0003723; P:GO:0009451; F:GO:0009982	P:pseudouridine synthesis; F:RNA binding; P:RNA modification; F:pseudouridine synthase activity
[INTERPRO, NO-BLAST]	TR68|c0_g1_i1	---NA---	1062									SIGNAL_PEPTIDE (PHOBIUS); SIGNAL_PEPTIDE_H_REGION (PHOBIUS); SIGNAL_PEPTIDE_N_REGION (PHOBIUS); NON_CYTOPLASMIC_DOMAIN (PHOBIUS); SIGNAL_PEPTIDE_C_REGION (PHOBIUS); SignalP-noTM (SIGNALP_EUK); SignalP-TM (SIGNALP_GRAM_POSITIVE); SignalP-noTM (SIGNALP_GRAM_NEGATIVE)	no GO terms	no GO terms
[NO-BLAST]	TR69|c0_g1_i1	---NA---	238
[NO-BLAST]	TR70|c0_g1_i1	---NA---	634
[NO-BLAST]	TR71|c0_g1_i1	---NA---	324
[INTERPRO, BLASTED, MAPPED]	TR72|c0_g1_i1	hypothetical protein CHLNCDRAFT_144323	576	3	2.90582e-28	66.33	5	P:GO:0006281; P:GO:0090305; F:GO:0003677; F:GO:0003824; F:GO:0033699	P:DNA repair; P:nucleic acid phosphodiester bond hydrolysis; F:DNA binding; F:catalytic activity; F:DNA 5'-adenosine monophosphate hydrolase activity			no IPS match	no IPS match	no IPS match
[INTERPRO, NO-BLAST]	TR73|c0_g1_i1	---NA---	952									no IPS match	no IPS match	no IPS match
[INTERPRO, BLASTED, MAPPED, ANNOTATED]	TR74|c0_g1_i1	WD repeat-containing 36	1471	20	2.99946e-48	50.2	3	C:GO:0032040; F:GO:0005515; P:GO:0006364	C:small-subunit processome; F:protein binding; P:rRNA processing			IPR001680 (SMART); IPR001680 (PFAM); IPR007319 (PFAM); IPR015943 (G3DSA:2.130.10.GENE3D); PTHR22840 (PANTHER); IPR019775 (PROSITE_PATTERNS); IPR019775 (PROSITE_PATTERNS); IPR017986 (PROSITE_PROFILES); IPR001680 (PROSITE_PROFILES); IPR001680 (PROSITE_PROFILES); IPR011047 (SUPERFAMILY)	C:GO:0032040; F:GO:0005515; P:GO:0006364	C:small-subunit processome; F:protein binding; P:rRNA processing
[INTERPRO, NO-BLAST]	TR75|c0_g1_i1	---NA---	514									no IPS match	no IPS match	no IPS match
[INTERPRO, BLASTED, MAPPED, ANNOTATED]	TR76|c0_g1_i1	Heat shock	330	20	3.98492e-52	89.8	4	F:GO:0005524; C:GO:0009507; C:GO:0005618; C:GO:0005886	F:ATP binding; C:chloroplast; C:cell wall; C:plasma membrane			G3DSA:3.90.640.10 (GENE3D); IPR013126 (PFAM); G3DSA:3.30.420.40 (GENE3D); PTHR19375 (PANTHER); PTHR19375:SF140 (PANTHER); SSF53067 (SUPERFAMILY)	no GO terms	no GO terms
[INTERPRO, BLASTED, MAPPED, ANNOTATED]	TR77|c0_g1_i1	threonine synthase	2202	8	0	50.38	2	F:GO:0030170; P:GO:0006520	F:pyridoxal phosphate binding; P:cellular amino acid metabolic process			IPR004450 (TIGRFAM); IPR029144 (PFAM); IPR001926 (PFAM); G3DSA:3.40.50.1100 (GENE3D); G3DSA:3.40.50.1100 (GENE3D); IPR029144 (G3DSA:3.90.1380.GENE3D); PTHR10314 (PANTHER); PTHR10314:SF1 (PANTHER); IPR000634 (PROSITE_PATTERNS); cd01560 (CDD); IPR001926 (SUPERFAMILY)	F:GO:0030170; P:GO:0006520	F:pyridoxal phosphate binding; P:cellular amino acid metabolic process
[NO-BLAST]	TR78|c0_g1_i1	---NA---	281
[INTERPRO, NO-BLAST]	TR79|c0_g1_i1	---NA---	500									no IPS match	no IPS match	no IPS match
[NO-BLAST]	TR80|c0_g1_i1	---NA---	380
[INTERPRO, NO-BLAST]	TR81|c0_g1_i1	---NA---	307									SignalP-noTM (SIGNALP_GRAM_NEGATIVE)	no GO terms	no GO terms
[NO-BLAST]	TR82|c0_g1_i1	---NA---	474
[INTERPRO, NO-BLAST]	TR83|c0_g1_i1	---NA---	697									IPR021858 (PFAM); PTHR37534:SF2 (PANTHER); PTHR37534 (PANTHER)	no GO terms	no GO terms
[NO-BLAST]	TR84|c0_g1_i1	---NA---	333
[NO-BLAST]	TR85|c0_g1_i1	---NA---	351
[INTERPRO, BLASTED, MAPPED, ANNOTATED]	TR86|c0_g1_i1	tRNA-specific adenosine deaminase 2	656	20	2.38643e-08	50	3	F:GO:0008270; F:GO:0008251; P:GO:0002100	F:zinc ion binding; F:tRNA-specific adenosine deaminase activity; P:tRNA wobble adenosine to inosine editing	EC:3.5.4.4	Adenosine deaminase	IPR028883 (PFAM); G3DSA:3.40.140.10 (GENE3D); IPR002125 (PROSITE_PROFILES); cd01285 (CDD); IPR016193 (SUPERFAMILY)	F:GO:0008270; F:GO:0003824; F:GO:0008251; P:GO:0002100	F:zinc ion binding; F:catalytic activity; F:tRNA-specific adenosine deaminase activity; P:tRNA wobble adenosine to inosine editing
[NO-BLAST]	TR87|c0_g1_i1	---NA---	413
[NO-BLAST]	TR88|c0_g1_i1	---NA---	618
[NO-BLAST]	TR89|c0_g1_i1	---NA---	559
[NO-BLAST]	TR90|c0_g1_i1	---NA---	275
[NO-BLAST]	TR91|c0_g1_i1	---NA---	291
[NO-BLAST]	TR91|c0_g2_i1	---NA---	499
[INTERPRO, NO-BLAST]	TR91|c0_g2_i2	---NA---	1303									no IPS match	no IPS match	no IPS match
[INTERPRO, BLASTED, MAPPED, ANNOTATED]	TR91|c0_g2_i3	ferritin- chloroplastic	659	20	3.49058e-55	70.45	4	P:GO:0006879; F:GO:0008199; F:GO:0016491; P:GO:0006826	P:cellular iron ion homeostasis; F:ferric iron binding; F:oxidoreductase activity; P:iron ion transport			IPR012347 (G3DSA:1.20.1260.GENE3D); IPR008331 (PFAM); IPR001519 (PANTHER); PTHR11431:SF41 (PANTHER); IPR009040 (PROSITE_PROFILES); IPR009078 (SUPERFAMILY)	P:GO:0006879; F:GO:0008199; P:GO:0006826	P:cellular iron ion homeostasis; F:ferric iron binding; P:iron ion transport
[INTERPRO, BLASTED, MAPPED]	TR91|c0_g2_i4	ferritin- chloroplastic-like	1311	18	3.9828e-16	72.61	8	P:GO:0006879; C:GO:0005623; F:GO:0008199; F:GO:0046872; F:GO:0016491; P:GO:0006826; P:GO:0055114; F:GO:0004322	P:cellular iron ion homeostasis; C:cell; F:ferric iron binding; F:metal ion binding; F:oxidoreductase activity; P:iron ion transport; P:oxidation-reduction process; F:ferroxidase activity			IPR012347 (G3DSA:1.20.1260.GENE3D); SignalP-TM (SIGNALP_GRAM_POSITIVE)	no GO terms	no GO terms
[INTERPRO, BLASTED, MAPPED, ANNOTATED]	TR91|c0_g2_i5	ferritin- chloroplastic	966	20	9.03453e-22	74.9	18	C:GO:0009570; P:GO:0015994; P:GO:0010043; F:GO:0008199; P:GO:0006880; P:GO:0042542; F:GO:0004322; P:GO:0009735; C:GO:0009535; P:GO:0009409; P:GO:0009617; P:GO:0009908; P:GO:0006826; P:GO:0048366; C:GO:0005739; P:GO:0010039; P:GO:0015979; P:GO:0055114	C:chloroplast stroma; P:chlorophyll metabolic process; P:response to zinc ion; F:ferric iron binding; P:intracellular sequestering of iron ion; P:response to hydrogen peroxide; F:ferroxidase activity; P:response to cytokinin; C:chloroplast thylakoid membrane; P:response to cold; P:response to bacterium; P:flower development; P:iron ion transport; P:leaf development; C:mitochondrion; P:response to…	EC:1.16.3.1; EC:1.16.3	Ferroxidase; Oxidizing metal ions	IPR012347 (G3DSA:1.20.1260.GENE3D)	no GO terms	no GO terms
[INTERPRO, BLASTED, MAPPED, ANNOTATED]	TR91|c0_g2_i6	Ferritin- chloroplastic	836	20	2.9597e-46	74.6	10	P:GO:0006879; F:GO:0008199; F:GO:0016491; P:GO:0048367; P:GO:0006826; C:GO:0016020; P:GO:0008152; P:GO:0042221; C:GO:0044434; C:GO:0009579	P:cellular iron ion homeostasis; F:ferric iron binding; F:oxidoreductase activity; P:shoot system development; P:iron ion transport; C:membrane; P:metabolic process; P:response to chemical; C:chloroplast part; C:thylakoid			IPR012347 (G3DSA:1.20.1260.GENE3D); IPR008331 (PFAM); IPR001519 (PANTHER); PTHR11431:SF41 (PANTHER); SignalP-TM (SIGNALP_GRAM_POSITIVE); IPR009078 (SUPERFAMILY)	P:GO:0006879; F:GO:0008199; P:GO:0006826	P:cellular iron ion homeostasis; F:ferric iron binding; P:iron ion transport
[INTERPRO, NO-BLAST]	TR91|c0_g2_i7	---NA---	1138									SIGNAL_PEPTIDE_H_REGION (PHOBIUS); SIGNAL_PEPTIDE_N_REGION (PHOBIUS); NON_CYTOPLASMIC_DOMAIN (PHOBIUS); SIGNAL_PEPTIDE_C_REGION (PHOBIUS); SIGNAL_PEPTIDE (PHOBIUS)	no GO terms	no GO terms
[INTERPRO, BLASTED, MAPPED, ANNOTATED]	TR91|c0_g2_i8	ferritin- chloroplastic-like	1143	7	6.0337e-14	86.86	7	P:GO:0006879; C:GO:0005623; P:GO:0015994; F:GO:0008199; P:GO:0006826; P:GO:0055114; F:GO:0004322	P:cellular iron ion homeostasis; C:cell; P:chlorophyll metabolic process; F:ferric iron binding; P:iron ion transport; P:oxidation-reduction process; F:ferroxidase activity	EC:1.16.3.1; EC:1.16.3	Ferroxidase; Oxidizing metal ions	IPR012347 (G3DSA:1.20.1260.GENE3D)	no GO terms	no GO terms
[INTERPRO, BLASTED, MAPPED, ANNOTATED]	TR91|c0_g2_i9	ferritin- chloroplastic	664	20	3.23375e-43	68.15	4	P:GO:0006879; F:GO:0008199; F:GO:0016491; P:GO:0006826	P:cellular iron ion homeostasis; F:ferric iron binding; F:oxidoreductase activity; P:iron ion transport			IPR012347 (G3DSA:1.20.1260.GENE3D); IPR008331 (PFAM); PTHR11431:SF41 (PANTHER); IPR001519 (PANTHER); IPR009040 (PROSITE_PROFILES); IPR009078 (SUPERFAMILY)	P:GO:0006879; F:GO:0008199; P:GO:0006826	P:cellular iron ion homeostasis; F:ferric iron binding; P:iron ion transport
[INTERPRO, BLASTED, MAPPED, ANNOTATED]	TR91|c0_g2_i10	Ferritin- chloroplastic	662	20	9.59209e-13	70.05	10	P:GO:0055072; F:GO:0016491; F:GO:0046872; P:GO:0048367; C:GO:0016020; P:GO:0008152; P:GO:0042221; C:GO:0044434; P:GO:0009987; C:GO:0009579	P:iron ion homeostasis; F:oxidoreductase activity; F:metal ion binding; P:shoot system development; C:membrane; P:metabolic process; P:response to chemical; C:chloroplast part; P:cellular process; C:thylakoid			IPR012347 (G3DSA:1.20.1260.GENE3D)	no GO terms	no GO terms
[INTERPRO, BLASTED, MAPPED, ANNOTATED]	TR92|c1_g1_i1	beta-hexosaminidase 2	1639	20	1.85828e-121	60.3	5	P:GO:0001575; P:GO:0005975; P:GO:0006040; F:GO:0004563; P:GO:0006027	P:globoside metabolic process; P:carbohydrate metabolic process; P:amino sugar metabolic process; F:beta-N-acetylhexosaminidase activity; P:glycosaminoglycan catabolic process	EC:3.2.1.52	Beta-N-acetylhexosaminidase	IPR025705 (PRINTS); IPR013781 (G3DSA:3.20.20.GENE3D); IPR029018 (G3DSA:3.30.379.GENE3D); IPR015883 (PFAM); PTHR22600 (PANTHER); PTHR22600:SF5 (PANTHER); IPR017853 (SUPERFAMILY)	P:GO:0005975; F:GO:0004553; F:GO:0004563	P:carbohydrate metabolic process; F:hydrolase activity, hydrolyzing O-glycosyl compounds; F:beta-N-acetylhexosaminidase activity
[INTERPRO, BLASTED, MAPPED, ANNOTATED]	TR92|c1_g1_i2	Beta-hexosaminidase 2	2431	20	0	50.2	5	P:GO:0001575; P:GO:0005975; P:GO:0006040; F:GO:0004563; P:GO:0006027	P:globoside metabolic process; P:carbohydrate metabolic process; P:amino sugar metabolic process; F:beta-N-acetylhexosaminidase activity; P:glycosaminoglycan catabolic process	EC:3.2.1.52	Beta-N-acetylhexosaminidase	IPR025705 (PRINTS); IPR029018 (G3DSA:3.30.379.GENE3D); IPR013781 (G3DSA:3.20.20.GENE3D); IPR015883 (PFAM); PTHR22600:SF5 (PANTHER); PTHR22600 (PANTHER); PTHR22600:SF5 (PANTHER); PTHR22600 (PANTHER); cd06562 (CDD); IPR017853 (SUPERFAMILY); IPR017853 (SUPERFAMILY)	P:GO:0005975; F:GO:0004553; F:GO:0004563	P:carbohydrate metabolic process; F:hydrolase activity, hydrolyzing O-glycosyl compounds; F:beta-N-acetylhexosaminidase activity
[INTERPRO, BLASTED, MAPPED, ANNOTATED]	TR92|c1_g1_i3	beta-hexosaminidase 2	3096	20	2.793e-136	62.4	5	P:GO:0001575; P:GO:0005975; P:GO:0006040; F:GO:0004563; P:GO:0006027	P:globoside metabolic process; P:carbohydrate metabolic process; P:amino sugar metabolic process; F:beta-N-acetylhexosaminidase activity; P:glycosaminoglycan catabolic process	EC:3.2.1.52	Beta-N-acetylhexosaminidase	IPR025705 (PRINTS); IPR029018 (G3DSA:3.30.379.GENE3D); IPR015883 (PFAM); IPR013781 (G3DSA:3.20.20.GENE3D); IPR029019 (PFAM); PTHR22600 (PANTHER); PTHR22600 (PANTHER); PTHR22600:SF5 (PANTHER); PTHR22600:SF5 (PANTHER); SIGNAL_PEPTIDE_C_REGION (PHOBIUS); NON_CYTOPLASMIC_DOMAIN (PHOBIUS); SIGNAL_PEPTIDE (PHOBIUS); SIGNAL_PEPTIDE_H_REGION (PHOBIUS); SIGNAL_PEPTIDE_N_REGION (PHOBIUS); SignalP-noTM (SIG…	P:GO:0005975; F:GO:0004553; F:GO:0004563	P:carbohydrate metabolic process; F:hydrolase activity, hydrolyzing O-glycosyl compounds; F:beta-N-acetylhexosaminidase activity
[INTERPRO, BLASTED, MAPPED, ANNOTATED]	TR92|c1_g1_i4	beta-hexosaminidase 2	2991	20	9.64147e-149	59.75	5	P:GO:0001575; P:GO:0005975; P:GO:0006040; F:GO:0004563; P:GO:0006027	P:globoside metabolic process; P:carbohydrate metabolic process; P:amino sugar metabolic process; F:beta-N-acetylhexosaminidase activity; P:glycosaminoglycan catabolic process	EC:3.2.1.52	Beta-N-acetylhexosaminidase	IPR025705 (PRINTS); IPR015883 (PFAM); IPR029018 (G3DSA:3.30.379.GENE3D); IPR013781 (G3DSA:3.20.20.GENE3D); PTHR22600:SF5 (PANTHER); PTHR22600 (PANTHER); IPR017853 (SUPERFAMILY)	P:GO:0005975; F:GO:0004553; F:GO:0004563	P:carbohydrate metabolic process; F:hydrolase activity, hydrolyzing O-glycosyl compounds; F:beta-N-acetylhexosaminidase activity
[INTERPRO, BLASTED, MAPPED, ANNOTATED]	TR92|c1_g1_i5	beta-hexosaminidase 2	2926	20	7.90229e-159	59.55	5	P:GO:0001575; P:GO:0005975; P:GO:0006040; F:GO:0004563; P:GO:0006027	P:globoside metabolic process; P:carbohydrate metabolic process; P:amino sugar metabolic process; F:beta-N-acetylhexosaminidase activity; P:glycosaminoglycan catabolic process	EC:3.2.1.52	Beta-N-acetylhexosaminidase	IPR025705 (PRINTS); IPR013781 (G3DSA:3.20.20.GENE3D); IPR029019 (PFAM); IPR015883 (PFAM); IPR029018 (G3DSA:3.30.379.GENE3D); PTHR22600 (PANTHER); PTHR22600:SF5 (PANTHER); PTHR22600:SF5 (PANTHER); NON_CYTOPLASMIC_DOMAIN (PHOBIUS); SIGNAL_PEPTIDE_C_REGION (PHOBIUS); SIGNAL_PEPTIDE (PHOBIUS); SIGNAL_PEPTIDE_H_REGION (PHOBIUS); SIGNAL_PEPTIDE_N_REGION (PHOBIUS); SignalP-noTM (SIGNALP_EUK); IPR029018 …	P:GO:0005975; F:GO:0004553; F:GO:0004563	P:carbohydrate metabolic process; F:hydrolase activity, hydrolyzing O-glycosyl compounds; F:beta-N-acetylhexosaminidase activity
[INTERPRO, BLASTED, MAPPED, ANNOTATED]	TR92|c1_g1_i6	beta-hexosaminidase 2	2525	20	0	51.2	5	P:GO:0001575; P:GO:0005975; P:GO:0006040; F:GO:0004563; P:GO:0006027	P:globoside metabolic process; P:carbohydrate metabolic process; P:amino sugar metabolic process; F:beta-N-acetylhexosaminidase activity; P:glycosaminoglycan catabolic process	EC:3.2.1.52	Beta-N-acetylhexosaminidase	IPR025705 (PRINTS); IPR029018 (G3DSA:3.30.379.GENE3D); IPR013781 (G3DSA:3.20.20.GENE3D); IPR015883 (PFAM); PTHR22600:SF5 (PANTHER); PTHR22600 (PANTHER); IPR017853 (SUPERFAMILY); IPR017853 (SUPERFAMILY)	P:GO:0005975; F:GO:0004553; F:GO:0004563	P:carbohydrate metabolic process; F:hydrolase activity, hydrolyzing O-glycosyl compounds; F:beta-N-acetylhexosaminidase activity
[INTERPRO, BLASTED, MAPPED, ANNOTATED]	TR92|c1_g1_i7	beta-hexosaminidase 2	3255	20	6.64355e-126	62.25	2	P:GO:0005975; F:GO:0004553	P:carbohydrate metabolic process; F:hydrolase activity, hydrolyzing O-glycosyl compounds			no IPS match	no IPS match	no IPS match
[INTERPRO, BLASTED, MAPPED, ANNOTATED]	TR92|c1_g1_i8	beta-hexosaminidase 2	2695	20	8.9302e-128	62.25	5	P:GO:0001575; P:GO:0005975; P:GO:0006040; F:GO:0004563; P:GO:0006027	P:globoside metabolic process; P:carbohydrate metabolic process; P:amino sugar metabolic process; F:beta-N-acetylhexosaminidase activity; P:glycosaminoglycan catabolic process	EC:3.2.1.52	Beta-N-acetylhexosaminidase	IPR025705 (PRINTS); IPR015883 (PFAM); IPR029018 (G3DSA:3.30.379.GENE3D); IPR013781 (G3DSA:3.20.20.GENE3D); PTHR22600 (PANTHER); PTHR22600:SF5 (PANTHER); IPR017853 (SUPERFAMILY)	P:GO:0005975; F:GO:0004553; F:GO:0004563	P:carbohydrate metabolic process; F:hydrolase activity, hydrolyzing O-glycosyl compounds; F:beta-N-acetylhexosaminidase activity
[INTERPRO, BLASTED, MAPPED, ANNOTATED]	TR92|c1_g1_i9	beta-hexosaminidase 2	2366	20	0	52.6	5	P:GO:0001575; P:GO:0005975; P:GO:0006040; F:GO:0004563; P:GO:0006027	P:globoside metabolic process; P:carbohydrate metabolic process; P:amino sugar metabolic process; F:beta-N-acetylhexosaminidase activity; P:glycosaminoglycan catabolic process	EC:3.2.1.52	Beta-N-acetylhexosaminidase	IPR025705 (PRINTS); IPR029019 (PFAM); IPR013781 (G3DSA:3.20.20.GENE3D); IPR029018 (G3DSA:3.30.379.GENE3D); IPR015883 (PFAM); PTHR22600 (PANTHER); PTHR22600:SF5 (PANTHER); PTHR22600 (PANTHER); PTHR22600:SF5 (PANTHER); PTHR22600 (PANTHER); SIGNAL_PEPTIDE_C_REGION (PHOBIUS); SIGNAL_PEPTIDE (PHOBIUS); NON_CYTOPLASMIC_DOMAIN (PHOBIUS); SIGNAL_PEPTIDE_H_REGION (PHOBIUS); SIGNAL_PEPTIDE_N_REGION (PHOBIU…	P:GO:0005975; F:GO:0004553; F:GO:0004563	P:carbohydrate metabolic process; F:hydrolase activity, hydrolyzing O-glycosyl compounds; F:beta-N-acetylhexosaminidase activity
[INTERPRO, BLASTED, MAPPED, ANNOTATED]	TR92|c1_g1_i10	beta-hexosaminidase 2	2442	20	1.01483e-138	62.4	5	P:GO:0001575; P:GO:0005975; P:GO:0006040; F:GO:0004563; P:GO:0006027	P:globoside metabolic process; P:carbohydrate metabolic process; P:amino sugar metabolic process; F:beta-N-acetylhexosaminidase activity; P:glycosaminoglycan catabolic process	EC:3.2.1.52	Beta-N-acetylhexosaminidase	IPR025705 (PRINTS); IPR029018 (G3DSA:3.30.379.GENE3D); IPR015883 (PFAM); IPR013781 (G3DSA:3.20.20.GENE3D); IPR029019 (PFAM); PTHR22600 (PANTHER); PTHR22600 (PANTHER); PTHR22600:SF5 (PANTHER); PTHR22600:SF5 (PANTHER); SIGNAL_PEPTIDE_C_REGION (PHOBIUS); NON_CYTOPLASMIC_DOMAIN (PHOBIUS); SIGNAL_PEPTIDE (PHOBIUS); SIGNAL_PEPTIDE_H_REGION (PHOBIUS); SIGNAL_PEPTIDE_N_REGION (PHOBIUS); SignalP-noTM (SIG…	P:GO:0005975; F:GO:0004553; F:GO:0004563	P:carbohydrate metabolic process; F:hydrolase activity, hydrolyzing O-glycosyl compounds; F:beta-N-acetylhexosaminidase activity
[INTERPRO, BLASTED, MAPPED, ANNOTATED]	TR92|c1_g1_i11	beta-hexosaminidase 2	3072	20	1.77349e-126	62.25	5	P:GO:0001575; P:GO:0005975; P:GO:0006040; F:GO:0004563; P:GO:0006027	P:globoside metabolic process; P:carbohydrate metabolic process; P:amino sugar metabolic process; F:beta-N-acetylhexosaminidase activity; P:glycosaminoglycan catabolic process	EC:3.2.1.52	Beta-N-acetylhexosaminidase	IPR025705 (PRINTS); IPR015883 (PFAM); IPR029018 (G3DSA:3.30.379.GENE3D); IPR013781 (G3DSA:3.20.20.GENE3D); PTHR22600 (PANTHER); PTHR22600:SF5 (PANTHER); IPR017853 (SUPERFAMILY)	P:GO:0005975; F:GO:0004553; F:GO:0004563	P:carbohydrate metabolic process; F:hydrolase activity, hydrolyzing O-glycosyl compounds; F:beta-N-acetylhexosaminidase activity
[INTERPRO, BLASTED, MAPPED, ANNOTATED]	TR92|c1_g1_i12	beta-hexosaminidase 2	3161	20	3.35701e-126	62.25	5	P:GO:0001575; P:GO:0005975; P:GO:0006040; F:GO:0004563; P:GO:0006027	P:globoside metabolic process; P:carbohydrate metabolic process; P:amino sugar metabolic process; F:beta-N-acetylhexosaminidase activity; P:glycosaminoglycan catabolic process	EC:3.2.1.52	Beta-N-acetylhexosaminidase	IPR025705 (PRINTS); IPR015883 (PFAM); IPR029018 (G3DSA:3.30.379.GENE3D); IPR013781 (G3DSA:3.20.20.GENE3D); PTHR22600 (PANTHER); PTHR22600:SF5 (PANTHER); IPR017853 (SUPERFAMILY)	P:GO:0005975; F:GO:0004553; F:GO:0004563	P:carbohydrate metabolic process; F:hydrolase activity, hydrolyzing O-glycosyl compounds; F:beta-N-acetylhexosaminidase activity
[INTERPRO, BLASTED, MAPPED, ANNOTATED]	TR92|c1_g1_i13	beta-hexosaminidase 2	2601	20	4.05527e-128	62.25	5	P:GO:0001575; P:GO:0005975; P:GO:0006040; F:GO:0004563; P:GO:0006027	P:globoside metabolic process; P:carbohydrate metabolic process; P:amino sugar metabolic process; F:beta-N-acetylhexosaminidase activity; P:glycosaminoglycan catabolic process	EC:3.2.1.52	Beta-N-acetylhexosaminidase	IPR025705 (PRINTS); IPR015883 (PFAM); IPR029018 (G3DSA:3.30.379.GENE3D); IPR013781 (G3DSA:3.20.20.GENE3D); PTHR22600 (PANTHER); PTHR22600:SF5 (PANTHER); IPR017853 (SUPERFAMILY)	P:GO:0005975; F:GO:0004553; F:GO:0004563	P:carbohydrate metabolic process; F:hydrolase activity, hydrolyzing O-glycosyl compounds; F:beta-N-acetylhexosaminidase activity
[INTERPRO, BLASTED, MAPPED, ANNOTATED]	TR92|c1_g1_i14	Beta-hexosaminidase 2	2272	20	0	50.2	5	P:GO:0001575; P:GO:0005975; P:GO:0006040; F:GO:0004563; P:GO:0006027	P:globoside metabolic process; P:carbohydrate metabolic process; P:amino sugar metabolic process; F:beta-N-acetylhexosaminidase activity; P:glycosaminoglycan catabolic process	EC:3.2.1.52	Beta-N-acetylhexosaminidase	IPR025705 (PRINTS); IPR013781 (G3DSA:3.20.20.GENE3D); IPR029018 (G3DSA:3.30.379.GENE3D); IPR029019 (PFAM); IPR015883 (PFAM); PTHR22600:SF5 (PANTHER); PTHR22600 (PANTHER); PTHR22600 (PANTHER); PTHR22600:SF5 (PANTHER); NON_CYTOPLASMIC_DOMAIN (PHOBIUS); SIGNAL_PEPTIDE_C_REGION (PHOBIUS); SIGNAL_PEPTIDE (PHOBIUS); SIGNAL_PEPTIDE_H_REGION (PHOBIUS); SIGNAL_PEPTIDE_N_REGION (PHOBIUS); cd06562 (CDD); Si…	P:GO:0005975; F:GO:0004553; F:GO:0004563	P:carbohydrate metabolic process; F:hydrolase activity, hydrolyzing O-glycosyl compounds; F:beta-N-acetylhexosaminidase activity
[INTERPRO, BLASTED, MAPPED, ANNOTATED]	TR92|c1_g1_i15	beta-hexosaminidase 2	2902	20	4.43329e-149	59.75	5	P:GO:0001575; P:GO:0005975; P:GO:0006040; F:GO:0004563; P:GO:0006027	P:globoside metabolic process; P:carbohydrate metabolic process; P:amino sugar metabolic process; F:beta-N-acetylhexosaminidase activity; P:glycosaminoglycan catabolic process	EC:3.2.1.52	Beta-N-acetylhexosaminidase	IPR025705 (PRINTS); IPR015883 (PFAM); IPR029018 (G3DSA:3.30.379.GENE3D); IPR013781 (G3DSA:3.20.20.GENE3D); PTHR22600:SF5 (PANTHER); PTHR22600 (PANTHER); IPR017853 (SUPERFAMILY)	P:GO:0005975; F:GO:0004553; F:GO:0004563	P:carbohydrate metabolic process; F:hydrolase activity, hydrolyzing O-glycosyl compounds; F:beta-N-acetylhexosaminidase activity
[INTERPRO, BLASTED, MAPPED, ANNOTATED]	TR92|c1_g1_i16	beta-hexosaminidase 2	3085	20	2.11245e-148	59.75	5	P:GO:0001575; P:GO:0005975; P:GO:0006040; F:GO:0004563; P:GO:0006027	P:globoside metabolic process; P:carbohydrate metabolic process; P:amino sugar metabolic process; F:beta-N-acetylhexosaminidase activity; P:glycosaminoglycan catabolic process	EC:3.2.1.52	Beta-N-acetylhexosaminidase	IPR025705 (PRINTS); IPR015883 (PFAM); IPR029018 (G3DSA:3.30.379.GENE3D); IPR013781 (G3DSA:3.20.20.GENE3D); PTHR22600:SF5 (PANTHER); PTHR22600 (PANTHER); IPR017853 (SUPERFAMILY)	P:GO:0005975; F:GO:0004553; F:GO:0004563	P:carbohydrate metabolic process; F:hydrolase activity, hydrolyzing O-glycosyl compounds; F:beta-N-acetylhexosaminidase activity
[INTERPRO, BLASTED, MAPPED, ANNOTATED]	TR93|c0_g1_i1	SUMO-activating enzyme subunit 2	2036	20	3.7246e-142	68.85	1	F:GO:0005515	F:protein binding			IPR019734 (SMART); IPR011990 (G3DSA:1.25.40.GENE3D); IPR013105 (PFAM); PTHR22904 (PANTHER); IPR019734 (PROSITE_PROFILES); IPR019734 (PROSITE_PROFILES); IPR013026 (PROSITE_PROFILES); SignalP-TM (SIGNALP_GRAM_POSITIVE); IPR011990 (SUPERFAMILY)	F:GO:0005515	F:protein binding
[INTERPRO, BLASTED, MAPPED, ANNOTATED]	TR93|c0_g1_i2	SUMO-activating enzyme subunit 2	2260	20	9.21912e-142	68.25	1	F:GO:0005515	F:protein binding			IPR019734 (SMART); IPR011990 (G3DSA:1.25.40.GENE3D); IPR013105 (PFAM); PTHR22904 (PANTHER); IPR013026 (PROSITE_PROFILES); IPR019734 (PROSITE_PROFILES); IPR019734 (PROSITE_PROFILES); IPR011990 (SUPERFAMILY)	F:GO:0005515	F:protein binding
[INTERPRO, BLASTED, MAPPED]	TR93|c0_g1_i3	SUMO-activating enzyme subunit 2	2332	20	4.2756e-137	70.25	1	F:GO:0008641	F:small protein activating enzyme activity			IPR003035 (PFAM); PTHR32002 (PANTHER); SIGNAL_PEPTIDE_C_REGION (PHOBIUS); SIGNAL_PEPTIDE_N_REGION (PHOBIUS); SIGNAL_PEPTIDE (PHOBIUS); SIGNAL_PEPTIDE_H_REGION (PHOBIUS); NON_CYTOPLASMIC_DOMAIN (PHOBIUS); IPR003035 (PROSITE_PROFILES)	no GO terms	no GO terms
[INTERPRO, BLASTED, MAPPED]	TR93|c0_g1_i4	SUMO-activating enzyme subunit 2	2443	20	1.19782e-136	69.65	1	F:GO:0008641	F:small protein activating enzyme activity			no IPS match	no IPS match	no IPS match
[INTERPRO, BLASTED, MAPPED]	TR93|c0_g1_i5	SUMO-activating enzyme subunit 2	2219	20	3.30348e-137	68.9	1	F:GO:0008641	F:small protein activating enzyme activity			SignalP-TM (SIGNALP_GRAM_POSITIVE)	no GO terms	no GO terms
[INTERPRO, BLASTED, MAPPED, ANNOTATED]	TR93|c0_g1_i6	SUMO-activating enzyme subunit 2	2147	20	1.14471e-141	68.25	1	F:GO:0005515	F:protein binding			IPR019734 (SMART); IPR011990 (G3DSA:1.25.40.GENE3D); IPR013105 (PFAM); PTHR22904 (PANTHER); IPR019734 (PROSITE_PROFILES); IPR019734 (PROSITE_PROFILES); IPR013026 (PROSITE_PROFILES); SignalP-TM (SIGNALP_GRAM_POSITIVE); IPR011990 (SUPERFAMILY)	F:GO:0005515	F:protein binding
[INTERPRO, BLASTED, MAPPED]	TR93|c0_g1_i7	SUMO-activating enzyme subunit 2	2330	20	9.53104e-137	68.4	1	F:GO:0008641	F:small protein activating enzyme activity			SignalP-TM (SIGNALP_GRAM_POSITIVE)	no GO terms	no GO terms
[INTERPRO, BLASTED, MAPPED, ANNOTATED]	TR93|c0_g1_i8	SUMO-activating enzyme subunit 2	2149	20	3.0853e-142	68.85	1	F:GO:0005515	F:protein binding			IPR019734 (SMART); IPR011990 (G3DSA:1.25.40.GENE3D); IPR013105 (PFAM); PTHR22904 (PANTHER); IPR013026 (PROSITE_PROFILES); IPR019734 (PROSITE_PROFILES); IPR019734 (PROSITE_PROFILES); IPR011990 (SUPERFAMILY)	F:GO:0005515	F:protein binding
[NO-BLAST]	TR93|c1_g1_i1	---NA---	305
[INTERPRO, NO-BLAST]	TR93|c1_g2_i1	---NA---	1416									no IPS match	no IPS match	no IPS match
[INTERPRO, NO-BLAST]	TR93|c1_g2_i2	---NA---	1640									no IPS match	no IPS match	no IPS match
[INTERPRO, BLASTED, MAPPED, ANNOTATED]	TR94|c0_g1_i1	glycine--tRNA chloroplastic mitochondrial 2 isoform X1	3441	20	0	70.35	10	C:GO:0009570; F:GO:0004820; F:GO:0005524; P:GO:0006426; C:GO:0005739; P:GO:0045995; P:GO:0006563; C:GO:0009345; P:GO:0006544; P:GO:0006566	C:chloroplast stroma; F:glycine-tRNA ligase activity; F:ATP binding; P:glycyl-tRNA aminoacylation; C:mitochondrion; P:regulation of embryonic development; P:L-serine metabolic process; C:glycine-tRNA ligase complex; P:glycine metabolic process; P:threonine metabolic process	EC:6.1.1.14	Glycine--tRNA ligase	IPR002310 (PRINTS); IPR015944 (PFAM); IPR002310 (TIGRFAM); G3DSA:1.20.58.180 (GENE3D); IPR015944 (TIGRFAM); IPR002310 (PFAM); G3DSA:3.30.930.10 (GENE3D); PTHR30075 (PANTHER); PTHR30075:SF3 (PANTHER); IPR006194 (PROSITE_PROFILES); IPR015944 (HAMAP); IPR006194 (PROSITE_PROFILES); IPR002310 (HAMAP); IPR002310 (CDD); SSF109604 (SUPERFAMILY); SSF55681 (SUPERFAMILY)	F:GO:0000166; F:GO:0004820; F:GO:0005524; P:GO:0006426; C:GO:0005737	F:nucleotide binding; F:glycine-tRNA ligase activity; F:ATP binding; P:glycyl-tRNA aminoacylation; C:cytoplasm
[INTERPRO, BLASTED, MAPPED, ANNOTATED]	TR94|c0_g1_i2	hypothetical protein CHLNCDRAFT_141905	1317	2	8.22604e-08	88	7	F:GO:0004820; F:GO:0005524; P:GO:0006426; P:GO:0006563; C:GO:0009345; P:GO:0006544; P:GO:0006566	F:glycine-tRNA ligase activity; F:ATP binding; P:glycyl-tRNA aminoacylation; P:L-serine metabolic process; C:glycine-tRNA ligase complex; P:glycine metabolic process; P:threonine metabolic process	EC:6.1.1.14	Glycine--tRNA ligase	SIGNAL_PEPTIDE (PHOBIUS); SIGNAL_PEPTIDE_N_REGION (PHOBIUS); SIGNAL_PEPTIDE_C_REGION (PHOBIUS); NON_CYTOPLASMIC_DOMAIN (PHOBIUS); SIGNAL_PEPTIDE_H_REGION (PHOBIUS); SignalP-noTM (SIGNALP_EUK); SignalP-TM (SIGNALP_GRAM_POSITIVE); TMhelix (TMHMM)	no GO terms	no GO terms
[INTERPRO, BLASTED, MAPPED, ANNOTATED]	TR94|c0_g1_i3	glycine--tRNA chloroplastic mitochondrial 2 isoform X1	3858	20	0	71.35	10	C:GO:0009570; F:GO:0004820; F:GO:0005524; P:GO:0006426; C:GO:0005739; P:GO:0045995; P:GO:0006563; C:GO:0009345; P:GO:0006544; P:GO:0006566	C:chloroplast stroma; F:glycine-tRNA ligase activity; F:ATP binding; P:glycyl-tRNA aminoacylation; C:mitochondrion; P:regulation of embryonic development; P:L-serine metabolic process; C:glycine-tRNA ligase complex; P:glycine metabolic process; P:threonine metabolic process	EC:6.1.1.14	Glycine--tRNA ligase	IPR002310 (PRINTS); G3DSA:3.30.930.10 (GENE3D); G3DSA:1.20.58.180 (GENE3D); IPR015944 (TIGRFAM); IPR002310 (TIGRFAM); IPR015944 (PFAM); IPR002310 (PFAM); PTHR30075:SF3 (PANTHER); PTHR30075 (PANTHER); IPR015944 (HAMAP); IPR006194 (PROSITE_PROFILES); IPR006194 (PROSITE_PROFILES); IPR002310 (HAMAP); IPR002310 (CDD); SSF109604 (SUPERFAMILY); SSF55681 (SUPERFAMILY)	F:GO:0000166; F:GO:0004820; F:GO:0005524; P:GO:0006426; C:GO:0005737	F:nucleotide binding; F:glycine-tRNA ligase activity; F:ATP binding; P:glycyl-tRNA aminoacylation; C:cytoplasm
[BLASTED, MAPPED, ANNOTATED]	TR94|c0_g1_i4	hypothetical protein CHLNCDRAFT_141905	1130	2	3.16344e-10	85.5	7	F:GO:0004820; F:GO:0005524; P:GO:0006426; P:GO:0006563; C:GO:0009345; P:GO:0006544; P:GO:0006566	F:glycine-tRNA ligase activity; F:ATP binding; P:glycyl-tRNA aminoacylation; P:L-serine metabolic process; C:glycine-tRNA ligase complex; P:glycine metabolic process; P:threonine metabolic process	EC:6.1.1.14	Glycine--tRNA ligase
[INTERPRO, BLASTED, MAPPED, ANNOTATED]	TR94|c0_g1_i5	glycine--tRNA chloroplastic mitochondrial 2 isoform X1	2614	20	0	72.35	10	C:GO:0009570; F:GO:0004820; F:GO:0005524; P:GO:0006426; C:GO:0005739; P:GO:0045995; P:GO:0006563; C:GO:0009345; P:GO:0006544; P:GO:0006566	C:chloroplast stroma; F:glycine-tRNA ligase activity; F:ATP binding; P:glycyl-tRNA aminoacylation; C:mitochondrion; P:regulation of embryonic development; P:L-serine metabolic process; C:glycine-tRNA ligase complex; P:glycine metabolic process; P:threonine metabolic process	EC:6.1.1.14	Glycine--tRNA ligase	IPR002310 (PRINTS); IPR002310 (TIGRFAM); G3DSA:3.30.930.10 (GENE3D); IPR015944 (TIGRFAM); G3DSA:1.20.58.180 (GENE3D); IPR015944 (PFAM); IPR002310 (PFAM); PTHR30075:SF3 (PANTHER); PTHR30075 (PANTHER); IPR006194 (PROSITE_PROFILES); IPR006194 (PROSITE_PROFILES); IPR002310 (HAMAP); IPR002310 (CDD); SSF109604 (SUPERFAMILY); SSF55681 (SUPERFAMILY)	F:GO:0000166; F:GO:0004820; F:GO:0005524; P:GO:0006426; C:GO:0005737	F:nucleotide binding; F:glycine-tRNA ligase activity; F:ATP binding; P:glycyl-tRNA aminoacylation; C:cytoplasm
[INTERPRO, BLASTED, MAPPED, ANNOTATED]	TR94|c0_g1_i6	glycine--tRNA chloroplastic mitochondrial 2 isoform X1	900	20	1.83367e-38	68.9	8	F:GO:0004820; F:GO:0005524; C:GO:0009507; P:GO:0006426; P:GO:0006563; C:GO:0009345; P:GO:0006544; P:GO:0006566	F:glycine-tRNA ligase activity; F:ATP binding; C:chloroplast; P:glycyl-tRNA aminoacylation; P:L-serine metabolic process; C:glycine-tRNA ligase complex; P:glycine metabolic process; P:threonine metabolic process	EC:6.1.1.14	Glycine--tRNA ligase	PTHR30075 (PANTHER); PTHR30075:SF3 (PANTHER); SIGNAL_PEPTIDE (PHOBIUS); SIGNAL_PEPTIDE_N_REGION (PHOBIUS); SIGNAL_PEPTIDE_C_REGION (PHOBIUS); NON_CYTOPLASMIC_DOMAIN (PHOBIUS); SIGNAL_PEPTIDE_H_REGION (PHOBIUS); SignalP-noTM (SIGNALP_EUK); SignalP-TM (SIGNALP_GRAM_POSITIVE); TMhelix (TMHMM)	no GO terms	no GO terms
[INTERPRO, BLASTED, MAPPED, ANNOTATED]	TR94|c0_g1_i7	glycine--tRNA chloroplastic mitochondrial 2 isoform X3	713	20	2.88585e-46	68.95	10	C:GO:0009570; F:GO:0004820; F:GO:0005524; P:GO:0006426; C:GO:0005739; P:GO:0045995; P:GO:0006563; C:GO:0009345; P:GO:0006544; P:GO:0006566	C:chloroplast stroma; F:glycine-tRNA ligase activity; F:ATP binding; P:glycyl-tRNA aminoacylation; C:mitochondrion; P:regulation of embryonic development; P:L-serine metabolic process; C:glycine-tRNA ligase complex; P:glycine metabolic process; P:threonine metabolic process	EC:6.1.1.14	Glycine--tRNA ligase	PTHR30075:SF3 (PANTHER); PTHR30075 (PANTHER)	no GO terms	no GO terms
[NO-BLAST]	TR94|c0_g2_i1	---NA---	238
[INTERPRO, BLASTED, MAPPED]	TR95|c0_g1_i1	nuclear prelamin A recognition factor	3311	20	1.4912e-109	58.5	3	P:GO:0070482; C:GO:0005634; C:GO:0005829	P:response to oxygen levels; C:nucleus; C:cytosol			IPR004108 (PFAM); G3DSA:3.40.50.1780 (GENE3D); PTHR11615 (PANTHER); PTHR11615:SF103 (PANTHER); IPR009016 (SUPERFAMILY)	no GO terms	no GO terms
[INTERPRO, BLASTED, MAPPED]	TR95|c0_g1_i2	nuclear prelamin A recognition factor	1844	20	1.43614e-114	58.45	5	P:GO:0070482; C:GO:0005634; C:GO:0016020; C:GO:0016021; C:GO:0005829	P:response to oxygen levels; C:nucleus; C:membrane; C:integral component of membrane; C:cytosol			IPR004108 (PFAM); G3DSA:3.40.50.1780 (GENE3D); PTHR11615 (PANTHER); PTHR11615:SF103 (PANTHER); IPR009016 (SUPERFAMILY)	no GO terms	no GO terms
[INTERPRO, BLASTED, MAPPED, ANNOTATED]	TR95|c0_g1_i3	nuclear prelamin A recognition factor	2664	20	5.14011e-112	59.55	3	C:GO:0016020; P:GO:0006508; F:GO:0004222	C:membrane; P:proteolysis; F:metalloendopeptidase activity	EC:3.4.24	Acting on peptide bonds (peptidases)	IPR001915 (PFAM); G3DSA:3.30.2010.10 (GENE3D); PTHR22726 (PANTHER)	P:GO:0006508; F:GO:0004222	P:proteolysis; F:metalloendopeptidase activity
[INTERPRO, BLASTED, MAPPED, ANNOTATED]	TR95|c0_g1_i4	nuclear prelamin A recognition factor	2904	20	3.10111e-111	59.55	3	C:GO:0016020; P:GO:0006508; F:GO:0004222	C:membrane; P:proteolysis; F:metalloendopeptidase activity	EC:3.4.24	Acting on peptide bonds (peptidases)	G3DSA:3.30.2010.10 (GENE3D); IPR001915 (PFAM); PTHR22726 (PANTHER)	P:GO:0006508; F:GO:0004222	P:proteolysis; F:metalloendopeptidase activity
[NO-BLAST]	TR95|c0_g1_i5	---NA---	410
[INTERPRO, BLASTED, MAPPED, ANNOTATED]	TR95|c0_g1_i6	cytosolic Fe-S cluster assembly factor narfl	2881	20	2.60634e-111	60.1	3	C:GO:0016020; P:GO:0006508; F:GO:0004222	C:membrane; P:proteolysis; F:metalloendopeptidase activity	EC:3.4.24	Acting on peptide bonds (peptidases)	G3DSA:3.30.2010.10 (GENE3D); IPR001915 (PFAM); PTHR22726 (PANTHER)	P:GO:0006508; F:GO:0004222	P:proteolysis; F:metalloendopeptidase activity
[NO-BLAST]	TR96|c0_g1_i1	---NA---	1588
[INTERPRO, BLASTED, MAPPED, ANNOTATED]	TR96|c0_g1_i2	Photosystem I reaction center subunit IV	1196	20	1.05142e-20	89.8	3	P:GO:0015979; C:GO:0009538; C:GO:0009535	P:photosynthesis; C:photosystem I reaction center; C:chloroplast thylakoid membrane			IPR003375 (PFAM); G3DSA:2.30.30.50 (GENE3D); PTHR34549 (PANTHER); IPR003375 (PRODOM); IPR008990 (SUPERFAMILY)	C:GO:0009522; P:GO:0015979; C:GO:0009538	C:photosystem I; P:photosynthesis; C:photosystem I reaction center
[INTERPRO, NO-BLAST]	TR96|c0_g1_i3	---NA---	1622									no IPS match	no IPS match	no IPS match
[INTERPRO, BLASTED, MAPPED, ANNOTATED]	TR96|c0_g1_i4	photosystem I reaction center subunit IV	1404	20	6.56349e-15	87.2	3	P:GO:0015979; C:GO:0009538; C:GO:0009535	P:photosynthesis; C:photosystem I reaction center; C:chloroplast thylakoid membrane			IPR003375 (PFAM); G3DSA:2.30.30.50 (GENE3D); PTHR34549 (PANTHER); NON_CYTOPLASMIC_DOMAIN (PHOBIUS); SIGNAL_PEPTIDE_N_REGION (PHOBIUS); SIGNAL_PEPTIDE (PHOBIUS); SIGNAL_PEPTIDE_H_REGION (PHOBIUS); SIGNAL_PEPTIDE_C_REGION (PHOBIUS); IPR003375 (PRODOM); SignalP-TM (SIGNALP_GRAM_POSITIVE); IPR008990 (SUPERFAMILY)	C:GO:0009522; P:GO:0015979; C:GO:0009538	C:photosystem I; P:photosynthesis; C:photosystem I reaction center
[INTERPRO, BLASTED, MAPPED, ANNOTATED]	TR96|c0_g1_i5	photosystem I reaction center subunit IV	1201	20	4.30238e-21	90.25	3	P:GO:0015979; C:GO:0009538; C:GO:0009535	P:photosynthesis; C:photosystem I reaction center; C:chloroplast thylakoid membrane			no IPS match	no IPS match	no IPS match
[INTERPRO, BLASTED, MAPPED, ANNOTATED]	TR96|c0_g1_i6	photosystem I reaction center subunit IV	646	20	2.5097e-36	90	3	P:GO:0015979; C:GO:0009538; C:GO:0009535	P:photosynthesis; C:photosystem I reaction center; C:chloroplast thylakoid membrane			IPR003375 (PFAM); G3DSA:2.30.30.50 (GENE3D); PTHR34549:SF2 (PANTHER); PTHR34549 (PANTHER); IPR003375 (PRODOM); IPR008990 (SUPERFAMILY)	C:GO:0009522; P:GO:0015979; C:GO:0009538	C:photosystem I; P:photosynthesis; C:photosystem I reaction center
[INTERPRO, BLASTED, MAPPED, ANNOTATED]	TR96|c0_g1_i7	photosystem I reaction center subunit IV	1162	20	2.84445e-20	89.35	3	P:GO:0015979; C:GO:0009538; C:GO:0009535	P:photosynthesis; C:photosystem I reaction center; C:chloroplast thylakoid membrane			G3DSA:2.30.30.50 (GENE3D); IPR003375 (PFAM); PTHR34549:SF2 (PANTHER); PTHR34549 (PANTHER); IPR003375 (PRODOM); IPR008990 (SUPERFAMILY)	C:GO:0009522; P:GO:0015979; C:GO:0009538	C:photosystem I; P:photosynthesis; C:photosystem I reaction center
[NO-BLAST]	TR96|c0_g1_i8	---NA---	1401
[INTERPRO, BLASTED, MAPPED, ANNOTATED]	TR96|c0_g1_i9	photosystem I reaction center subunit IV	1438	20	6.79029e-15	87.3	3	P:GO:0015979; C:GO:0009538; C:GO:0009535	P:photosynthesis; C:photosystem I reaction center; C:chloroplast thylakoid membrane			no IPS match	no IPS match	no IPS match
[INTERPRO, BLASTED, MAPPED, ANNOTATED]	TR96|c0_g1_i10	photosystem I reaction center subunit IV	612	20	3.51102e-36	90	3	P:GO:0015979; C:GO:0009538; C:GO:0009535	P:photosynthesis; C:photosystem I reaction center; C:chloroplast thylakoid membrane			IPR003375 (PFAM); G3DSA:2.30.30.50 (GENE3D); PTHR34549:SF2 (PANTHER); PTHR34549 (PANTHER); IPR003375 (PRODOM); IPR008990 (SUPERFAMILY)	C:GO:0009522; P:GO:0015979; C:GO:0009538	C:photosystem I; P:photosynthesis; C:photosystem I reaction center
[BLASTED, MAPPED, ANNOTATED]	TR96|c0_g1_i11	photosystem I reaction center subunit IV	1167	20	3.79242e-21	90.25	3	P:GO:0015979; C:GO:0009538; C:GO:0009535	P:photosynthesis; C:photosystem I reaction center; C:chloroplast thylakoid membrane
[INTERPRO, NO-BLAST]	TR96|c0_g1_i12	---NA---	1435									no IPS match	no IPS match	no IPS match
[INTERPRO, BLASTED, MAPPED, ANNOTATED]	TR96|c0_g1_i13	photosystem I reaction center subunit IV	983	20	2.26325e-29	84	3	P:GO:0015979; C:GO:0009538; C:GO:0009536	P:photosynthesis; C:photosystem I reaction center; C:plastid			IPR003375 (PFAM); G3DSA:2.30.30.50 (GENE3D); PTHR34549 (PANTHER); SIGNAL_PEPTIDE_N_REGION (PHOBIUS); SIGNAL_PEPTIDE (PHOBIUS); SIGNAL_PEPTIDE_H_REGION (PHOBIUS); NON_CYTOPLASMIC_DOMAIN (PHOBIUS); SIGNAL_PEPTIDE_C_REGION (PHOBIUS); IPR003375 (PRODOM); SignalP-TM (SIGNALP_GRAM_POSITIVE); IPR008990 (SUPERFAMILY)	C:GO:0009522; P:GO:0015979; C:GO:0009538	C:photosystem I; P:photosynthesis; C:photosystem I reaction center
[INTERPRO, BLASTED, MAPPED, ANNOTATED]	TR97|c0_g1_i1	hypothetical protein CHLNCDRAFT_139515	2259	20	4.03077e-109	50.9	1	F:GO:0005488	F:binding			IPR013830 (G3DSA:3.40.50.GENE3D); IPR013830 (PFAM); PTHR34407 (PANTHER); CYTOPLASMIC_DOMAIN (PHOBIUS); NON_CYTOPLASMIC_DOMAIN (PHOBIUS); TRANSMEMBRANE (PHOBIUS); cd00229 (CDD); IPR013830 (SUPERFAMILY)	no GO terms	no GO terms
[INTERPRO, BLASTED, MAPPED]	TR97|c0_g1_i2	hypothetical protein CHLNCDRAFT_134328	2435	20	2.57621e-89	52.15	5	F:GO:0003676; F:GO:0008270; F:GO:0046872; C:GO:0016020; C:GO:0016021	F:nucleic acid binding; F:zinc ion binding; F:metal ion binding; C:membrane; C:integral component of membrane			IPR013830 (G3DSA:3.40.50.GENE3D); IPR013830 (PFAM); PTHR34407 (PANTHER); CYTOPLASMIC_DOMAIN (PHOBIUS); NON_CYTOPLASMIC_DOMAIN (PHOBIUS); TRANSMEMBRANE (PHOBIUS); cd00229 (CDD); IPR013830 (SUPERFAMILY)	no GO terms	no GO terms
[INTERPRO, BLASTED, MAPPED, ANNOTATED]	TR97|c0_g1_i3	hypothetical protein CHLNCDRAFT_139515	2359	20	8.16516e-109	50.9	1	F:GO:0005488	F:binding			IPR013830 (G3DSA:3.40.50.GENE3D); IPR013830 (PFAM); PTHR34407 (PANTHER); cd00229 (CDD); IPR013830 (SUPERFAMILY)	no GO terms	no GO terms
[INTERPRO, BLASTED, MAPPED, ANNOTATED]	TR97|c0_g1_i4	hypothetical protein CHLNCDRAFT_134328	2535	20	6.61667e-89	52.2	1	F:GO:0005488	F:binding			IPR013830 (G3DSA:3.40.50.GENE3D); IPR013830 (PFAM); PTHR34407 (PANTHER); cd00229 (CDD); IPR013830 (SUPERFAMILY)	no GO terms	no GO terms
[INTERPRO, BLASTED, MAPPED]	TR97|c0_g1_i5	hypothetical protein CHLNCDRAFT_142315	641	20	1.0857e-35	51.05	5	F:GO:0003676; F:GO:0008270; F:GO:0046872; C:GO:0016020; C:GO:0016021	F:nucleic acid binding; F:zinc ion binding; F:metal ion binding; C:membrane; C:integral component of membrane			no IPS match	no IPS match	no IPS match
[INTERPRO, BLASTED, MAPPED, ANNOTATED]	TR97|c0_g1_i6	hypothetical protein CHLNCDRAFT_139515	382	10	1.4743e-18	60.9	2	C:GO:0016020; F:GO:0005488	C:membrane; F:binding			no IPS match	no IPS match	no IPS match
[INTERPRO, BLASTED, MAPPED, ANNOTATED]	TR97|c0_g1_i7	hypothetical protein CHLNCDRAFT_142315	817	11	1.23409e-14	65.55	2	C:GO:0016020; F:GO:0005488	C:membrane; F:binding			no IPS match	no IPS match	no IPS match
[INTERPRO, BLASTED, MAPPED, ANNOTATED]	TR98|c0_g1_i1	Cyclic nucleotide-gated ion channel 1	2266	16	1.05986e-26	50.31	1	P:GO:0006810	P:transport			IPR000595 (SMART); G3DSA:1.10.287.630 (GENE3D); IPR000595 (PFAM); IPR014710 (G3DSA:2.60.120.GENE3D); PTHR10217:SF503 (PANTHER); PTHR10217 (PANTHER); SIGNAL_PEPTIDE_H_REGION (PHOBIUS); NON_CYTOPLASMIC_DOMAIN (PHOBIUS); SIGNAL_PEPTIDE_N_REGION (PHOBIUS); SIGNAL_PEPTIDE (PHOBIUS); SIGNAL_PEPTIDE_C_REGION (PHOBIUS); IPR000595 (PROSITE_PROFILES); cd00038 (CDD); SignalP-noTM (SIGNALP_EUK); IPR018490 (S…	no GO terms	no GO terms
[INTERPRO, BLASTED, MAPPED, ANNOTATED]	TR98|c0_g1_i2	Cyclic nucleotide-gated ion channel 1	2213	19	3.68293e-25	49.42	1	P:GO:0006810	P:transport			IPR000595 (SMART); G3DSA:1.10.287.630 (GENE3D); IPR000595 (PFAM); IPR014710 (G3DSA:2.60.120.GENE3D); PTHR10217:SF503 (PANTHER); PTHR10217 (PANTHER); SIGNAL_PEPTIDE_H_REGION (PHOBIUS); SIGNAL_PEPTIDE_N_REGION (PHOBIUS); SIGNAL_PEPTIDE (PHOBIUS); NON_CYTOPLASMIC_DOMAIN (PHOBIUS); SIGNAL_PEPTIDE_C_REGION (PHOBIUS); IPR000595 (PROSITE_PROFILES); cd00038 (CDD); SignalP-noTM (SIGNALP_EUK); IPR018490 (S…	no GO terms	no GO terms
[INTERPRO, BLASTED, MAPPED, ANNOTATED]	TR98|c0_g1_i3	Cyclic nucleotide-gated ion channel 1	2125	19	3.23655e-25	49.42	1	P:GO:0006810	P:transport			IPR000595 (SMART); G3DSA:1.10.287.630 (GENE3D); IPR000595 (PFAM); IPR014710 (G3DSA:2.60.120.GENE3D); PTHR10217:SF503 (PANTHER); PTHR10217 (PANTHER); SIGNAL_PEPTIDE_H_REGION (PHOBIUS); SIGNAL_PEPTIDE_N_REGION (PHOBIUS); SIGNAL_PEPTIDE (PHOBIUS); NON_CYTOPLASMIC_DOMAIN (PHOBIUS); SIGNAL_PEPTIDE_C_REGION (PHOBIUS); IPR000595 (PROSITE_PROFILES); cd00038 (CDD); SignalP-noTM (SIGNALP_EUK); IPR018490 (S…	no GO terms	no GO terms
[INTERPRO, BLASTED, MAPPED, ANNOTATED]	TR98|c0_g1_i4	Cyclic nucleotide-gated ion channel 1	1982	20	4.71169e-41	47.35	1	P:GO:0006810	P:transport			IPR000595 (SMART); G3DSA:1.10.287.70 (GENE3D); IPR000595 (PFAM); IPR014710 (G3DSA:2.60.120.GENE3D); G3DSA:1.10.287.630 (GENE3D); PTHR10217 (PANTHER); PTHR10217:SF503 (PANTHER); CYTOPLASMIC_DOMAIN (PHOBIUS); TRANSMEMBRANE (PHOBIUS); TRANSMEMBRANE (PHOBIUS); NON_CYTOPLASMIC_DOMAIN (PHOBIUS); TRANSMEMBRANE (PHOBIUS); NON_CYTOPLASMIC_DOMAIN (PHOBIUS); TRANSMEMBRANE (PHOBIUS); CYTOPLASMIC_DOMAIN (PHOB…	no GO terms	no GO terms
[INTERPRO, BLASTED, MAPPED, ANNOTATED]	TR98|c0_g1_i5	Potassium channel AKT1	1842	20	1.01138e-45	47.15	1	P:GO:0006810	P:transport			IPR000595 (SMART); IPR014710 (G3DSA:2.60.120.GENE3D); G3DSA:1.10.287.630 (GENE3D); IPR000595 (PFAM); G3DSA:1.10.287.70 (GENE3D); PTHR10217 (PANTHER); PTHR10217:SF503 (PANTHER); CYTOPLASMIC_DOMAIN (PHOBIUS); TRANSMEMBRANE (PHOBIUS); NON_CYTOPLASMIC_DOMAIN (PHOBIUS); TRANSMEMBRANE (PHOBIUS); NON_CYTOPLASMIC_DOMAIN (PHOBIUS); TRANSMEMBRANE (PHOBIUS); NON_CYTOPLASMIC_DOMAIN (PHOBIUS); TRANSMEMBRANE (…	no GO terms	no GO terms
[INTERPRO, BLASTED, MAPPED, ANNOTATED]	TR98|c0_g1_i6	Cyclic nucleotide-gated ion channel 1	1985	19	7.68171e-29	49	1	P:GO:0006810	P:transport			IPR000595 (SMART); G3DSA:1.10.287.630 (GENE3D); IPR000595 (PFAM); IPR014710 (G3DSA:2.60.120.GENE3D); PTHR10217:SF503 (PANTHER); PTHR10217 (PANTHER); SIGNAL_PEPTIDE_H_REGION (PHOBIUS); NON_CYTOPLASMIC_DOMAIN (PHOBIUS); SIGNAL_PEPTIDE_N_REGION (PHOBIUS); SIGNAL_PEPTIDE (PHOBIUS); SIGNAL_PEPTIDE_C_REGION (PHOBIUS); IPR000595 (PROSITE_PROFILES); cd00038 (CDD); SignalP-noTM (SIGNALP_EUK); IPR018490 (S…	no GO terms	no GO terms
[INTERPRO, BLASTED, MAPPED, ANNOTATED]	TR98|c0_g1_i7	Cyclic nucleotide-gated ion channel 1	2123	16	8.78831e-27	50.31	1	P:GO:0006810	P:transport			IPR000595 (SMART); G3DSA:1.10.287.630 (GENE3D); IPR000595 (PFAM); IPR014710 (G3DSA:2.60.120.GENE3D); PTHR10217:SF503 (PANTHER); PTHR10217 (PANTHER); SIGNAL_PEPTIDE_H_REGION (PHOBIUS); NON_CYTOPLASMIC_DOMAIN (PHOBIUS); SIGNAL_PEPTIDE_N_REGION (PHOBIUS); SIGNAL_PEPTIDE (PHOBIUS); SIGNAL_PEPTIDE_C_REGION (PHOBIUS); IPR000595 (PROSITE_PROFILES); cd00038 (CDD); SignalP-noTM (SIGNALP_EUK); IPR018490 (S…	no GO terms	no GO terms
[INTERPRO, BLASTED, MAPPED, ANNOTATED]	TR98|c0_g1_i8	Cyclic nucleotide-gated ion channel 1	1759	19	4.36849e-37	48.95	1	P:GO:0006810	P:transport			IPR000595 (SMART); IPR000595 (PFAM); G3DSA:1.10.287.630 (GENE3D); IPR014710 (G3DSA:2.60.120.GENE3D); G3DSA:1.10.287.70 (GENE3D); PTHR10217:SF503 (PANTHER); PTHR10217 (PANTHER); SIGNAL_PEPTIDE_N_REGION (PHOBIUS); NON_CYTOPLASMIC_DOMAIN (PHOBIUS); SIGNAL_PEPTIDE_H_REGION (PHOBIUS); SIGNAL_PEPTIDE_C_REGION (PHOBIUS); SIGNAL_PEPTIDE (PHOBIUS); IPR000595 (PROSITE_PROFILES); cd00038 (CDD); SignalP-TM (…	no GO terms	no GO terms
[INTERPRO, BLASTED, MAPPED, ANNOTATED]	TR98|c0_g1_i9	Cyclic nucleotide-gated ion channel 1	2354	16	1.16764e-26	50.31	1	P:GO:0006810	P:transport			IPR000595 (SMART); G3DSA:1.10.287.630 (GENE3D); IPR000595 (PFAM); IPR014710 (G3DSA:2.60.120.GENE3D); PTHR10217:SF503 (PANTHER); PTHR10217 (PANTHER); SIGNAL_PEPTIDE_H_REGION (PHOBIUS); NON_CYTOPLASMIC_DOMAIN (PHOBIUS); SIGNAL_PEPTIDE_N_REGION (PHOBIUS); SIGNAL_PEPTIDE (PHOBIUS); SIGNAL_PEPTIDE_C_REGION (PHOBIUS); IPR000595 (PROSITE_PROFILES); cd00038 (CDD); SignalP-noTM (SIGNALP_EUK); IPR018490 (S…	no GO terms	no GO terms
[INTERPRO, BLASTED, MAPPED, ANNOTATED]	TR98|c0_g1_i10	Cyclic nucleotide-gated ion channel 1	2073	19	9.03888e-29	49	1	P:GO:0006810	P:transport			IPR000595 (SMART); G3DSA:1.10.287.630 (GENE3D); IPR000595 (PFAM); IPR014710 (G3DSA:2.60.120.GENE3D); PTHR10217:SF503 (PANTHER); PTHR10217 (PANTHER); SIGNAL_PEPTIDE_H_REGION (PHOBIUS); NON_CYTOPLASMIC_DOMAIN (PHOBIUS); SIGNAL_PEPTIDE_N_REGION (PHOBIUS); SIGNAL_PEPTIDE (PHOBIUS); SIGNAL_PEPTIDE_C_REGION (PHOBIUS); IPR000595 (PROSITE_PROFILES); cd00038 (CDD); SignalP-noTM (SIGNALP_EUK); IPR018490 (S…	no GO terms	no GO terms
[INTERPRO, BLASTED, MAPPED, ANNOTATED]	TR98|c0_g1_i11	Cyclic nucleotide-gated ion channel 1	1098	10	4.25853e-17	49.7	1	P:GO:0006810	P:transport			IPR000595 (SMART); IPR000595 (PFAM); IPR014710 (G3DSA:2.60.120.GENE3D); G3DSA:1.10.287.630 (GENE3D); PTHR10217:SF503 (PANTHER); PTHR10217 (PANTHER); IPR000595 (PROSITE_PROFILES); cd00038 (CDD); IPR018490 (SUPERFAMILY)	no GO terms	no GO terms
[INTERPRO, BLASTED, MAPPED]	TR99|c0_g1_i1	hypothetical protein CHLNCDRAFT_136191	646	1	1.08811e-09	68	3	F:GO:0003676; F:GO:0003677; P:GO:0006355	F:nucleic acid binding; F:DNA binding; P:regulation of transcription, DNA-templated			no IPS match	no IPS match	no IPS match
[NO-BLAST]	TR99|c0_g2_i1	---NA---	230
[NO-BLAST]	TR99|c0_g3_i1	---NA---	265
[INTERPRO, BLASTED, MAPPED, ANNOTATED]	TR99|c0_g4_i1	26S proteasome non-ATPase regulatory subunit 1 homolog A-like	449	20	1.9262e-24	73.9	13	C:GO:0008540; F:GO:0004175; P:GO:0042176; P:GO:0042254; C:GO:0005840; P:GO:0006412; C:GO:0005634; P:GO:0043161; F:GO:0003735; P:GO:0050790; C:GO:0016021; C:GO:0034515; F:GO:0030234	C:proteasome regulatory particle, base subcomplex; F:endopeptidase activity; P:regulation of protein catabolic process; P:ribosome biogenesis; C:ribosome; P:translation; C:nucleus; P:proteasome-mediated ubiquitin-dependent protein catabolic process; F:structural constituent of ribosome; P:regulation of catalytic activity; C:integral component of membrane; C:proteasome storage granule; F:enzyme re…			PTHR10943:SF2 (PANTHER); PTHR10943 (PANTHER)	no GO terms	no GO terms
[INTERPRO, BLASTED, MAPPED, ANNOTATED]	TR99|c0_g4_i2	26S proteasome regulatory complex	2847	20	0	74.1	15	C:GO:0008540; F:GO:0004175; P:GO:0042176; P:GO:0042254; C:GO:0005840; F:GO:0005488; C:GO:0005886; P:GO:0006412; C:GO:0005634; C:GO:0009507; P:GO:0043161; F:GO:0003735; P:GO:0050790; C:GO:0034515; F:GO:0030234	C:proteasome regulatory particle, base subcomplex; F:endopeptidase activity; P:regulation of protein catabolic process; P:ribosome biogenesis; C:ribosome; F:binding; C:plasma membrane; P:translation; C:nucleus; C:chloroplast; P:proteasome-mediated ubiquitin-dependent protein catabolic process; F:structural constituent of ribosome; P:regulation of catalytic activity; C:proteasome storage granule; …			IPR002015 (PFAM); PF13646 (PFAM); IPR016642 (PIRSF); IPR011989 (G3DSA:1.25.10.GENE3D); PTHR10943:SF2 (PANTHER); PTHR10943 (PANTHER); IPR016024 (SUPERFAMILY)	P:GO:0042176; C:GO:0000502; F:GO:0005488; F:GO:0030234	P:regulation of protein catabolic process; C:proteasome complex; F:binding; F:enzyme regulator activity
[INTERPRO, BLASTED, MAPPED, ANNOTATED]	TR99|c0_g4_i3	26S proteasome non-ATPase regulatory subunit 1 homolog A-like	3153	20	0	73.15	14	C:GO:0008540; F:GO:0004175; P:GO:0042176; P:GO:0042254; C:GO:0005840; F:GO:0005488; P:GO:0006412; C:GO:0005634; P:GO:0043161; F:GO:0003735; C:GO:0016020; P:GO:0050790; C:GO:0034515; F:GO:0030234	C:proteasome regulatory particle, base subcomplex; F:endopeptidase activity; P:regulation of protein catabolic process; P:ribosome biogenesis; C:ribosome; F:binding; P:translation; C:nucleus; P:proteasome-mediated ubiquitin-dependent protein catabolic process; F:structural constituent of ribosome; C:membrane; P:regulation of catalytic activity; C:proteasome storage granule; F:enzyme regulator act…			IPR011989 (G3DSA:1.25.10.GENE3D); PF13646 (PFAM); IPR016642 (PIRSF); IPR002015 (PFAM); PTHR10943:SF2 (PANTHER); PTHR10943 (PANTHER); PTHR10943:SF2 (PANTHER); PTHR10943 (PANTHER); IPR016024 (SUPERFAMILY)	P:GO:0042176; C:GO:0000502; F:GO:0005488; F:GO:0030234	P:regulation of protein catabolic process; C:proteasome complex; F:binding; F:enzyme regulator activity
[INTERPRO, NO-BLAST]	TR99|c0_g4_i4	---NA---	513									no IPS match	no IPS match	no IPS match
[NO-BLAST]	TR99|c0_g5_i1	---NA---	395
[INTERPRO, BLASTED, MAPPED, ANNOTATED]	TR99|c0_g6_i1	26S proteasome non-ATPase regulatory subunit 1 homolog A	3195	20	0	72.25	15	C:GO:0008540; F:GO:0004175; P:GO:0042176; P:GO:0042254; C:GO:0005840; F:GO:0005488; C:GO:0005886; P:GO:0006412; C:GO:0005634; C:GO:0009507; P:GO:0043161; F:GO:0003735; P:GO:0050790; C:GO:0034515; F:GO:0030234	C:proteasome regulatory particle, base subcomplex; F:endopeptidase activity; P:regulation of protein catabolic process; P:ribosome biogenesis; C:ribosome; F:binding; C:plasma membrane; P:translation; C:nucleus; C:chloroplast; P:proteasome-mediated ubiquitin-dependent protein catabolic process; F:structural constituent of ribosome; P:regulation of catalytic activity; C:proteasome storage granule; …			IPR002015 (PFAM); PTHR10943:SF2 (PANTHER); PTHR10943 (PANTHER); PTHR10943:SF2 (PANTHER); PTHR10943 (PANTHER); IPR016024 (SUPERFAMILY)	F:GO:0005488	F:binding
[INTERPRO, NO-BLAST]	TR100|c0_g1_i1	---NA---	1631									no IPS match	no IPS match	no IPS match
[INTERPRO, NO-BLAST]	TR100|c0_g2_i1	---NA---	3840									no IPS match	no IPS match	no IPS match
[INTERPRO, NO-BLAST]	TR101|c0_g1_i1	---NA---	359									no IPS match	no IPS match	no IPS match
[INTERPRO, BLASTED, MAPPED, ANNOTATED]	TR101|c0_g1_i2	pentameric polyubiquitin	1458	20	7.48674e-09	52.95	1	F:GO:0005515	F:protein binding			IPR019956 (PRINTS); IPR000626 (SMART); G3DSA:3.10.20.90 (GENE3D); IPR000626 (PFAM); PTHR10666 (PANTHER); IPR000626 (PROSITE_PROFILES); cd01769 (CDD); IPR029071 (SUPERFAMILY)	F:GO:0005515	F:protein binding
[NO-BLAST]	TR101|c0_g1_i3	---NA---	237
[INTERPRO, BLASTED, MAPPED]	TR101|c0_g1_i4	ubiquitin-60S ribosomal L40-like	1318	2	6.88155e-08	53.5	3	F:GO:0003735; C:GO:0005840; P:GO:0006412	F:structural constituent of ribosome; C:ribosome; P:translation			no IPS match	no IPS match	no IPS match
[NO-BLAST]	TR101|c0_g1_i5	---NA---	655
[INTERPRO, BLASTED, MAPPED, ANNOTATED]	TR101|c0_g1_i6	ubiquitin-60S ribosomal L40-like	1162	2	9.72359e-08	53.5	1	F:GO:0005515	F:protein binding			IPR019956 (PRINTS); IPR000626 (SMART); G3DSA:3.10.20.90 (GENE3D); IPR000626 (PFAM); PTHR10666 (PANTHER); IPR000626 (PROSITE_PROFILES); cd01769 (CDD); IPR029071 (SUPERFAMILY)	F:GO:0005515	F:protein binding
[INTERPRO, BLASTED, MAPPED]	TR101|c0_g1_i7	pentameric polyubiquitin	1614	20	7.7908e-09	53.05	4	F:GO:0003735; C:GO:0005737; C:GO:0005840; P:GO:0006412	F:structural constituent of ribosome; C:cytoplasm; C:ribosome; P:translation			no IPS match	no IPS match	no IPS match
[INTERPRO, NO-BLAST]	TR101|c0_g1_i8	---NA---	536									no IPS match	no IPS match	no IPS match
[INTERPRO, NO-BLAST]	TR101|c0_g1_i9	---NA---	832									no IPS match	no IPS match	no IPS match
[INTERPRO, BLASTED]	TR102|c0_g1_i1	hypothetical protein g.22809, partial	1537	12	1.30264e-11	73.58						TRANSMEMBRANE (PHOBIUS); CYTOPLASMIC_DOMAIN (PHOBIUS); NON_CYTOPLASMIC_DOMAIN (PHOBIUS)	no GO terms	no GO terms
[INTERPRO, BLASTED, MAPPED]	TR102|c0_g1_i2	Spore coat	1043	19	9.4779e-27	60.16	2	C:GO:0016020; C:GO:0016021	C:membrane; C:integral component of membrane			no IPS match	no IPS match	no IPS match
[INTERPRO, BLASTED]	TR102|c0_g1_i3	hypothetical protein g.22809, partial	1216	12	6.89172e-12	73.58						no IPS match	no IPS match	no IPS match
[INTERPRO, BLASTED]	TR102|c0_g1_i4	hypothetical protein F751_6432	1419	12	4.83946e-13	72.08						TRANSMEMBRANE (PHOBIUS); CYTOPLASMIC_DOMAIN (PHOBIUS); NON_CYTOPLASMIC_DOMAIN (PHOBIUS)	no GO terms	no GO terms
[INTERPRO, BLASTED]	TR102|c0_g1_i5	hypothetical protein g.22796	1098	12	4.23796e-13	72.08						no IPS match	no IPS match	no IPS match
[INTERPRO, BLASTED]	TR102|c0_g1_i6	hypothetical protein g.22796	1251	12	3.84569e-13	72.08						no IPS match	no IPS match	no IPS match
[INTERPRO, BLASTED]	TR102|c0_g1_i7	hypothetical protein g.22809, partial	1369	12	9.76885e-12	73.58						no IPS match	no IPS match	no IPS match
[INTERPRO, BLASTED, MAPPED, ANNOTATED]	TR103|c0_g1_i1	nuclear pore complex Nup205	1638	8	3.35259e-11	50.13	1	C:GO:0005643	C:nuclear pore			IPR021827 (PFAM)	C:GO:0005643	C:nuclear pore
[INTERPRO, BLASTED, MAPPED, ANNOTATED]	TR103|c0_g1_i2	nuclear pore complex Nup205	1389	8	9.90136e-12	49.13	1	C:GO:0005643	C:nuclear pore			IPR021827 (PFAM)	C:GO:0005643	C:nuclear pore
[INTERPRO, NO-BLAST]	TR103|c0_g1_i3	---NA---	1035									no IPS match	no IPS match	no IPS match
[INTERPRO, NO-BLAST]	TR103|c0_g2_i1	---NA---	1081									no IPS match	no IPS match	no IPS match
[INTERPRO, NO-BLAST]	TR103|c0_g2_i2	---NA---	1242									CYTOPLASMIC_DOMAIN (PHOBIUS); TRANSMEMBRANE (PHOBIUS); NON_CYTOPLASMIC_DOMAIN (PHOBIUS)	no GO terms	no GO terms
[INTERPRO, NO-BLAST]	TR103|c0_g2_i3	---NA---	1158									TRANSMEMBRANE (PHOBIUS); TRANSMEMBRANE (PHOBIUS); CYTOPLASMIC_DOMAIN (PHOBIUS); NON_CYTOPLASMIC_DOMAIN (PHOBIUS); TRANSMEMBRANE (PHOBIUS); NON_CYTOPLASMIC_DOMAIN (PHOBIUS); CYTOPLASMIC_DOMAIN (PHOBIUS)	no GO terms	no GO terms
[INTERPRO, NO-BLAST]	TR103|c0_g2_i4	---NA---	1319									CYTOPLASMIC_DOMAIN (PHOBIUS); NON_CYTOPLASMIC_DOMAIN (PHOBIUS); TRANSMEMBRANE (PHOBIUS)	no GO terms	no GO terms
[INTERPRO, NO-BLAST]	TR103|c0_g3_i1	---NA---	525									no IPS match	no IPS match	no IPS match
[NO-BLAST]	TR103|c0_g4_i1	---NA---	526
[INTERPRO, BLASTED, MAPPED]	TR104|c0_g1_i1	expressed protein	1697	3	1.09514e-36	49.67	2	C:GO:0016020; C:GO:0016021	C:membrane; C:integral component of membrane			SIGNAL_PEPTIDE_C_REGION (PHOBIUS); SIGNAL_PEPTIDE_H_REGION (PHOBIUS); NON_CYTOPLASMIC_DOMAIN (PHOBIUS); SIGNAL_PEPTIDE_N_REGION (PHOBIUS); SIGNAL_PEPTIDE (PHOBIUS); SignalP-noTM (SIGNALP_EUK)	no GO terms	no GO terms
[INTERPRO, BLASTED, MAPPED]	TR104|c0_g1_i2	expressed protein	1523	4	1.40699e-41	44.75	3	F:GO:0016757; C:GO:0016020; C:GO:0016021	F:transferase activity, transferring glycosyl groups; C:membrane; C:integral component of membrane			SignalP-noTM (SIGNALP_EUK)	no GO terms	no GO terms
[BLASTED, MAPPED]	TR104|c0_g2_i1	expressed protein	411	3	4.8714e-13	55.33	2	C:GO:0016020; C:GO:0016021	C:membrane; C:integral component of membrane
[NO-BLAST]	TR105|c0_g1_i1	---NA---	723
[INTERPRO, NO-BLAST]	TR105|c0_g1_i2	---NA---	1101									no IPS match	no IPS match	no IPS match
[NO-BLAST]	TR105|c0_g1_i3	---NA---	1109
[INTERPRO, NO-BLAST]	TR105|c0_g1_i4	---NA---	1296									NON_CYTOPLASMIC_DOMAIN (PHOBIUS); CYTOPLASMIC_DOMAIN (PHOBIUS); TRANSMEMBRANE (PHOBIUS)	no GO terms	no GO terms
[INTERPRO, NO-BLAST]	TR105|c0_g1_i5	---NA---	1362									no IPS match	no IPS match	no IPS match
[INTERPRO, NO-BLAST]	TR105|c0_g1_i6	---NA---	1487									no IPS match	no IPS match	no IPS match
[INTERPRO, NO-BLAST]	TR105|c0_g1_i7	---NA---	1522									CYTOPLASMIC_DOMAIN (PHOBIUS); NON_CYTOPLASMIC_DOMAIN (PHOBIUS); TRANSMEMBRANE (PHOBIUS)	no GO terms	no GO terms
[NO-BLAST]	TR105|c0_g1_i8	---NA---	920
[INTERPRO, NO-BLAST]	TR105|c0_g1_i9	---NA---	1713									no IPS match	no IPS match	no IPS match
[INTERPRO, NO-BLAST]	TR105|c0_g1_i10	---NA---	1327									no IPS match	no IPS match	no IPS match
[INTERPRO, NO-BLAST]	TR105|c0_g1_i11	---NA---	1136									no IPS match	no IPS match	no IPS match
[INTERPRO, BLASTED, MAPPED, ANNOTATED]	TR106|c0_g1_i1	transport SEC23	3541	20	0	73.25	4	F:GO:0008270; P:GO:0006888; P:GO:0006886; C:GO:0030127	F:zinc ion binding; P:ER to Golgi vesicle-mediated transport; P:intracellular protein transport; C:COPII vesicle coat			IPR029006 (G3DSA:3.40.20.GENE3D); G3DSA:2.60.40.1670 (GENE3D); IPR006896 (PFAM); IPR012990 (PFAM); IPR002035 (G3DSA:3.40.50.GENE3D); IPR007123 (PFAM); IPR006895 (PFAM); IPR006900 (PFAM); PTHR11141 (PANTHER); cd11287 (CDD); SSF81995 (SUPERFAMILY); IPR002035 (SUPERFAMILY); IPR006895 (SUPERFAMILY); IPR006900 (SUPERFAMILY); IPR007123 (SUPERFAMILY)	P:GO:0006888; F:GO:0008270; P:GO:0006886; C:GO:0030127	P:ER to Golgi vesicle-mediated transport; F:zinc ion binding; P:intracellular protein transport; C:COPII vesicle coat
[INTERPRO, NO-BLAST]	TR106|c0_g1_i2	---NA---	737									no IPS match	no IPS match	no IPS match
[INTERPRO, BLASTED, MAPPED, ANNOTATED]	TR106|c0_g1_i3	transport SEC23	3318	20	0	73.35	4	F:GO:0008270; P:GO:0006888; P:GO:0006886; C:GO:0030127	F:zinc ion binding; P:ER to Golgi vesicle-mediated transport; P:intracellular protein transport; C:COPII vesicle coat			IPR006895 (PFAM); IPR029006 (G3DSA:3.40.20.GENE3D); IPR012990 (PFAM); IPR006896 (PFAM); G3DSA:2.60.40.1670 (GENE3D); IPR006900 (PFAM); IPR007123 (PFAM); IPR002035 (G3DSA:3.40.50.GENE3D); PTHR11141 (PANTHER); cd11287 (CDD); IPR002035 (SUPERFAMILY); IPR007123 (SUPERFAMILY); IPR006900 (SUPERFAMILY); IPR006895 (SUPERFAMILY); SSF81995 (SUPERFAMILY)	P:GO:0006888; F:GO:0008270; P:GO:0006886; C:GO:0030127	P:ER to Golgi vesicle-mediated transport; F:zinc ion binding; P:intracellular protein transport; C:COPII vesicle coat
[INTERPRO, BLASTED, MAPPED, ANNOTATED]	TR106|c0_g1_i4	transport SEC23-like	2546	20	0	76.2	6	F:GO:0008270; P:GO:0006888; C:GO:0005829; P:GO:0006886; C:GO:0030127; F:GO:0005215	F:zinc ion binding; P:ER to Golgi vesicle-mediated transport; C:cytosol; P:intracellular protein transport; C:COPII vesicle coat; F:transporter activity			G3DSA:2.60.40.1670 (GENE3D); IPR012990 (PFAM); IPR002035 (G3DSA:3.40.50.GENE3D); IPR007123 (PFAM); IPR006900 (PFAM); IPR029006 (G3DSA:3.40.20.GENE3D); IPR006896 (PFAM); PTHR11141 (PANTHER); cd11287 (CDD); IPR002035 (SUPERFAMILY); IPR006900 (SUPERFAMILY); IPR007123 (SUPERFAMILY); SSF81995 (SUPERFAMILY)	P:GO:0006888; P:GO:0006886; C:GO:0030127	P:ER to Golgi vesicle-mediated transport; P:intracellular protein transport; C:COPII vesicle coat
[BLASTED, MAPPED, ANNOTATED]	TR106|c0_g1_i5	Sec23 Sec24 transport family	309	20	1.26113e-16	85.7	6	F:GO:0008270; P:GO:0006888; C:GO:0005829; P:GO:0006886; C:GO:0030127; F:GO:0005215	F:zinc ion binding; P:ER to Golgi vesicle-mediated transport; C:cytosol; P:intracellular protein transport; C:COPII vesicle coat; F:transporter activity
[INTERPRO, BLASTED, MAPPED, ANNOTATED]	TR106|c0_g1_i6	transport SEC23-like	2323	20	0	76.3	6	F:GO:0008270; P:GO:0006888; C:GO:0005829; P:GO:0006886; C:GO:0030127; F:GO:0005215	F:zinc ion binding; P:ER to Golgi vesicle-mediated transport; C:cytosol; P:intracellular protein transport; C:COPII vesicle coat; F:transporter activity			IPR006896 (PFAM); IPR029006 (G3DSA:3.40.20.GENE3D); G3DSA:2.60.40.1670 (GENE3D); IPR006900 (PFAM); IPR012990 (PFAM); IPR007123 (PFAM); IPR002035 (G3DSA:3.40.50.GENE3D); PTHR11141 (PANTHER); cd11287 (CDD); IPR006900 (SUPERFAMILY); IPR007123 (SUPERFAMILY); SSF81995 (SUPERFAMILY); IPR002035 (SUPERFAMILY)	P:GO:0006888; P:GO:0006886; C:GO:0030127	P:ER to Golgi vesicle-mediated transport; P:intracellular protein transport; C:COPII vesicle coat
[INTERPRO, BLASTED, MAPPED, ANNOTATED]	TR106|c0_g1_i7	transport SEC23-like	2265	20	0	71.45	4	F:GO:0008270; P:GO:0006888; P:GO:0006886; C:GO:0030127	F:zinc ion binding; P:ER to Golgi vesicle-mediated transport; P:intracellular protein transport; C:COPII vesicle coat			G3DSA:2.60.40.1670 (GENE3D); IPR006895 (PFAM); IPR006896 (PFAM); IPR006900 (PFAM); IPR002035 (G3DSA:3.40.50.GENE3D); IPR012990 (PFAM); PTHR11141 (PANTHER); IPR006900 (SUPERFAMILY); IPR002035 (SUPERFAMILY); IPR006895 (SUPERFAMILY); SSF81995 (SUPERFAMILY)	P:GO:0006888; F:GO:0008270; P:GO:0006886; C:GO:0030127	P:ER to Golgi vesicle-mediated transport; F:zinc ion binding; P:intracellular protein transport; C:COPII vesicle coat
[NO-BLAST]	TR106|c0_g2_i1	---NA---	237
[INTERPRO, BLASTED, MAPPED, ANNOTATED]	TR107|c0_g1_i1	MATE efflux family	944	20	1.39018e-33	56.4	4	P:GO:0006855; F:GO:0015297; C:GO:0016020; F:GO:0015238	P:drug transmembrane transport; F:antiporter activity; C:membrane; F:drug transmembrane transporter activity			IPR002528 (PFAM); PTHR11206 (PANTHER); PTHR11206:SF94 (PANTHER); TRANSMEMBRANE (PHOBIUS); CYTOPLASMIC_DOMAIN (PHOBIUS); CYTOPLASMIC_DOMAIN (PHOBIUS); TRANSMEMBRANE (PHOBIUS); NON_CYTOPLASMIC_DOMAIN (PHOBIUS); TRANSMEMBRANE (PHOBIUS); TRANSMEMBRANE (PHOBIUS); NON_CYTOPLASMIC_DOMAIN (PHOBIUS); CYTOPLASMIC_DOMAIN (PHOBIUS); NON_CYTOPLASMIC_DOMAIN (PHOBIUS); TRANSMEMBRANE (PHOBIUS); TRANSMEMBRANE (PH…	P:GO:0006855; P:GO:0055085; F:GO:0015297; C:GO:0016020; F:GO:0015238	P:drug transmembrane transport; P:transmembrane transport; F:antiporter activity; C:membrane; F:drug transmembrane transporter activity
[INTERPRO, BLASTED, MAPPED, ANNOTATED]	TR107|c0_g1_i2	DETOXIFICATION chloroplastic	1536	20	3.11354e-47	48.85	4	P:GO:0006855; F:GO:0015297; C:GO:0016020; F:GO:0015238	P:drug transmembrane transport; F:antiporter activity; C:membrane; F:drug transmembrane transporter activity			IPR002528 (PFAM); IPR002528 (TIGRFAM); PTHR11206 (PANTHER); PTHR11206:SF94 (PANTHER); CYTOPLASMIC_DOMAIN (PHOBIUS); CYTOPLASMIC_DOMAIN (PHOBIUS); CYTOPLASMIC_DOMAIN (PHOBIUS); TRANSMEMBRANE (PHOBIUS); TRANSMEMBRANE (PHOBIUS); CYTOPLASMIC_DOMAIN (PHOBIUS); NON_CYTOPLASMIC_DOMAIN (PHOBIUS); TRANSMEMBRANE (PHOBIUS); CYTOPLASMIC_DOMAIN (PHOBIUS); TRANSMEMBRANE (PHOBIUS); CYTOPLASMIC_DOMAIN (PHOBIUS);…	P:GO:0006855; P:GO:0055085; F:GO:0015297; C:GO:0016020; F:GO:0015238	P:drug transmembrane transport; P:transmembrane transport; F:antiporter activity; C:membrane; F:drug transmembrane transporter activity
[INTERPRO, BLASTED, MAPPED, ANNOTATED]	TR107|c0_g1_i3	MATE efflux family	1737	20	2.73382e-35	55.95	4	P:GO:0006855; F:GO:0015297; C:GO:0016020; F:GO:0015238	P:drug transmembrane transport; F:antiporter activity; C:membrane; F:drug transmembrane transporter activity			IPR002528 (PFAM); IPR002528 (TIGRFAM); PTHR11206 (PANTHER); PTHR11206:SF94 (PANTHER); CYTOPLASMIC_DOMAIN (PHOBIUS); CYTOPLASMIC_DOMAIN (PHOBIUS); TRANSMEMBRANE (PHOBIUS); CYTOPLASMIC_DOMAIN (PHOBIUS); NON_CYTOPLASMIC_DOMAIN (PHOBIUS); TRANSMEMBRANE (PHOBIUS); NON_CYTOPLASMIC_DOMAIN (PHOBIUS); CYTOPLASMIC_DOMAIN (PHOBIUS); TRANSMEMBRANE (PHOBIUS); TRANSMEMBRANE (PHOBIUS); TRANSMEMBRANE (PHOBIUS); …	P:GO:0006855; P:GO:0055085; F:GO:0015297; C:GO:0016020; F:GO:0015238	P:drug transmembrane transport; P:transmembrane transport; F:antiporter activity; C:membrane; F:drug transmembrane transporter activity
[INTERPRO, BLASTED, MAPPED, ANNOTATED]	TR107|c0_g2_i1	MATE efflux family	650	20	7.66258e-19	57.45	12	P:GO:0006855; F:GO:0015297; P:GO:0045087; C:GO:0005739; C:GO:0016020; C:GO:0009941; P:GO:0009697; P:GO:0009751; P:GO:0031348; P:GO:0042742; F:GO:0015238; P:GO:0009624	P:drug transmembrane transport; F:antiporter activity; P:innate immune response; C:mitochondrion; C:membrane; C:chloroplast envelope; P:salicylic acid biosynthetic process; P:response to salicylic acid; P:negative regulation of defense response; P:defense response to bacterium; F:drug transmembrane transporter activity; P:response to nematode			IPR002528 (PFAM); PTHR11206:SF94 (PANTHER); PTHR11206 (PANTHER); CYTOPLASMIC_DOMAIN (PHOBIUS); TRANSMEMBRANE (PHOBIUS); NON_CYTOPLASMIC_DOMAIN (PHOBIUS); TRANSMEMBRANE (PHOBIUS); TRANSMEMBRANE (PHOBIUS); NON_CYTOPLASMIC_DOMAIN (PHOBIUS); CYTOPLASMIC_DOMAIN (PHOBIUS); NON_CYTOPLASMIC_DOMAIN (PHOBIUS); TRANSMEMBRANE (PHOBIUS); CYTOPLASMIC_DOMAIN (PHOBIUS); TRANSMEMBRANE (PHOBIUS); TMhelix (TMHMM); …	P:GO:0006855; P:GO:0055085; F:GO:0015297; C:GO:0016020; F:GO:0015238	P:drug transmembrane transport; P:transmembrane transport; F:antiporter activity; C:membrane; F:drug transmembrane transporter activity
[INTERPRO, BLASTED, MAPPED, ANNOTATED]	TR108|c0_g1_i1	proliferating cell nuclear antigen	1391	20	3.6966e-40	84.1	13	P:GO:0009094; P:GO:0006571; P:GO:0006275; C:GO:0042575; F:GO:0004764; C:GO:0005634; F:GO:0003677; F:GO:0030337; F:GO:0050661; F:GO:0003855; P:GO:0000162; P:GO:0019632; P:GO:0055114	P:L-phenylalanine biosynthetic process; P:tyrosine biosynthetic process; P:regulation of DNA replication; C:DNA polymerase complex; F:shikimate 3-dehydrogenase (NADP+) activity; C:nucleus; F:DNA binding; F:DNA polymerase processivity factor activity; F:NADP binding; F:3-dehydroquinate dehydratase activity; P:tryptophan biosynthetic process; P:shikimate metabolic process; P:oxidation-reduction pro…	EC:1.1.1.25; EC:4.2.1.10; EC:1.1.1.282	Shikimate dehydrogenase; 3-dehydroquinate dehydratase; Quinate/shikimate dehydrogenase	IPR000730 (PRINTS); G3DSA:3.70.10.10 (GENE3D); IPR022649 (PFAM); IPR000730 (PANTHER); CYTOPLASMIC_DOMAIN (PHOBIUS); TRANSMEMBRANE (PHOBIUS); NON_CYTOPLASMIC_DOMAIN (PHOBIUS); SSF55979 (SUPERFAMILY)	F:GO:0030337; F:GO:0003677; P:GO:0006275	F:DNA polymerase processivity factor activity; F:DNA binding; P:regulation of DNA replication
[INTERPRO, BLASTED, MAPPED, ANNOTATED]	TR108|c0_g1_i2	proliferating cell nuclear antigen	715	20	2.15251e-81	85.9	9	C:GO:0043626; C:GO:0005634; F:GO:0003677; F:GO:0030337; P:GO:0006272; P:GO:0006275; P:GO:0006298; C:GO:0042575; P:GO:0019985	C:PCNA complex; C:nucleus; F:DNA binding; F:DNA polymerase processivity factor activity; P:leading strand elongation; P:regulation of DNA replication; P:mismatch repair; C:DNA polymerase complex; P:translesion synthesis			IPR000730 (PRINTS); IPR000730 (TIGRFAM); IPR022649 (PFAM); G3DSA:3.70.10.10 (GENE3D); IPR000730 (PANTHER); TRANSMEMBRANE (PHOBIUS); NON_CYTOPLASMIC_DOMAIN (PHOBIUS); CYTOPLASMIC_DOMAIN (PHOBIUS); cd00577 (CDD); SSF55979 (SUPERFAMILY)	F:GO:0030337; F:GO:0003677; P:GO:0006275	F:DNA polymerase processivity factor activity; F:DNA binding; P:regulation of DNA replication
[INTERPRO, BLASTED, MAPPED, ANNOTATED]	TR108|c0_g1_i3	proliferating cell nuclear antigen	2084	20	1.58845e-14	81.75	9	C:GO:0043626; C:GO:0005634; F:GO:0003677; F:GO:0030337; P:GO:0006272; P:GO:0006275; P:GO:0006298; C:GO:0042575; P:GO:0019985	C:PCNA complex; C:nucleus; F:DNA binding; F:DNA polymerase processivity factor activity; P:leading strand elongation; P:regulation of DNA replication; P:mismatch repair; C:DNA polymerase complex; P:translesion synthesis			G3DSA:3.70.10.10 (GENE3D); IPR022649 (PFAM)	F:GO:0003677; P:GO:0006275	F:DNA binding; P:regulation of DNA replication
[INTERPRO, BLASTED, MAPPED, ANNOTATED]	TR108|c0_g1_i4	proliferating cell nuclear antigen	1259	20	5.75413e-45	84.7	5	C:GO:0005634; F:GO:0003677; F:GO:0030337; P:GO:0006275; C:GO:0042575	C:nucleus; F:DNA binding; F:DNA polymerase processivity factor activity; P:regulation of DNA replication; C:DNA polymerase complex			G3DSA:3.70.10.10 (GENE3D); IPR022649 (PFAM)	F:GO:0003677; P:GO:0006275	F:DNA binding; P:regulation of DNA replication
[INTERPRO, BLASTED, MAPPED, ANNOTATED]	TR108|c0_g1_i5	proliferating cell nuclear antigen	1408	20	8.25321e-52	84.95	9	C:GO:0043626; C:GO:0005634; F:GO:0003677; F:GO:0030337; P:GO:0006272; P:GO:0006275; P:GO:0006298; C:GO:0042575; P:GO:0019985	C:PCNA complex; C:nucleus; F:DNA binding; F:DNA polymerase processivity factor activity; P:leading strand elongation; P:regulation of DNA replication; P:mismatch repair; C:DNA polymerase complex; P:translesion synthesis			G3DSA:3.70.10.10 (GENE3D); IPR022649 (PFAM); IPR000730 (TIGRFAM); IPR000730 (PANTHER); cd00577 (CDD); SSF55979 (SUPERFAMILY)	F:GO:0003677; F:GO:0030337; P:GO:0006275	F:DNA binding; F:DNA polymerase processivity factor activity; P:regulation of DNA replication
[INTERPRO, BLASTED, MAPPED, ANNOTATED]	TR108|c0_g1_i6	proliferating cell nuclear antigen	1067	20	3.09617e-69	86.45	9	C:GO:0043626; C:GO:0005634; F:GO:0003677; F:GO:0030337; P:GO:0006272; P:GO:0006275; P:GO:0006298; C:GO:0042575; P:GO:0019985	C:PCNA complex; C:nucleus; F:DNA binding; F:DNA polymerase processivity factor activity; P:leading strand elongation; P:regulation of DNA replication; P:mismatch repair; C:DNA polymerase complex; P:translesion synthesis			IPR022649 (PFAM); G3DSA:3.70.10.10 (GENE3D); IPR000730 (TIGRFAM); IPR000730 (PANTHER); cd00577 (CDD); SSF55979 (SUPERFAMILY)	F:GO:0003677; F:GO:0030337; P:GO:0006275	F:DNA binding; F:DNA polymerase processivity factor activity; P:regulation of DNA replication
[INTERPRO, BLASTED, MAPPED, ANNOTATED]	TR108|c0_g1_i7	proliferating cell nuclear antigen	583	20	1.77312e-86	86.05	13	C:GO:0043626; P:GO:0006272; P:GO:0006275; P:GO:0006298; C:GO:0042575; P:GO:0006355; P:GO:0006357; F:GO:0003677; F:GO:0030337; C:GO:0005669; F:GO:0003712; F:GO:0046982; P:GO:0019985	C:PCNA complex; P:leading strand elongation; P:regulation of DNA replication; P:mismatch repair; C:DNA polymerase complex; P:regulation of transcription, DNA-templated; P:regulation of transcription from RNA polymerase II promoter; F:DNA binding; F:DNA polymerase processivity factor activity; C:transcription factor TFIID complex; F:transcription cofactor activity; F:protein heterodimerization act…			IPR000730 (PRINTS); G3DSA:3.70.10.10 (GENE3D); IPR022649 (PFAM); IPR000730 (TIGRFAM); IPR000730 (PANTHER); cd00577 (CDD); SSF55979 (SUPERFAMILY)	F:GO:0030337; F:GO:0003677; P:GO:0006275	F:DNA polymerase processivity factor activity; F:DNA binding; P:regulation of DNA replication
[INTERPRO, BLASTED, MAPPED, ANNOTATED]	TR108|c0_g1_i8	proliferating cell nuclear antigen	1743	20	2.04018e-29	84.35	13	P:GO:0009094; P:GO:0006571; P:GO:0006275; C:GO:0042575; F:GO:0004764; C:GO:0005634; F:GO:0003677; F:GO:0030337; F:GO:0050661; F:GO:0003855; P:GO:0000162; P:GO:0019632; P:GO:0055114	P:L-phenylalanine biosynthetic process; P:tyrosine biosynthetic process; P:regulation of DNA replication; C:DNA polymerase complex; F:shikimate 3-dehydrogenase (NADP+) activity; C:nucleus; F:DNA binding; F:DNA polymerase processivity factor activity; F:NADP binding; F:3-dehydroquinate dehydratase activity; P:tryptophan biosynthetic process; P:shikimate metabolic process; P:oxidation-reduction pro…	EC:1.1.1.25; EC:4.2.1.10; EC:1.1.1.282	Shikimate dehydrogenase; 3-dehydroquinate dehydratase; Quinate/shikimate dehydrogenase	G3DSA:3.70.10.10 (GENE3D); IPR022649 (PFAM)	F:GO:0003677; P:GO:0006275	F:DNA binding; P:regulation of DNA replication
[INTERPRO, BLASTED, MAPPED, ANNOTATED]	TR109|c0_g1_i1	granule-bound starch synthase	1810	20	0	70.75	5	C:GO:0009507; P:GO:0019252; C:GO:0009501; F:GO:0004373; P:GO:0005985	C:chloroplast; P:starch biosynthetic process; C:amyloplast; F:glycogen (starch) synthase activity; P:sucrose metabolic process	EC:2.4.1.11	Glycogen(starch) synthase	IPR011835 (TIGRFAM); IPR001296 (PFAM); IPR013534 (PFAM); G3DSA:3.40.50.2000 (GENE3D); PTHR12526 (PANTHER); PTHR12526 (PANTHER); PTHR12526:SF383 (PANTHER); PTHR12526:SF383 (PANTHER); cd03791 (CDD); SSF53756 (SUPERFAMILY); SSF53756 (SUPERFAMILY)	F:GO:0004373	F:glycogen (starch) synthase activity
[INTERPRO, BLASTED, MAPPED, ANNOTATED]	TR109|c0_g1_i2	granule-bound starch synthase I	1609	20	0	73	5	C:GO:0009507; P:GO:0019252; C:GO:0009501; F:GO:0004373; P:GO:0005985	C:chloroplast; P:starch biosynthetic process; C:amyloplast; F:glycogen (starch) synthase activity; P:sucrose metabolic process	EC:2.4.1.11	Glycogen(starch) synthase	G3DSA:3.40.50.2000 (GENE3D); IPR011835 (TIGRFAM); IPR001296 (PFAM); IPR013534 (PFAM); PTHR12526 (PANTHER); PTHR12526:SF383 (PANTHER); cd03791 (CDD); SSF53756 (SUPERFAMILY)	F:GO:0004373	F:glycogen (starch) synthase activity
[INTERPRO, BLASTED, MAPPED, ANNOTATED]	TR109|c0_g1_i3	granule-bound starch	912	20	5.7544e-15	80.3	5	C:GO:0009507; P:GO:0019252; C:GO:0009501; F:GO:0004373; P:GO:0005985	C:chloroplast; P:starch biosynthetic process; C:amyloplast; F:glycogen (starch) synthase activity; P:sucrose metabolic process	EC:2.4.1.11	Glycogen(starch) synthase	G3DSA:3.40.50.2000 (GENE3D); PTHR12526:SF383 (PANTHER); PTHR12526:SF383 (PANTHER); PTHR12526 (PANTHER); PTHR12526 (PANTHER); SSF53756 (SUPERFAMILY)	no GO terms	no GO terms
[INTERPRO, BLASTED, MAPPED, ANNOTATED]	TR110|c0_g1_i1	mitochondrial PGP phosphatase	864	20	4.10592e-96	70	2	F:GO:0016791; P:GO:0016311	F:phosphatase activity; P:dephosphorylation	EC:3.1.3.41	4-nitrophenylphosphatase	IPR010021 (TIGRFAM); IPR006549 (TIGRFAM); IPR023214 (G3DSA:3.40.50.GENE3D); IPR027706 (PFAM); PTHR19288 (PANTHER); PTHR19288:SF25 (PANTHER); cd01427 (CDD); IPR023214 (SUPERFAMILY)	no GO terms	no GO terms
[INTERPRO, BLASTED, MAPPED, ANNOTATED]	TR110|c0_g1_i2	mitochondrial PGP phosphatase	875	20	7.4079e-108	70.3	2	F:GO:0016791; P:GO:0016311	F:phosphatase activity; P:dephosphorylation	EC:3.1.3.41	4-nitrophenylphosphatase	IPR010021 (TIGRFAM); IPR027706 (PFAM); IPR006549 (TIGRFAM); IPR023214 (G3DSA:3.40.50.GENE3D); PTHR19288 (PANTHER); PTHR19288:SF25 (PANTHER); cd01427 (CDD); IPR023214 (SUPERFAMILY)	no GO terms	no GO terms
[INTERPRO, BLASTED, MAPPED]	TR110|c0_g1_i3	mitochondrial PGP phosphatase	683	20	4.623e-50	70.3	2	F:GO:0016791; P:GO:0016311	F:phosphatase activity; P:dephosphorylation			IPR027706 (PFAM); PTHR19288:SF25 (PANTHER); PTHR19288 (PANTHER); IPR023214 (SUPERFAMILY)	no GO terms	no GO terms
[BLASTED, MAPPED, ANNOTATED]	TR110|c0_g1_i4	mitochondrial PGP phosphatase	891	20	1.06828e-89	72.4	2	F:GO:0016791; P:GO:0016311	F:phosphatase activity; P:dephosphorylation	EC:3.1.3.41	4-nitrophenylphosphatase
[INTERPRO, BLASTED, MAPPED, ANNOTATED]	TR110|c0_g1_i5	haloacid dehalogenase (HAD) superfamily (ISS)	362	20	8.08101e-32	71.75	2	F:GO:0016791; P:GO:0016311	F:phosphatase activity; P:dephosphorylation	EC:3.1.3.41	4-nitrophenylphosphatase	IPR023214 (G3DSA:3.40.50.GENE3D); PF13242 (PFAM); PTHR19288:SF25 (PANTHER); PTHR19288 (PANTHER); IPR023214 (SUPERFAMILY)	no GO terms	no GO terms
[BLASTED, MAPPED, ANNOTATED]	TR110|c0_g1_i6	mitochondrial PGP phosphatase	351	20	1.72313e-20	75.85	2	F:GO:0016791; P:GO:0016311	F:phosphatase activity; P:dephosphorylation	EC:3.1.3.41	4-nitrophenylphosphatase
[INTERPRO, BLASTED, MAPPED, ANNOTATED]	TR110|c0_g1_i7	mitochondrial PGP phosphatase	644	20	3.93661e-47	69.8	2	F:GO:0016791; P:GO:0016311	F:phosphatase activity; P:dephosphorylation	EC:3.1.3.41	4-nitrophenylphosphatase	IPR027706 (PFAM); IPR023214 (G3DSA:3.40.50.GENE3D); PTHR19288:SF25 (PANTHER); PTHR19288 (PANTHER); IPR023214 (SUPERFAMILY)	no GO terms	no GO terms
[INTERPRO, BLASTED, MAPPED, ANNOTATED]	TR110|c0_g1_i8	mitochondrial PGP phosphatase	914	20	4.48128e-111	70.85	2	F:GO:0016791; P:GO:0016311	F:phosphatase activity; P:dephosphorylation	EC:3.1.3.41	4-nitrophenylphosphatase	IPR006549 (TIGRFAM); IPR023214 (G3DSA:3.40.50.GENE3D); IPR010021 (TIGRFAM); IPR027706 (PFAM); PTHR19288:SF25 (PANTHER); PTHR19288 (PANTHER); cd01427 (CDD); IPR023214 (SUPERFAMILY)	no GO terms	no GO terms
[NO-BLAST]	TR111|c0_g1_i1	---NA---	278
[NO-BLAST]	TR111|c0_g2_i1	---NA---	373
[INTERPRO, BLASTED, MAPPED, ANNOTATED]	TR111|c1_g1_i1	serine threonine- kinase STY17-like	731	20	6.21632e-51	59.9	4	F:GO:0005524; P:GO:0009069; F:GO:0004674; P:GO:0006468	F:ATP binding; P:serine family amino acid metabolic process; F:protein serine/threonine kinase activity; P:protein phosphorylation	EC:2.7.11	Transferring phosphorus-containing groups	G3DSA:1.10.510.10 (GENE3D); IPR001245 (PFAM); PTHR23257 (PANTHER); IPR000719 (PROSITE_PROFILES); SignalP-noTM (SIGNALP_EUK); IPR011009 (SUPERFAMILY)	F:GO:0005524; F:GO:0004672; P:GO:0006468	F:ATP binding; F:protein kinase activity; P:protein phosphorylation
[INTERPRO, BLASTED, MAPPED, ANNOTATED]	TR111|c1_g2_i1	Serine threonine- kinase STY46	1912	20	5.83661e-165	62.55	4	F:GO:0005524; P:GO:0009069; F:GO:0004674; P:GO:0006468	F:ATP binding; P:serine family amino acid metabolic process; F:protein serine/threonine kinase activity; P:protein phosphorylation	EC:2.7.11	Transferring phosphorus-containing groups	Coil (COILS); IPR001245 (PRINTS); IPR000719 (SMART); IPR001245 (PFAM); G3DSA:1.10.510.10 (GENE3D); G3DSA:3.30.200.20 (GENE3D); PTHR23257 (PANTHER); IPR008271 (PROSITE_PATTERNS); IPR017441 (PROSITE_PATTERNS); IPR000719 (PROSITE_PROFILES); cd13999 (CDD); IPR011009 (SUPERFAMILY)	F:GO:0005524; F:GO:0004672; P:GO:0006468	F:ATP binding; F:protein kinase activity; P:protein phosphorylation
[INTERPRO, NO-BLAST]	TR111|c2_g1_i1	---NA---	465									no IPS match	no IPS match	no IPS match
[INTERPRO, BLASTED, MAPPED, ANNOTATED]	TR111|c2_g2_i1	serine-rich adhesin for platelets-like	1498	20	6.30512e-37	70.6	3	P:GO:0006281; C:GO:0030915; P:GO:0071139	P:DNA repair; C:Smc5-Smc6 complex; P:resolution of recombination intermediates			Coil (COILS); Coil (COILS); Coil (COILS)	no GO terms	no GO terms
[INTERPRO, BLASTED, MAPPED, ANNOTATED]	TR111|c2_g2_i2	serine-rich adhesin for platelets-like	1449	20	1.69404e-41	71.05	3	P:GO:0006281; C:GO:0030915; P:GO:0071139	P:DNA repair; C:Smc5-Smc6 complex; P:resolution of recombination intermediates			Coil (COILS); Coil (COILS); Coil (COILS); Coil (COILS)	no GO terms	no GO terms
[NO-BLAST]	TR112|c0_g1_i1	---NA---	869
[NO-BLAST]	TR112|c0_g1_i2	---NA---	387
[INTERPRO, NO-BLAST]	TR112|c0_g2_i1	---NA---	614									no IPS match	no IPS match	no IPS match
[INTERPRO, NO-BLAST]	TR112|c0_g2_i2	---NA---	932									Coil (COILS); CYTOPLASMIC_DOMAIN (PHOBIUS); TRANSMEMBRANE (PHOBIUS); NON_CYTOPLASMIC_DOMAIN (PHOBIUS); TMhelix (TMHMM)	no GO terms	no GO terms
[INTERPRO, NO-BLAST]	TR112|c0_g3_i1	---NA---	638									Coil (COILS); NON_CYTOPLASMIC_DOMAIN (PHOBIUS); TRANSMEMBRANE (PHOBIUS); CYTOPLASMIC_DOMAIN (PHOBIUS); TMhelix (TMHMM)	no GO terms	no GO terms
[INTERPRO, BLASTED, MAPPED, ANNOTATED]	TR113|c0_g1_i1	hypothetical protein CHLNCDRAFT_133995	1655	1	2.81055e-75	67	2	F:GO:0000166; F:GO:0003676	F:nucleotide binding; F:nucleic acid binding			IPR000504 (SMART); IPR012677 (G3DSA:3.30.70.GENE3D); IPR012677 (G3DSA:3.30.70.GENE3D); IPR000504 (PFAM); PTHR24012 (PANTHER); IPR000504 (PROSITE_PROFILES); IPR000504 (PROSITE_PROFILES); IPR000504 (PROSITE_PROFILES); cd00590 (CDD); cd00590 (CDD); IPR012677 (SUPERFAMILY); IPR012677 (SUPERFAMILY)	F:GO:0003676; F:GO:0000166	F:nucleic acid binding; F:nucleotide binding
[INTERPRO, BLASTED, MAPPED, ANNOTATED]	TR113|c0_g1_i2	hypothetical protein CHLNCDRAFT_133995	1629	1	6.74737e-52	81	2	F:GO:0000166; F:GO:0003676	F:nucleotide binding; F:nucleic acid binding			IPR000504 (SMART); IPR000504 (PFAM); IPR012677 (G3DSA:3.30.70.GENE3D); IPR012677 (G3DSA:3.30.70.GENE3D); IPR000504 (PROSITE_PROFILES); cd00590 (CDD); IPR012677 (SUPERFAMILY)	F:GO:0003676; F:GO:0000166	F:nucleic acid binding; F:nucleotide binding
[INTERPRO, BLASTED, MAPPED, ANNOTATED]	TR113|c0_g1_i3	hypothetical protein CHLNCDRAFT_133995	2146	1	1.62789e-35	82	2	F:GO:0000166; F:GO:0003676	F:nucleotide binding; F:nucleic acid binding			IPR000504 (SMART); IPR000504 (PFAM); IPR012677 (G3DSA:3.30.70.GENE3D); IPR012677 (G3DSA:3.30.70.GENE3D); IPR000504 (PROSITE_PROFILES); cd00590 (CDD); IPR012677 (SUPERFAMILY)	F:GO:0003676; F:GO:0000166	F:nucleic acid binding; F:nucleotide binding
[INTERPRO, BLASTED, MAPPED, ANNOTATED]	TR113|c0_g1_i4	hypothetical protein CHLNCDRAFT_133995	1089	1	1.07198e-13	83	2	F:GO:0000166; F:GO:0003676	F:nucleotide binding; F:nucleic acid binding			IPR012677 (G3DSA:3.30.70.GENE3D); IPR012677 (SUPERFAMILY)	F:GO:0000166	F:nucleotide binding
[INTERPRO, BLASTED, MAPPED, ANNOTATED]	TR113|c0_g1_i5	hypothetical protein CHLNCDRAFT_133995	1408	2	2.84061e-79	55.5	2	F:GO:0000166; F:GO:0003676	F:nucleotide binding; F:nucleic acid binding			IPR000504 (SMART); IPR012677 (G3DSA:3.30.70.GENE3D); IPR012677 (G3DSA:3.30.70.GENE3D); IPR000504 (PFAM); PTHR24012 (PANTHER); IPR000504 (PROSITE_PROFILES); IPR000504 (PROSITE_PROFILES); IPR000504 (PROSITE_PROFILES); cd00590 (CDD); cd00590 (CDD); IPR012677 (SUPERFAMILY); IPR012677 (SUPERFAMILY)	F:GO:0003676; F:GO:0000166	F:nucleic acid binding; F:nucleotide binding
[INTERPRO, BLASTED, MAPPED, ANNOTATED]	TR113|c0_g1_i6	hypothetical protein CHLNCDRAFT_133995	1876	1	1.47499e-48	81	2	F:GO:0000166; F:GO:0003676	F:nucleotide binding; F:nucleic acid binding			IPR000504 (SMART); IPR000504 (PFAM); IPR012677 (G3DSA:3.30.70.GENE3D); IPR012677 (G3DSA:3.30.70.GENE3D); IPR000504 (PROSITE_PROFILES); cd00590 (CDD); IPR012677 (SUPERFAMILY)	F:GO:0003676; F:GO:0000166	F:nucleic acid binding; F:nucleotide binding
[INTERPRO, BLASTED, MAPPED, ANNOTATED]	TR113|c0_g1_i7	hypothetical protein CHLNCDRAFT_133995	1899	1	1.76035e-35	82	2	F:GO:0000166; F:GO:0003676	F:nucleotide binding; F:nucleic acid binding			IPR000504 (SMART); IPR000504 (PFAM); IPR012677 (G3DSA:3.30.70.GENE3D); IPR012677 (G3DSA:3.30.70.GENE3D); IPR000504 (PROSITE_PROFILES); cd00590 (CDD); IPR012677 (SUPERFAMILY)	F:GO:0003676; F:GO:0000166	F:nucleic acid binding; F:nucleotide binding
[INTERPRO, BLASTED, MAPPED, ANNOTATED]	TR113|c0_g1_i8	hypothetical protein CHLNCDRAFT_133995	1925	1	6.09145e-61	66	2	F:GO:0000166; F:GO:0003676	F:nucleotide binding; F:nucleic acid binding			IPR000504 (SMART); IPR012677 (G3DSA:3.30.70.GENE3D); IPR000504 (PFAM); IPR012677 (G3DSA:3.30.70.GENE3D); PTHR24012 (PANTHER); IPR000504 (PROSITE_PROFILES); IPR000504 (PROSITE_PROFILES); cd00590 (CDD); cd00590 (CDD); IPR012677 (SUPERFAMILY); IPR012677 (SUPERFAMILY)	F:GO:0003676; F:GO:0000166	F:nucleic acid binding; F:nucleotide binding
[INTERPRO, BLASTED, MAPPED, ANNOTATED]	TR113|c0_g1_i9	hypothetical protein CHLNCDRAFT_133995	559	1	6.98458e-43	81	2	F:GO:0000166; F:GO:0003676	F:nucleotide binding; F:nucleic acid binding			IPR012677 (G3DSA:3.30.70.GENE3D); IPR000504 (PROSITE_PROFILES); IPR012677 (SUPERFAMILY)	F:GO:0000166; F:GO:0003676	F:nucleotide binding; F:nucleic acid binding
[INTERPRO, BLASTED, MAPPED, ANNOTATED]	TR113|c0_g1_i10	hypothetical protein CHLNCDRAFT_133995	1678	1	1.96e-61	66	2	F:GO:0000166; F:GO:0003676	F:nucleotide binding; F:nucleic acid binding			IPR000504 (SMART); IPR012677 (G3DSA:3.30.70.GENE3D); IPR012677 (G3DSA:3.30.70.GENE3D); IPR000504 (PFAM); PTHR24012 (PANTHER); IPR000504 (PROSITE_PROFILES); IPR000504 (PROSITE_PROFILES); cd00590 (CDD); cd00590 (CDD); IPR012677 (SUPERFAMILY); IPR012677 (SUPERFAMILY)	F:GO:0003676; F:GO:0000166	F:nucleic acid binding; F:nucleotide binding
[INTERPRO, BLASTED, MAPPED, ANNOTATED]	TR113|c0_g1_i11	hypothetical protein CHLNCDRAFT_133995	1336	1	1.32942e-13	83	2	F:GO:0000166; F:GO:0003676	F:nucleotide binding; F:nucleic acid binding			IPR012677 (G3DSA:3.30.70.GENE3D); IPR012677 (SUPERFAMILY)	F:GO:0000166	F:nucleotide binding
[INTERPRO, NO-BLAST]	TR114|c0_g1_i1	---NA---	1378									SignalP-TM (SIGNALP_GRAM_POSITIVE)	no GO terms	no GO terms
[INTERPRO, NO-BLAST]	TR114|c0_g1_i2	---NA---	1019									SignalP-TM (SIGNALP_GRAM_POSITIVE); SignalP-noTM (SIGNALP_GRAM_NEGATIVE)	no GO terms	no GO terms
[INTERPRO, NO-BLAST]	TR115|c0_g1_i1	---NA---	746									no IPS match	no IPS match	no IPS match
[INTERPRO, BLASTED, MAPPED, ANNOTATED]	TR115|c0_g2_i1	Platelet-activating factor acetylhydrolase	1459	20	2.49066e-130	56.5	5	P:GO:0046486; F:GO:0003847; P:GO:0016042; C:GO:0016021; C:GO:0008247	P:glycerolipid metabolic process; F:1-alkyl-2-acetylglycerophosphocholine esterase activity; P:lipid catabolic process; C:integral component of membrane; C:1-alkyl-2-acetylglycerophosphocholine esterase complex	EC:3.1.1.47; EC:3.1.1.1	1-alkyl-2-acetylglycerophosphocholine esterase; Carboxylesterase	IPR005065 (PFAM); IPR029058 (G3DSA:3.40.50.GENE3D); IPR005065 (PANTHER); IPR029058 (SUPERFAMILY)	F:GO:0003847; P:GO:0016042	F:1-alkyl-2-acetylglycerophosphocholine esterase activity; P:lipid catabolic process
[INTERPRO, BLASTED, MAPPED, ANNOTATED]	TR115|c0_g2_i2	Platelet-activating factor acetylhydrolase	2174	16	4.13674e-48	59.13	5	P:GO:0046486; F:GO:0003847; P:GO:0016042; C:GO:0016021; C:GO:0008247	P:glycerolipid metabolic process; F:1-alkyl-2-acetylglycerophosphocholine esterase activity; P:lipid catabolic process; C:integral component of membrane; C:1-alkyl-2-acetylglycerophosphocholine esterase complex	EC:3.1.1.47; EC:3.1.1.1	1-alkyl-2-acetylglycerophosphocholine esterase; Carboxylesterase	IPR029058 (G3DSA:3.40.50.GENE3D); IPR005065 (PFAM); IPR005065 (PANTHER); IPR029058 (SUPERFAMILY)	F:GO:0003847; P:GO:0016042	F:1-alkyl-2-acetylglycerophosphocholine esterase activity; P:lipid catabolic process
[INTERPRO, NO-BLAST]	TR115|c0_g2_i3	---NA---	373									NON_CYTOPLASMIC_DOMAIN (PHOBIUS); TRANSMEMBRANE (PHOBIUS); CYTOPLASMIC_DOMAIN (PHOBIUS)	no GO terms	no GO terms
[INTERPRO, BLASTED, MAPPED, ANNOTATED]	TR115|c0_g2_i4	Platelet-activating factor acetylhydrolase	2663	18	4.61122e-56	62.89	5	P:GO:0046486; F:GO:0003847; P:GO:0016042; C:GO:0016021; C:GO:0008247	P:glycerolipid metabolic process; F:1-alkyl-2-acetylglycerophosphocholine esterase activity; P:lipid catabolic process; C:integral component of membrane; C:1-alkyl-2-acetylglycerophosphocholine esterase complex	EC:3.1.1.47; EC:3.1.1.1	1-alkyl-2-acetylglycerophosphocholine esterase; Carboxylesterase	IPR029058 (G3DSA:3.40.50.GENE3D); IPR005065 (PFAM); IPR005065 (PANTHER); PTHR10272:SF0 (PANTHER); IPR029058 (SUPERFAMILY)	F:GO:0003847; P:GO:0016042	F:1-alkyl-2-acetylglycerophosphocholine esterase activity; P:lipid catabolic process
[INTERPRO, BLASTED, MAPPED, ANNOTATED]	TR115|c0_g2_i5	Platelet-activating factor acetylhydrolase	2271	20	6.86955e-108	59.4	5	P:GO:0046486; F:GO:0003847; P:GO:0016042; C:GO:0016021; C:GO:0008247	P:glycerolipid metabolic process; F:1-alkyl-2-acetylglycerophosphocholine esterase activity; P:lipid catabolic process; C:integral component of membrane; C:1-alkyl-2-acetylglycerophosphocholine esterase complex	EC:3.1.1.47; EC:3.1.1.1	1-alkyl-2-acetylglycerophosphocholine esterase; Carboxylesterase	IPR029058 (G3DSA:3.40.50.GENE3D); IPR005065 (PFAM); IPR005065 (PANTHER); IPR029058 (SUPERFAMILY)	F:GO:0003847; P:GO:0016042	F:1-alkyl-2-acetylglycerophosphocholine esterase activity; P:lipid catabolic process
[INTERPRO, BLASTED, MAPPED, ANNOTATED]	TR115|c0_g2_i6	Platelet-activating factor acetylhydrolase	2622	13	6.96235e-43	67.54	5	P:GO:0046486; F:GO:0003847; P:GO:0016042; C:GO:0016021; C:GO:0008247	P:glycerolipid metabolic process; F:1-alkyl-2-acetylglycerophosphocholine esterase activity; P:lipid catabolic process; C:integral component of membrane; C:1-alkyl-2-acetylglycerophosphocholine esterase complex	EC:3.1.1.47; EC:3.1.1.1	1-alkyl-2-acetylglycerophosphocholine esterase; Carboxylesterase	IPR005065 (PFAM); NON_CYTOPLASMIC_DOMAIN (PHOBIUS); TRANSMEMBRANE (PHOBIUS); SIGNAL_PEPTIDE_H_REGION (PHOBIUS); SIGNAL_PEPTIDE_N_REGION (PHOBIUS); CYTOPLASMIC_DOMAIN (PHOBIUS); SIGNAL_PEPTIDE_C_REGION (PHOBIUS); SIGNAL_PEPTIDE (PHOBIUS)	F:GO:0003847; P:GO:0016042	F:1-alkyl-2-acetylglycerophosphocholine esterase activity; P:lipid catabolic process
[INTERPRO, BLASTED, MAPPED, ANNOTATED]	TR115|c0_g2_i7	Platelet-activating factor acetylhydrolase	2319	16	1.20989e-65	60.31	5	P:GO:0046486; F:GO:0003847; P:GO:0016042; C:GO:0016021; C:GO:0008247	P:glycerolipid metabolic process; F:1-alkyl-2-acetylglycerophosphocholine esterase activity; P:lipid catabolic process; C:integral component of membrane; C:1-alkyl-2-acetylglycerophosphocholine esterase complex	EC:3.1.1.47; EC:3.1.1.1	1-alkyl-2-acetylglycerophosphocholine esterase; Carboxylesterase	IPR005065 (PFAM); IPR029058 (G3DSA:3.40.50.GENE3D); IPR005065 (PANTHER); IPR029058 (SUPERFAMILY)	F:GO:0003847; P:GO:0016042	F:1-alkyl-2-acetylglycerophosphocholine esterase activity; P:lipid catabolic process
[INTERPRO, BLASTED, MAPPED, ANNOTATED]	TR115|c0_g2_i8	Platelet-activating factor acetylhydrolase	2625	15	6.96523e-64	60.33	5	P:GO:0046486; F:GO:0003847; P:GO:0016042; C:GO:0016021; C:GO:0008247	P:glycerolipid metabolic process; F:1-alkyl-2-acetylglycerophosphocholine esterase activity; P:lipid catabolic process; C:integral component of membrane; C:1-alkyl-2-acetylglycerophosphocholine esterase complex	EC:3.1.1.47; EC:3.1.1.1	1-alkyl-2-acetylglycerophosphocholine esterase; Carboxylesterase	IPR029058 (G3DSA:3.40.50.GENE3D); IPR005065 (PFAM); IPR005065 (PANTHER); IPR029058 (SUPERFAMILY)	F:GO:0003847; P:GO:0016042	F:1-alkyl-2-acetylglycerophosphocholine esterase activity; P:lipid catabolic process
[INTERPRO, BLASTED, MAPPED, ANNOTATED]	TR115|c0_g2_i9	Platelet-activating factor acetylhydrolase	2513	15	3.42472e-52	57.33	5	P:GO:0046486; F:GO:0003847; P:GO:0016042; C:GO:0016021; C:GO:0008247	P:glycerolipid metabolic process; F:1-alkyl-2-acetylglycerophosphocholine esterase activity; P:lipid catabolic process; C:integral component of membrane; C:1-alkyl-2-acetylglycerophosphocholine esterase complex	EC:3.1.1.47; EC:3.1.1.1	1-alkyl-2-acetylglycerophosphocholine esterase; Carboxylesterase	IPR029058 (G3DSA:3.40.50.GENE3D); IPR005065 (PFAM); IPR005065 (PANTHER); IPR029058 (SUPERFAMILY)	F:GO:0003847; P:GO:0016042	F:1-alkyl-2-acetylglycerophosphocholine esterase activity; P:lipid catabolic process
[INTERPRO, BLASTED, MAPPED, ANNOTATED]	TR115|c0_g2_i10	Platelet-activating factor acetylhydrolase	2317	15	4.00829e-43	64.67	5	P:GO:0046486; F:GO:0003847; P:GO:0016042; C:GO:0016021; C:GO:0008247	P:glycerolipid metabolic process; F:1-alkyl-2-acetylglycerophosphocholine esterase activity; P:lipid catabolic process; C:integral component of membrane; C:1-alkyl-2-acetylglycerophosphocholine esterase complex	EC:3.1.1.47; EC:3.1.1.1	1-alkyl-2-acetylglycerophosphocholine esterase; Carboxylesterase	IPR005065 (PFAM); NON_CYTOPLASMIC_DOMAIN (PHOBIUS); TRANSMEMBRANE (PHOBIUS); SIGNAL_PEPTIDE_H_REGION (PHOBIUS); SIGNAL_PEPTIDE_N_REGION (PHOBIUS); CYTOPLASMIC_DOMAIN (PHOBIUS); SIGNAL_PEPTIDE_C_REGION (PHOBIUS); SIGNAL_PEPTIDE (PHOBIUS)	F:GO:0003847; P:GO:0016042	F:1-alkyl-2-acetylglycerophosphocholine esterase activity; P:lipid catabolic process
[INTERPRO, BLASTED, MAPPED, ANNOTATED]	TR115|c0_g2_i11	Platelet-activating factor acetylhydrolase	2294	17	1.66654e-52	56	5	P:GO:0046486; F:GO:0003847; P:GO:0016042; C:GO:0016021; C:GO:0008247	P:glycerolipid metabolic process; F:1-alkyl-2-acetylglycerophosphocholine esterase activity; P:lipid catabolic process; C:integral component of membrane; C:1-alkyl-2-acetylglycerophosphocholine esterase complex	EC:3.1.1.47; EC:3.1.1.1	1-alkyl-2-acetylglycerophosphocholine esterase; Carboxylesterase	IPR029058 (G3DSA:3.40.50.GENE3D); IPR005065 (PFAM); IPR005065 (PANTHER); IPR029058 (SUPERFAMILY)	F:GO:0003847; P:GO:0016042	F:1-alkyl-2-acetylglycerophosphocholine esterase activity; P:lipid catabolic process
[INTERPRO, BLASTED, MAPPED, ANNOTATED]	TR115|c0_g2_i12	Platelet-activating factor acetylhydrolase	2393	15	8.2296e-48	60.27	5	P:GO:0046486; F:GO:0003847; P:GO:0016042; C:GO:0016021; C:GO:0008247	P:glycerolipid metabolic process; F:1-alkyl-2-acetylglycerophosphocholine esterase activity; P:lipid catabolic process; C:integral component of membrane; C:1-alkyl-2-acetylglycerophosphocholine esterase complex	EC:3.1.1.47; EC:3.1.1.1	1-alkyl-2-acetylglycerophosphocholine esterase; Carboxylesterase	IPR029058 (G3DSA:3.40.50.GENE3D); IPR005065 (PFAM); IPR005065 (PANTHER); IPR029058 (SUPERFAMILY)	F:GO:0003847; P:GO:0016042	F:1-alkyl-2-acetylglycerophosphocholine esterase activity; P:lipid catabolic process
[INTERPRO, BLASTED, MAPPED, ANNOTATED]	TR115|c0_g2_i13	Platelet-activating factor acetylhydrolase	2711	13	5.78034e-51	66.31	5	P:GO:0046486; F:GO:0003847; P:GO:0016042; C:GO:0016021; C:GO:0008247	P:glycerolipid metabolic process; F:1-alkyl-2-acetylglycerophosphocholine esterase activity; P:lipid catabolic process; C:integral component of membrane; C:1-alkyl-2-acetylglycerophosphocholine esterase complex	EC:3.1.1.47; EC:3.1.1.1	1-alkyl-2-acetylglycerophosphocholine esterase; Carboxylesterase	IPR029058 (G3DSA:3.40.50.GENE3D); IPR005065 (PFAM); IPR005065 (PANTHER); PTHR10272:SF0 (PANTHER); IPR029058 (SUPERFAMILY)	F:GO:0003847; P:GO:0016042	F:1-alkyl-2-acetylglycerophosphocholine esterase activity; P:lipid catabolic process
[INTERPRO, BLASTED, MAPPED, ANNOTATED]	TR115|c0_g2_i14	Platelet-activating factor acetylhydrolase	2536	13	6.15314e-43	65.92	5	P:GO:0046486; F:GO:0003847; P:GO:0016042; C:GO:0016021; C:GO:0008247	P:glycerolipid metabolic process; F:1-alkyl-2-acetylglycerophosphocholine esterase activity; P:lipid catabolic process; C:integral component of membrane; C:1-alkyl-2-acetylglycerophosphocholine esterase complex	EC:3.1.1.47; EC:3.1.1.1	1-alkyl-2-acetylglycerophosphocholine esterase; Carboxylesterase	IPR005065 (PFAM); NON_CYTOPLASMIC_DOMAIN (PHOBIUS); TRANSMEMBRANE (PHOBIUS); SIGNAL_PEPTIDE_H_REGION (PHOBIUS); SIGNAL_PEPTIDE_N_REGION (PHOBIUS); SIGNAL_PEPTIDE_C_REGION (PHOBIUS); SIGNAL_PEPTIDE (PHOBIUS); CYTOPLASMIC_DOMAIN (PHOBIUS)	F:GO:0003847; P:GO:0016042	F:1-alkyl-2-acetylglycerophosphocholine esterase activity; P:lipid catabolic process
[INTERPRO, BLASTED, MAPPED, ANNOTATED]	TR115|c0_g2_i15	Platelet-activating factor acetylhydrolase	2052	20	1.01227e-108	59.4	5	P:GO:0046486; F:GO:0003847; P:GO:0016042; C:GO:0016021; C:GO:0008247	P:glycerolipid metabolic process; F:1-alkyl-2-acetylglycerophosphocholine esterase activity; P:lipid catabolic process; C:integral component of membrane; C:1-alkyl-2-acetylglycerophosphocholine esterase complex	EC:3.1.1.47; EC:3.1.1.1	1-alkyl-2-acetylglycerophosphocholine esterase; Carboxylesterase	IPR029058 (G3DSA:3.40.50.GENE3D); IPR005065 (PFAM); IPR005065 (PANTHER); IPR029058 (SUPERFAMILY)	F:GO:0003847; P:GO:0016042	F:1-alkyl-2-acetylglycerophosphocholine esterase activity; P:lipid catabolic process
[INTERPRO, BLASTED, MAPPED, ANNOTATED]	TR115|c0_g2_i16	Platelet-activating factor acetylhydrolase	2479	16	7.64471e-47	58.44	5	P:GO:0046486; F:GO:0003847; P:GO:0016042; C:GO:0016021; C:GO:0008247	P:glycerolipid metabolic process; F:1-alkyl-2-acetylglycerophosphocholine esterase activity; P:lipid catabolic process; C:integral component of membrane; C:1-alkyl-2-acetylglycerophosphocholine esterase complex	EC:3.1.1.47; EC:3.1.1.1	1-alkyl-2-acetylglycerophosphocholine esterase; Carboxylesterase	IPR029058 (G3DSA:3.40.50.GENE3D); IPR005065 (PFAM); IPR005065 (PANTHER); PTHR10272:SF0 (PANTHER); IPR029058 (SUPERFAMILY)	F:GO:0003847; P:GO:0016042	F:1-alkyl-2-acetylglycerophosphocholine esterase activity; P:lipid catabolic process
[INTERPRO, BLASTED, MAPPED, ANNOTATED]	TR115|c0_g2_i17	Platelet-activating factor acetylhydrolase	2357	19	1.63474e-56	62.42	5	P:GO:0046486; F:GO:0003847; P:GO:0016042; C:GO:0016021; C:GO:0008247	P:glycerolipid metabolic process; F:1-alkyl-2-acetylglycerophosphocholine esterase activity; P:lipid catabolic process; C:integral component of membrane; C:1-alkyl-2-acetylglycerophosphocholine esterase complex	EC:3.1.1.47; EC:3.1.1.1	1-alkyl-2-acetylglycerophosphocholine esterase; Carboxylesterase	IPR029058 (G3DSA:3.40.50.GENE3D); IPR005065 (PFAM); IPR005065 (PANTHER); PTHR10272:SF0 (PANTHER); IPR029058 (SUPERFAMILY)	F:GO:0003847; P:GO:0016042	F:1-alkyl-2-acetylglycerophosphocholine esterase activity; P:lipid catabolic process
[NO-BLAST]	TR115|c0_g2_i18	---NA---	312
[NO-BLAST]	TR115|c0_g2_i19	---NA---	447
[BLASTED, MAPPED, ANNOTATED]	TR116|c0_g1_i1	metallothionein type 3	442	20	1.62195e-38	84.75	1	F:GO:0046872	F:metal ion binding
[BLASTED, MAPPED, ANNOTATED]	TR116|c0_g1_i2	metallothionein type 3	477	20	4.40021e-38	84.9	1	F:GO:0046872	F:metal ion binding
[NO-BLAST]	TR116|c0_g2_i1	---NA---	230
[INTERPRO, BLASTED, MAPPED, ANNOTATED]	TR117|c0_g1_i1	Gamma-soluble NSF attachment	1212	20	1.10266e-93	60.7	4	F:GO:0005515; C:GO:0016020; P:GO:0006886; C:GO:0005622	F:protein binding; C:membrane; P:intracellular protein transport; C:intracellular			IPR011990 (G3DSA:1.25.40.GENE3D); PF14938 (PFAM); PTHR13768:SF2 (PANTHER); IPR000744 (PANTHER); IPR011990 (SUPERFAMILY)	F:GO:0005515; P:GO:0006886	F:protein binding; P:intracellular protein transport
[NO-BLAST]	TR117|c0_g2_i1	---NA---	1043
[INTERPRO, BLASTED, MAPPED, ANNOTATED]	TR118|c0_g1_i1	Type I inositol 1,4,5-trisphosphate 5-phosphatase 12	692	20	5.67325e-75	55.9	4	F:GO:0005515; F:GO:0005509; F:GO:0016787; P:GO:0046856	F:protein binding; F:calcium ion binding; F:hydrolase activity; P:phosphatidylinositol dephosphorylation			IPR015943 (G3DSA:2.130.10.GENE3D); IPR011047 (SUPERFAMILY)	F:GO:0005515	F:protein binding
[INTERPRO, BLASTED, MAPPED, ANNOTATED]	TR118|c0_g1_i2	EH domain-containing 1-like	1898	20	2.45926e-114	60.15	4	F:GO:0005515; F:GO:0005509; F:GO:0016787; P:GO:0046856	F:protein binding; F:calcium ion binding; F:hydrolase activity; P:phosphatidylinositol dephosphorylation			IPR015943 (G3DSA:2.130.10.GENE3D); IPR011992 (G3DSA:1.10.238.GENE3D); IPR000261 (PROSITE_PROFILES); IPR002048 (PROSITE_PROFILES); cd00052 (CDD); IPR011992 (SUPERFAMILY); SSF63829 (SUPERFAMILY)	F:GO:0005515; F:GO:0005509	F:protein binding; F:calcium ion binding
[INTERPRO, BLASTED, MAPPED, ANNOTATED]	TR118|c0_g2_i1	Type I inositol 1,4,5-trisphosphate 5-phosphatase 12	328	5	2.16921e-43	66.4	4	F:GO:0005515; F:GO:0005509; F:GO:0016787; P:GO:0046856	F:protein binding; F:calcium ion binding; F:hydrolase activity; P:phosphatidylinositol dephosphorylation			IPR015943 (G3DSA:2.130.10.GENE3D)	F:GO:0005515	F:protein binding
[INTERPRO, BLASTED, MAPPED, ANNOTATED]	TR119|c0_g1_i1	glutathione chloroplastic	1055	20	2.50834e-156	70.95	6	F:GO:0016668; F:GO:0050660; C:GO:0043231; P:GO:0045454; P:GO:0055114; C:GO:0044444	F:oxidoreductase activity, acting on a sulfur group of donors, NAD(P) as acceptor; F:flavin adenine dinucleotide binding; C:intracellular membrane-bounded organelle; P:cell redox homeostasis; P:oxidation-reduction process; C:cytoplasmic part			Coil (COILS); PR00368 (PRINTS); PR00411 (PRINTS); IPR023753 (PFAM); IPR023753 (G3DSA:3.50.50.GENE3D); IPR023753 (G3DSA:3.50.50.GENE3D); PTHR22912:SF135 (PANTHER); PTHR22912 (PANTHER); IPR012999 (PROSITE_PATTERNS); IPR023753 (SUPERFAMILY)	F:GO:0016668; F:GO:0016491; P:GO:0055114	F:oxidoreductase activity, acting on a sulfur group of donors, NAD(P) as acceptor; F:oxidoreductase activity; P:oxidation-reduction process
[NO-BLAST]	TR119|c0_g2_i1	---NA---	444
[BLASTED, MAPPED, ANNOTATED]	TR119|c0_g3_i1	hypothetical protein CHLNCDRAFT_34977	285	1	9.83652e-08	76	2	F:GO:0016491; P:GO:0044699	F:oxidoreductase activity; P:single-organism process
[NO-BLAST]	TR119|c0_g4_i1	---NA---	396
[INTERPRO, BLASTED, MAPPED, ANNOTATED]	TR119|c0_g5_i1	glutathione reductase	816	20	6.08976e-35	81.35	10	C:GO:0005623; P:GO:0006094; F:GO:0050661; P:GO:0006118; F:GO:0050660; P:GO:0006749; F:GO:0004362; P:GO:0098869; P:GO:0045454; P:GO:0055114	C:cell; P:gluconeogenesis; F:NADP binding; P:obsolete electron transport; F:flavin adenine dinucleotide binding; P:glutathione metabolic process; F:glutathione-disulfide reductase activity; P:cellular oxidant detoxification; P:cell redox homeostasis; P:oxidation-reduction process	EC:1.8.1.7	Glutathione-disulfide reductase	Coil (COILS); PR00411 (PRINTS); IPR004099 (PFAM); IPR004099 (G3DSA:3.30.390.GENE3D); PTHR22912:SF106 (PANTHER); PTHR22912 (PANTHER); SignalP-TM (SIGNALP_GRAM_POSITIVE); IPR016156 (SUPERFAMILY)	F:GO:0050660; F:GO:0016491; P:GO:0045454; P:GO:0055114	F:flavin adenine dinucleotide binding; F:oxidoreductase activity; P:cell redox homeostasis; P:oxidation-reduction process
[INTERPRO, BLASTED, MAPPED, ANNOTATED]	TR119|c0_g5_i2	glutathione chloroplastic	1921	20	0	73.95	5	C:GO:0005623; F:GO:0016668; F:GO:0050660; P:GO:0045454; P:GO:0055114	C:cell; F:oxidoreductase activity, acting on a sulfur group of donors, NAD(P) as acceptor; F:flavin adenine dinucleotide binding; P:cell redox homeostasis; P:oxidation-reduction process			Coil (COILS); PR00411 (PRINTS); PR00368 (PRINTS); IPR023753 (G3DSA:3.50.50.GENE3D); IPR023753 (PFAM); IPR004099 (PFAM); PIRSF000350 (PIRSF); IPR004099 (G3DSA:3.30.390.GENE3D); IPR023753 (G3DSA:3.50.50.GENE3D); PTHR22912 (PANTHER); PTHR22912:SF135 (PANTHER); IPR012999 (PROSITE_PATTERNS); IPR023753 (SUPERFAMILY); IPR016156 (SUPERFAMILY)	F:GO:0016668; F:GO:0016491; F:GO:0050660; P:GO:0055114; P:GO:0045454	F:oxidoreductase activity, acting on a sulfur group of donors, NAD(P) as acceptor; F:oxidoreductase activity; F:flavin adenine dinucleotide binding; P:oxidation-reduction process; P:cell redox homeostasis
[BLASTED]	TR120|c0_g1_i1	hypothetical protein	240	20	6.63997e-37	92.05
[BLASTED]	TR120|c0_g2_i1	hypothetical protein	225	20	1.19505e-38	91.9
[BLASTED]	TR121|c0_g1_i1	serine threonine- phosphatase 2A 65 kDa regulatory subunit A beta isoform-like	436	20	1.10143e-16	41.1
[BLASTED, MAPPED]	TR121|c0_g1_i2	Serine threonine- phosphatase 2A 65 kDa regulatory subunit A beta isoform	747	20	5.07378e-73	54.85	3	F:GO:0004721; P:GO:0006470; F:GO:0016787	F:phosphoprotein phosphatase activity; P:protein dephosphorylation; F:hydrolase activity
[INTERPRO, BLASTED, ANNOTATED]	TR121|c0_g1_i3	serine threonine- phosphatase 2A 65 kDa regulatory subunit A beta isoform	2353	20	0	74.5	1	F:GO:0005515	F:protein binding			SM01349 (SMART); IPR000357 (PFAM); IPR011989 (G3DSA:1.25.10.GENE3D); PF13646 (PFAM); PTHR10648 (PANTHER); PTHR10648:SF11 (PANTHER); IPR021133 (PROSITE_PROFILES); IPR021133 (PROSITE_PROFILES); IPR021133 (PROSITE_PROFILES); IPR021133 (PROSITE_PROFILES); IPR021133 (PROSITE_PROFILES); IPR021133 (PROSITE_PROFILES); IPR021133 (PROSITE_PROFILES); IPR021133 (PROSITE_PROFILES); IPR016024 (SUPERFAMILY)	F:GO:0005515; F:GO:0005488	F:protein binding; F:binding
[INTERPRO, BLASTED, ANNOTATED]	TR121|c0_g1_i4	serine threonine- phosphatase 2A 65 kDa regulatory subunit A beta isoform	1810	20	0	75	1	F:GO:0005515	F:protein binding			SM01349 (SMART); PF13646 (PFAM); IPR000357 (PFAM); IPR011989 (G3DSA:1.25.10.GENE3D); PTHR10648 (PANTHER); PTHR10648:SF11 (PANTHER); IPR021133 (PROSITE_PROFILES); IPR021133 (PROSITE_PROFILES); IPR021133 (PROSITE_PROFILES); IPR021133 (PROSITE_PROFILES); IPR021133 (PROSITE_PROFILES); IPR021133 (PROSITE_PROFILES); IPR021133 (PROSITE_PROFILES); IPR021133 (PROSITE_PROFILES); IPR016024 (SUPERFAMILY)	F:GO:0005515; F:GO:0005488	F:protein binding; F:binding
[INTERPRO, BLASTED, ANNOTATED]	TR121|c0_g1_i5	serine threonine- phosphatase 2A 65 kDa regulatory subunit A beta isoform	1475	20	0	73.5	1	F:GO:0005515	F:protein binding			Coil (COILS); IPR011989 (G3DSA:1.25.10.GENE3D); IPR000357 (PFAM); PF13646 (PFAM); PTHR10648 (PANTHER); PTHR10648:SF11 (PANTHER); IPR021133 (PROSITE_PROFILES); IPR021133 (PROSITE_PROFILES); IPR021133 (PROSITE_PROFILES); IPR021133 (PROSITE_PROFILES); IPR021133 (PROSITE_PROFILES); IPR021133 (PROSITE_PROFILES); IPR021133 (PROSITE_PROFILES); IPR016024 (SUPERFAMILY)	F:GO:0005515; F:GO:0005488	F:protein binding; F:binding
[INTERPRO, BLASTED, ANNOTATED]	TR121|c0_g1_i6	serine threonine- phosphatase 2A 65 kDa regulatory subunit A beta isoform	2121	20	0	74.05	1	F:GO:0005515	F:protein binding			SM01349 (SMART); PF13646 (PFAM); IPR011989 (G3DSA:1.25.10.GENE3D); IPR000357 (PFAM); PTHR10648 (PANTHER); IPR021133 (PROSITE_PROFILES); IPR021133 (PROSITE_PROFILES); IPR021133 (PROSITE_PROFILES); IPR021133 (PROSITE_PROFILES); IPR021133 (PROSITE_PROFILES); IPR021133 (PROSITE_PROFILES); IPR021133 (PROSITE_PROFILES); IPR021133 (PROSITE_PROFILES); IPR021133 (PROSITE_PROFILES); IPR021133 (PROSITE_PROF…	F:GO:0005515; F:GO:0005488	F:protein binding; F:binding
[INTERPRO, BLASTED, MAPPED]	TR122|c0_g1_i1	hypothetical protein CHLNCDRAFT_142166	1929	1	9.57138e-12	52	2	F:GO:0003677; C:GO:0005634	F:DNA binding; C:nucleus			no IPS match	no IPS match	no IPS match
[INTERPRO, NO-BLAST]	TR122|c0_g1_i2	---NA---	1243									no IPS match	no IPS match	no IPS match
[INTERPRO, NO-BLAST]	TR122|c0_g1_i3	---NA---	1253									no IPS match	no IPS match	no IPS match
[INTERPRO, BLASTED, MAPPED]	TR122|c0_g1_i4	hypothetical protein CHLNCDRAFT_142166	1898	1	6.16614e-12	52	2	F:GO:0003677; C:GO:0005634	F:DNA binding; C:nucleus			no IPS match	no IPS match	no IPS match
[INTERPRO, BLASTED, MAPPED]	TR122|c1_g1_i1	hypothetical protein CHLNCDRAFT_141886	461	20	9.17321e-52	51	5	C:GO:0005623; F:GO:0015035; F:GO:0009055; P:GO:0045454; P:GO:0055114	C:cell; F:protein disulfide oxidoreductase activity; F:electron carrier activity; P:cell redox homeostasis; P:oxidation-reduction process			no IPS match	no IPS match	no IPS match
[NO-BLAST]	TR123|c0_g1_i1	---NA---	239
[NO-BLAST]	TR123|c1_g1_i1	---NA---	233
[NO-BLAST]	TR123|c1_g2_i1	---NA---	249
[INTERPRO, BLASTED, MAPPED, ANNOTATED]	TR124|c0_g1_i1	Translation initiation factor eIF-2B subunit alpha	1066	20	2.3962e-136	78.5	9	F:GO:0003743; P:GO:0019509; F:GO:0005085; F:GO:0046523; C:GO:0005851; P:GO:0006446; C:GO:0005840; C:GO:0009536; P:GO:0043547	F:translation initiation factor activity; P:L-methionine salvage from methylthioadenosine; F:guanyl-nucleotide exchange factor activity; F:S-methyl-5-thioribose-1-phosphate isomerase activity; C:eukaryotic translation initiation factor 2B complex; P:regulation of translational initiation; C:ribosome; C:plastid; P:positive regulation of GTPase activity	EC:5.3.1.23	S-methyl-5-thioribose-1-phosphate isomerase	no IPS match	no IPS match	no IPS match
[INTERPRO, BLASTED, MAPPED, ANNOTATED]	TR124|c0_g1_i2	Translation initiation factor eIF-2B subunit alpha	1178	20	0	77.9	8	F:GO:0003743; P:GO:0019509; F:GO:0005085; F:GO:0046523; C:GO:0005851; P:GO:0006446; C:GO:0005840; P:GO:0043547	F:translation initiation factor activity; P:L-methionine salvage from methylthioadenosine; F:guanyl-nucleotide exchange factor activity; F:S-methyl-5-thioribose-1-phosphate isomerase activity; C:eukaryotic translation initiation factor 2B complex; P:regulation of translational initiation; C:ribosome; P:positive regulation of GTPase activity	EC:5.3.1.23	S-methyl-5-thioribose-1-phosphate isomerase	IPR027363 (G3DSA:1.20.120.GENE3D); IPR000649 (PFAM); G3DSA:3.40.50.10470 (GENE3D); PTHR10233 (PANTHER); PTHR10233:SF18 (PANTHER); SSF100950 (SUPERFAMILY)	P:GO:0044237	P:cellular metabolic process
[INTERPRO, BLASTED, MAPPED, ANNOTATED]	TR124|c0_g1_i3	Translation initiation factor eIF-2B subunit alpha	1780	20	1.17336e-120	74.5	8	F:GO:0003743; P:GO:0019509; F:GO:0005085; P:GO:0043087; F:GO:0046523; C:GO:0005851; P:GO:0006446; C:GO:0005840	F:translation initiation factor activity; P:L-methionine salvage from methylthioadenosine; F:guanyl-nucleotide exchange factor activity; P:regulation of GTPase activity; F:S-methyl-5-thioribose-1-phosphate isomerase activity; C:eukaryotic translation initiation factor 2B complex; P:regulation of translational initiation; C:ribosome	EC:5.3.1.23	S-methyl-5-thioribose-1-phosphate isomerase	IPR000649 (PFAM); G3DSA:3.40.50.10470 (GENE3D); IPR027363 (G3DSA:1.20.120.GENE3D); PTHR10233 (PANTHER); PTHR10233:SF18 (PANTHER); SSF100950 (SUPERFAMILY)	P:GO:0044237	P:cellular metabolic process
[INTERPRO, BLASTED, MAPPED, ANNOTATED]	TR124|c0_g1_i4	Translation initiation factor eIF-2B subunit alpha	1318	20	9.45213e-33	71.2	8	F:GO:0003743; P:GO:0019509; F:GO:0005085; P:GO:0043087; F:GO:0046523; C:GO:0005851; P:GO:0006446; C:GO:0005840	F:translation initiation factor activity; P:L-methionine salvage from methylthioadenosine; F:guanyl-nucleotide exchange factor activity; P:regulation of GTPase activity; F:S-methyl-5-thioribose-1-phosphate isomerase activity; C:eukaryotic translation initiation factor 2B complex; P:regulation of translational initiation; C:ribosome	EC:5.3.1.23	S-methyl-5-thioribose-1-phosphate isomerase	G3DSA:3.40.50.10470 (GENE3D); IPR000649 (PFAM); PTHR10233:SF18 (PANTHER); PTHR10233 (PANTHER); SignalP-noTM (SIGNALP_EUK); SSF100950 (SUPERFAMILY)	P:GO:0044237	P:cellular metabolic process
[INTERPRO, BLASTED, MAPPED, ANNOTATED]	TR124|c0_g1_i5	Translation initiation factor eIF-2B subunit alpha	1515	20	7.19799e-122	74.5	8	F:GO:0003743; P:GO:0019509; F:GO:0005085; P:GO:0043087; F:GO:0046523; C:GO:0005851; P:GO:0006446; C:GO:0005840	F:translation initiation factor activity; P:L-methionine salvage from methylthioadenosine; F:guanyl-nucleotide exchange factor activity; P:regulation of GTPase activity; F:S-methyl-5-thioribose-1-phosphate isomerase activity; C:eukaryotic translation initiation factor 2B complex; P:regulation of translational initiation; C:ribosome	EC:5.3.1.23	S-methyl-5-thioribose-1-phosphate isomerase	IPR000649 (PFAM); G3DSA:3.40.50.10470 (GENE3D); IPR027363 (G3DSA:1.20.120.GENE3D); PTHR10233 (PANTHER); PTHR10233:SF18 (PANTHER); SSF100950 (SUPERFAMILY)	P:GO:0044237	P:cellular metabolic process
[INTERPRO, BLASTED, MAPPED, ANNOTATED]	TR124|c0_g1_i6	Translation initiation factor eIF-2B subunit alpha	1053	20	1.73569e-50	78.75	8	F:GO:0003743; P:GO:0019509; F:GO:0005085; F:GO:0046523; C:GO:0005851; P:GO:0006446; C:GO:0005840; P:GO:0043547	F:translation initiation factor activity; P:L-methionine salvage from methylthioadenosine; F:guanyl-nucleotide exchange factor activity; F:S-methyl-5-thioribose-1-phosphate isomerase activity; C:eukaryotic translation initiation factor 2B complex; P:regulation of translational initiation; C:ribosome; P:positive regulation of GTPase activity	EC:5.3.1.23	S-methyl-5-thioribose-1-phosphate isomerase	G3DSA:3.40.50.10470 (GENE3D); IPR000649 (PFAM); PTHR10233:SF18 (PANTHER); PTHR10233 (PANTHER); SignalP-noTM (SIGNALP_EUK); SSF100950 (SUPERFAMILY)	P:GO:0044237	P:cellular metabolic process
[INTERPRO, BLASTED, MAPPED, ANNOTATED]	TR124|c0_g1_i7	Translation initiation factor eIF-2B subunit alpha	1020	20	9.58931e-164	79.3	8	F:GO:0003743; P:GO:0019509; F:GO:0005085; F:GO:0046523; C:GO:0005851; P:GO:0006446; C:GO:0005840; P:GO:0043547	F:translation initiation factor activity; P:L-methionine salvage from methylthioadenosine; F:guanyl-nucleotide exchange factor activity; F:S-methyl-5-thioribose-1-phosphate isomerase activity; C:eukaryotic translation initiation factor 2B complex; P:regulation of translational initiation; C:ribosome; P:positive regulation of GTPase activity	EC:5.3.1.23	S-methyl-5-thioribose-1-phosphate isomerase	no IPS match	no IPS match	no IPS match
[INTERPRO, BLASTED, MAPPED, ANNOTATED]	TR125|c0_g1_i1	transmembrane 9 superfamily member 2-like	2167	20	0	82.85	1	C:GO:0016021	C:integral component of membrane			no IPS match	no IPS match	no IPS match
[INTERPRO, BLASTED, MAPPED, ANNOTATED]	TR125|c0_g1_i2	EMP nonaspanin domain family	2448	20	0	80.45	5	F:GO:0003735; C:GO:0016021; P:GO:0042254; C:GO:0005840; P:GO:0006412	F:structural constituent of ribosome; C:integral component of membrane; P:ribosome biogenesis; C:ribosome; P:translation			no IPS match	no IPS match	no IPS match
[INTERPRO, BLASTED, MAPPED, ANNOTATED]	TR125|c0_g1_i3	transmembrane 9 superfamily member 2-like	1522	20	0	87.2	1	C:GO:0016021	C:integral component of membrane			no IPS match	no IPS match	no IPS match
[INTERPRO, BLASTED, MAPPED, ANNOTATED]	TR125|c0_g1_i4	EMP nonaspanin domain family	1376	20	0	86.65	1	C:GO:0016021	C:integral component of membrane			no IPS match	no IPS match	no IPS match
[BLASTED, MAPPED, ANNOTATED]	TR125|c0_g2_i1	transmembrane 9 superfamily member 3-like	749	20	3.15764e-23	90.5	1	C:GO:0016021	C:integral component of membrane
[INTERPRO, BLASTED, MAPPED, ANNOTATED]	TR125|c0_g3_i1	phagocytic receptor 1b	601	20	2.64736e-46	88.2	1	C:GO:0016021	C:integral component of membrane			IPR004240 (PFAM); PTHR10766:SF49 (PANTHER); IPR004240 (PANTHER); NON_CYTOPLASMIC_DOMAIN (PHOBIUS); CYTOPLASMIC_DOMAIN (PHOBIUS); TRANSMEMBRANE (PHOBIUS); CYTOPLASMIC_DOMAIN (PHOBIUS); TRANSMEMBRANE (PHOBIUS); TMhelix (TMHMM); TMhelix (TMHMM)	C:GO:0016021	C:integral component of membrane
[BLASTED, MAPPED, ANNOTATED]	TR126|c0_g1_i1	UDP-glucose 4-epimerase	548	20	2.6107e-35	75.6	4	F:GO:0003978; P:GO:0009225; P:GO:0006012; P:GO:0009117	F:UDP-glucose 4-epimerase activity; P:nucleotide-sugar metabolic process; P:galactose metabolic process; P:nucleotide metabolic process	EC:5.1.3.2	UDP-glucose 4-epimerase
[NO-BLAST]	TR126|c0_g2_i1	---NA---	571
[BLASTED, MAPPED, ANNOTATED]	TR126|c0_g3_i1	bifunctional UDP-glucose 4-epimerase and UDP-xylose 4-epimerase 1	467	20	8.28344e-26	82.7	4	F:GO:0003978; P:GO:0009225; P:GO:0006012; P:GO:0009117	F:UDP-glucose 4-epimerase activity; P:nucleotide-sugar metabolic process; P:galactose metabolic process; P:nucleotide metabolic process	EC:5.1.3.2	UDP-glucose 4-epimerase
[INTERPRO, BLASTED, MAPPED, ANNOTATED]	TR126|c0_g3_i2	UDP-glucose 4-epimerase	1437	20	0	77.15	11	F:GO:0003978; F:GO:0050373; P:GO:0046369; C:GO:0005829; P:GO:0009225; C:GO:0005794; F:GO:0046983; P:GO:0044249; P:GO:0045229; C:GO:0005886; P:GO:0009117	F:UDP-glucose 4-epimerase activity; F:UDP-arabinose 4-epimerase activity; P:galactose biosynthetic process; C:cytosol; P:nucleotide-sugar metabolic process; C:Golgi apparatus; F:protein dimerization activity; P:cellular biosynthetic process; P:external encapsulating structure organization; C:plasma membrane; P:nucleotide metabolic process	EC:5.1.3.5; EC:5.1.3.2	UDP-arabinose 4-epimerase; UDP-glucose 4-epimerase	IPR016040 (G3DSA:3.40.50.GENE3D); IPR016040 (PFAM); IPR005886 (TIGRFAM); G3DSA:3.90.25.10 (GENE3D); PTHR10366 (PANTHER); PTHR10366:SF308 (PANTHER); cd05247 (CDD); IPR016040 (SUPERFAMILY)	F:GO:0003978; P:GO:0006012	F:UDP-glucose 4-epimerase activity; P:galactose metabolic process
[INTERPRO, BLASTED, MAPPED, ANNOTATED]	TR126|c0_g3_i3	UDP-glucose 4-epimerase	1333	20	1.7288e-162	74.5	4	F:GO:0003978; P:GO:0009225; P:GO:0006012; P:GO:0009117	F:UDP-glucose 4-epimerase activity; P:nucleotide-sugar metabolic process; P:galactose metabolic process; P:nucleotide metabolic process	EC:5.1.3.2	UDP-glucose 4-epimerase	IPR016040 (G3DSA:3.40.50.GENE3D); IPR016040 (PFAM); IPR005886 (TIGRFAM); PTHR10366 (PANTHER); PTHR10366:SF331 (PANTHER); IPR016040 (SUPERFAMILY)	F:GO:0003978; P:GO:0006012	F:UDP-glucose 4-epimerase activity; P:galactose metabolic process
[INTERPRO, BLASTED, MAPPED, ANNOTATED]	TR127|c0_g1_i1	polyadenylate-binding 7-like	2556	20	7.43801e-11	69.4	1	F:GO:0003723	F:RNA binding			IPR002004 (SMART); IPR002004 (PFAM); IPR002004 (G3DSA:1.10.1900.GENE3D); IPR002004 (PROSITE_PROFILES); IPR002004 (SUPERFAMILY)	F:GO:0003723	F:RNA binding
[INTERPRO, BLASTED, MAPPED, ANNOTATED]	TR127|c0_g1_i2	polyadenylate-binding 7-like	2269	20	6.17669e-11	69.4	1	F:GO:0003723	F:RNA binding			IPR002004 (SMART); IPR002004 (PFAM); IPR002004 (G3DSA:1.10.1900.GENE3D); IPR002004 (PROSITE_PROFILES); IPR002004 (SUPERFAMILY)	F:GO:0003723	F:RNA binding
[INTERPRO, NO-BLAST]	TR127|c0_g1_i3	---NA---	2750									no IPS match	no IPS match	no IPS match
[INTERPRO, NO-BLAST]	TR127|c0_g1_i4	---NA---	2676									no IPS match	no IPS match	no IPS match
[INTERPRO, BLASTED, MAPPED, ANNOTATED]	TR127|c0_g1_i5	polyadenylate-binding 7-like	2343	20	6.49534e-11	69.4	1	F:GO:0003723	F:RNA binding			IPR002004 (SMART); IPR002004 (G3DSA:1.10.1900.GENE3D); IPR002004 (PFAM); IPR002004 (PROSITE_PROFILES); IPR002004 (SUPERFAMILY)	F:GO:0003723	F:RNA binding
[INTERPRO, NO-BLAST]	TR127|c0_g1_i6	---NA---	2963									no IPS match	no IPS match	no IPS match
[INTERPRO, NO-BLAST]	TR127|c0_g1_i7	---NA---	2889									no IPS match	no IPS match	no IPS match
[INTERPRO, BLASTED, MAPPED, ANNOTATED]	TR127|c0_g1_i8	polyadenylate-binding 7-like	2482	20	7.11936e-11	69.4	1	F:GO:0003723	F:RNA binding			IPR002004 (SMART); IPR002004 (PFAM); IPR002004 (G3DSA:1.10.1900.GENE3D); IPR002004 (PROSITE_PROFILES); IPR002004 (SUPERFAMILY)	F:GO:0003723	F:RNA binding
[INTERPRO, BLASTED, MAPPED, ANNOTATED]	TR128|c0_g1_i1	kinase	1639	20	8.89399e-49	68.3	4	F:GO:0005524; C:GO:0016021; F:GO:0004672; P:GO:0006468	F:ATP binding; C:integral component of membrane; F:protein kinase activity; P:protein phosphorylation			IPR000719 (SMART); G3DSA:1.10.510.10 (GENE3D); IPR000719 (PFAM); PTHR23257 (PANTHER); IPR008271 (PROSITE_PATTERNS); IPR000719 (PROSITE_PROFILES); SignalP-noTM (SIGNALP_EUK); IPR011009 (SUPERFAMILY)	F:GO:0005524; F:GO:0004672; P:GO:0006468	F:ATP binding; F:protein kinase activity; P:protein phosphorylation
[INTERPRO, BLASTED, MAPPED, ANNOTATED]	TR128|c0_g1_i2	kinase	1233	20	9.87602e-75	66.35	4	F:GO:0005524; C:GO:0016021; F:GO:0004672; P:GO:0006468	F:ATP binding; C:integral component of membrane; F:protein kinase activity; P:protein phosphorylation			IPR001245 (PRINTS); IPR000719 (SMART); G3DSA:1.10.510.10 (GENE3D); IPR001245 (PFAM); PTHR23257 (PANTHER); IPR008271 (PROSITE_PATTERNS); IPR000719 (PROSITE_PROFILES); SignalP-noTM (SIGNALP_EUK); IPR011009 (SUPERFAMILY)	F:GO:0005524; F:GO:0004672; P:GO:0006468	F:ATP binding; F:protein kinase activity; P:protein phosphorylation
[INTERPRO, BLASTED, MAPPED, ANNOTATED]	TR129|c0_g1_i1	pleiotropic drug resistance 1	1612	20	1.64893e-85	67.45	3	F:GO:0016887; F:GO:0005524; C:GO:0016021	F:ATPase activity; F:ATP binding; C:integral component of membrane	EC:3.6.1.3; EC:3.6.1.15	Adenosinetriphosphatase; Nucleoside-triphosphate phosphatase	IPR013525 (PFAM); PTHR19241 (PANTHER); PTHR19241:SF224 (PANTHER); TRANSMEMBRANE (PHOBIUS); NON_CYTOPLASMIC_DOMAIN (PHOBIUS); TRANSMEMBRANE (PHOBIUS); TRANSMEMBRANE (PHOBIUS); TRANSMEMBRANE (PHOBIUS); CYTOPLASMIC_DOMAIN (PHOBIUS); CYTOPLASMIC_DOMAIN (PHOBIUS); TRANSMEMBRANE (PHOBIUS); NON_CYTOPLASMIC_DOMAIN (PHOBIUS); NON_CYTOPLASMIC_DOMAIN (PHOBIUS); CYTOPLASMIC_DOMAIN (PHOBIUS); TMhelix (TMHMM);…	C:GO:0016020	C:membrane
[INTERPRO, BLASTED, MAPPED, ANNOTATED]	TR129|c0_g1_i2	ABC transporter G family member 36-like	949	20	6.1345e-41	69.25	2	F:GO:0000166; C:GO:0016020	F:nucleotide binding; C:membrane			no IPS match	no IPS match	no IPS match
[INTERPRO, BLASTED, MAPPED, ANNOTATED]	TR129|c0_g1_i3	pleiotropic drug resistance 1	2105	20	3.0395e-154	62.95	3	F:GO:0000166; F:GO:0016887; C:GO:0016020	F:nucleotide binding; F:ATPase activity; C:membrane	EC:3.6.1.3; EC:3.6.1.15	Adenosinetriphosphatase; Nucleoside-triphosphate phosphatase	IPR013525 (PFAM); PTHR19241:SF224 (PANTHER); PTHR19241 (PANTHER); CYTOPLASMIC_DOMAIN (PHOBIUS); TRANSMEMBRANE (PHOBIUS); TRANSMEMBRANE (PHOBIUS); CYTOPLASMIC_DOMAIN (PHOBIUS); TRANSMEMBRANE (PHOBIUS); TRANSMEMBRANE (PHOBIUS); NON_CYTOPLASMIC_DOMAIN (PHOBIUS); CYTOPLASMIC_DOMAIN (PHOBIUS); TRANSMEMBRANE (PHOBIUS); TRANSMEMBRANE (PHOBIUS); NON_CYTOPLASMIC_DOMAIN (PHOBIUS); CYTOPLASMIC_DOMAIN (PHOBI…	C:GO:0016020	C:membrane
[INTERPRO, BLASTED, MAPPED, ANNOTATED]	TR130|c0_g1_i1	RNA-binding domain-containing	939	20	5.16523e-66	79.55	2	F:GO:0000166; F:GO:0003676	F:nucleotide binding; F:nucleic acid binding			TRANSMEMBRANE (PHOBIUS); NON_CYTOPLASMIC_DOMAIN (PHOBIUS); NON_CYTOPLASMIC_DOMAIN (PHOBIUS); TRANSMEMBRANE (PHOBIUS); CYTOPLASMIC_DOMAIN (PHOBIUS); CYTOPLASMIC_DOMAIN (PHOBIUS); TRANSMEMBRANE (PHOBIUS)	no GO terms	no GO terms
[INTERPRO, NO-BLAST]	TR130|c0_g1_i2	---NA---	1007									Coil (COILS)	no GO terms	no GO terms
[INTERPRO, BLASTED, MAPPED, ANNOTATED]	TR130|c0_g1_i3	Polyadenylate-binding 2	1330	20	2.15858e-66	79.8	2	F:GO:0000166; F:GO:0003676	F:nucleotide binding; F:nucleic acid binding			Coil (COILS); IPR000504 (SMART); IPR000504 (PFAM); IPR012677 (G3DSA:3.30.70.GENE3D); PTHR24012 (PANTHER); PTHR24012:SF436 (PANTHER); PTHR24012 (PANTHER); IPR000504 (PROSITE_PROFILES); cd12306 (CDD); IPR012677 (SUPERFAMILY)	F:GO:0003676; F:GO:0000166	F:nucleic acid binding; F:nucleotide binding
[INTERPRO, BLASTED, MAPPED, ANNOTATED]	TR130|c0_g1_i4	RNA-binding domain-containing	1721	20	2.49148e-13	84.55	2	F:GO:0000166; F:GO:0003676	F:nucleotide binding; F:nucleic acid binding			Coil (COILS); SIGNAL_PEPTIDE_C_REGION (PHOBIUS); NON_CYTOPLASMIC_DOMAIN (PHOBIUS); SIGNAL_PEPTIDE_H_REGION (PHOBIUS); SIGNAL_PEPTIDE (PHOBIUS); SIGNAL_PEPTIDE_N_REGION (PHOBIUS); SignalP-noTM (SIGNALP_GRAM_NEGATIVE); SignalP-TM (SIGNALP_GRAM_POSITIVE); SignalP-noTM (SIGNALP_EUK)	no GO terms	no GO terms
[INTERPRO, BLASTED, MAPPED, ANNOTATED]	TR130|c0_g1_i5	polyadenylate-binding 1	1813	20	7.04314e-28	77.3	8	F:GO:0000166; F:GO:0005515; F:GO:0008143; C:GO:0016607; C:GO:0016021; C:GO:0005829; F:GO:0003729; P:GO:0006397	F:nucleotide binding; F:protein binding; F:poly(A) binding; C:nuclear speck; C:integral component of membrane; C:cytosol; F:mRNA binding; P:mRNA processing			Coil (COILS); IPR012677 (G3DSA:3.30.70.GENE3D); IPR000504 (PFAM); PTHR24012:SF436 (PANTHER); PTHR24012 (PANTHER); IPR012677 (SUPERFAMILY)	F:GO:0000166; F:GO:0003676	F:nucleotide binding; F:nucleic acid binding
[INTERPRO, BLASTED, MAPPED, ANNOTATED]	TR130|c0_g1_i6	RNA-binding domain-containing	2112	20	3.14121e-13	84.55	2	F:GO:0000166; F:GO:0003676	F:nucleotide binding; F:nucleic acid binding			Coil (COILS)	no GO terms	no GO terms
[INTERPRO, NO-BLAST]	TR130|c0_g1_i7	---NA---	616									Coil (COILS); SIGNAL_PEPTIDE_C_REGION (PHOBIUS); SIGNAL_PEPTIDE_H_REGION (PHOBIUS); SIGNAL_PEPTIDE (PHOBIUS); NON_CYTOPLASMIC_DOMAIN (PHOBIUS); SIGNAL_PEPTIDE_N_REGION (PHOBIUS); SignalP-TM (SIGNALP_GRAM_POSITIVE); SignalP-noTM (SIGNALP_GRAM_NEGATIVE); SignalP-noTM (SIGNALP_EUK)	no GO terms	no GO terms
[INTERPRO, BLASTED, MAPPED, ANNOTATED]	TR130|c0_g1_i8	polyadenylate-binding 1	1422	20	1.72751e-28	76.55	8	F:GO:0000166; F:GO:0005515; F:GO:0008143; C:GO:0016607; C:GO:0016021; C:GO:0005829; F:GO:0003729; P:GO:0006397	F:nucleotide binding; F:protein binding; F:poly(A) binding; C:nuclear speck; C:integral component of membrane; C:cytosol; F:mRNA binding; P:mRNA processing			Coil (COILS); IPR012677 (G3DSA:3.30.70.GENE3D); IPR000504 (PFAM); PTHR24012 (PANTHER); PTHR24012:SF436 (PANTHER); PTHR24012:SF436 (PANTHER); NON_CYTOPLASMIC_DOMAIN (PHOBIUS); SIGNAL_PEPTIDE_H_REGION (PHOBIUS); SIGNAL_PEPTIDE_N_REGION (PHOBIUS); SIGNAL_PEPTIDE_C_REGION (PHOBIUS); SIGNAL_PEPTIDE (PHOBIUS); SignalP-TM (SIGNALP_GRAM_POSITIVE); SignalP-noTM (SIGNALP_EUK); SignalP-noTM (SIGNALP_GRAM_NE…	F:GO:0000166; F:GO:0003676	F:nucleotide binding; F:nucleic acid binding
[INTERPRO, BLASTED, MAPPED, ANNOTATED]	TR131|c0_g1_i1	unnamed product	582	20	1.11912e-66	60.4	1	C:GO:0016021	C:integral component of membrane			PTHR31485:SF1 (PANTHER); PTHR31485 (PANTHER)	no GO terms	no GO terms
[INTERPRO, BLASTED, MAPPED, ANNOTATED]	TR131|c0_g1_i2	hypothetical protein CHLNCDRAFT_144797	1201	10	2.53747e-21	64.5	1	C:GO:0016020	C:membrane			NON_CYTOPLASMIC_DOMAIN (PHOBIUS); SIGNAL_PEPTIDE_N_REGION (PHOBIUS); SIGNAL_PEPTIDE_H_REGION (PHOBIUS); SIGNAL_PEPTIDE (PHOBIUS); SIGNAL_PEPTIDE_C_REGION (PHOBIUS); SignalP-noTM (SIGNALP_EUK); SignalP-TM (SIGNALP_GRAM_POSITIVE); TMhelix (TMHMM)	no GO terms	no GO terms
[BLASTED, MAPPED, ANNOTATED]	TR131|c0_g1_i3	hypothetical protein CHLNCDRAFT_144797	1057	13	1.26165e-21	64.92	1	C:GO:0016020	C:membrane
[BLASTED, MAPPED, ANNOTATED]	TR131|c0_g1_i4	hypothetical protein CHLNCDRAFT_144797	747	17	5.60387e-33	57.71	1	C:GO:0016021	C:integral component of membrane
[INTERPRO, BLASTED, MAPPED, ANNOTATED]	TR131|c0_g1_i5	hypothetical protein CHLNCDRAFT_144797	787	5	2.44384e-15	71.4	1	C:GO:0016021	C:integral component of membrane			NON_CYTOPLASMIC_DOMAIN (PHOBIUS); SIGNAL_PEPTIDE_N_REGION (PHOBIUS); SIGNAL_PEPTIDE_H_REGION (PHOBIUS); SIGNAL_PEPTIDE (PHOBIUS); SIGNAL_PEPTIDE_C_REGION (PHOBIUS); SignalP-noTM (SIGNALP_EUK); SignalP-TM (SIGNALP_GRAM_POSITIVE); TMhelix (TMHMM)	no GO terms	no GO terms
[NO-BLAST]	TR131|c0_g2_i1	---NA---	368
[INTERPRO, BLASTED, MAPPED]	TR132|c0_g1_i1	hypothetical protein CHLNCDRAFT_139073	757	1	8.79632e-12	54	2	C:GO:0017119; P:GO:0006891	C:Golgi transport complex; P:intra-Golgi vesicle-mediated transport			SIGNAL_PEPTIDE_H_REGION (PHOBIUS); SIGNAL_PEPTIDE_N_REGION (PHOBIUS); SIGNAL_PEPTIDE (PHOBIUS); SIGNAL_PEPTIDE_C_REGION (PHOBIUS); NON_CYTOPLASMIC_DOMAIN (PHOBIUS); SignalP-noTM (SIGNALP_EUK); SignalP-TM (SIGNALP_GRAM_POSITIVE)	no GO terms	no GO terms
[INTERPRO, BLASTED, MAPPED, ANNOTATED]	TR132|c0_g2_i1	Conserved oligomeric Golgi complex subunit 1	1340	20	4.37202e-152	55.05	2	C:GO:0017119; P:GO:0006891	C:Golgi transport complex; P:intra-Golgi vesicle-mediated transport			PF08700 (PFAM); IPR033370 (PANTHER); PTHR31658:SF0 (PANTHER)	C:GO:0017119; P:GO:0006891	C:Golgi transport complex; P:intra-Golgi vesicle-mediated transport
[INTERPRO, BLASTED, MAPPED, ANNOTATED]	TR132|c0_g2_i2	Conserved oligomeric Golgi complex subunit 1	3680	20	0	53.7	2	C:GO:0017119; P:GO:0006891	C:Golgi transport complex; P:intra-Golgi vesicle-mediated transport			PF08700 (PFAM); IPR033370 (PANTHER); PTHR31658:SF0 (PANTHER); PTHR31658:SF0 (PANTHER); IPR033370 (PANTHER); PTHR31658:SF0 (PANTHER); IPR033370 (PANTHER)	C:GO:0017119; P:GO:0006891	C:Golgi transport complex; P:intra-Golgi vesicle-mediated transport
[INTERPRO, BLASTED, MAPPED, ANNOTATED]	TR132|c0_g2_i3	Conserved oligomeric Golgi complex subunit 1	3921	20	4.65853e-166	54.65	2	C:GO:0017119; P:GO:0006891	C:Golgi transport complex; P:intra-Golgi vesicle-mediated transport			IPR033370 (PANTHER); PTHR31658:SF0 (PANTHER); IPR033370 (PANTHER); PTHR31658:SF0 (PANTHER)	C:GO:0017119; P:GO:0006891	C:Golgi transport complex; P:intra-Golgi vesicle-mediated transport
[INTERPRO, BLASTED, ANNOTATED]	TR132|c1_g1_i1	hypothetical protein CHLNCDRAFT_55153	891	9	1.36764e-32	61.33	1	F:GO:0005515	F:protein binding			IPR019734 (SMART); IPR011990 (PFAM); IPR011990 (G3DSA:1.25.40.GENE3D); PTHR23184 (PANTHER); IPR019734 (PROSITE_PROFILES); IPR013026 (PROSITE_PROFILES); IPR019734 (PROSITE_PROFILES); IPR011990 (SUPERFAMILY)	F:GO:0005515	F:protein binding
[INTERPRO, BLASTED, MAPPED, ANNOTATED]	TR132|c1_g2_i1	hypothetical protein CHLNCDRAFT_137711	854	3	1.63052e-26	71.67	5	F:GO:0004129; C:GO:0045277; C:GO:0005739; P:GO:1902600; P:GO:0006123	F:cytochrome-c oxidase activity; C:respiratory chain complex IV; C:mitochondrion; P:hydrogen ion transmembrane transport; P:mitochondrial electron transport, cytochrome c to oxygen	EC:1.9.3.1	Cytochrome-c oxidase	no IPS match	no IPS match	no IPS match
[INTERPRO, BLASTED, ANNOTATED]	TR132|c1_g1_i2	hypothetical protein CHLNCDRAFT_55153	930	9	5.52843e-33	55.44	1	F:GO:0005515	F:protein binding			Coil (COILS); IPR019734 (SMART); IPR011990 (G3DSA:1.25.40.GENE3D); IPR011990 (PFAM); PTHR23184:SF9 (PANTHER); PTHR23184 (PANTHER); IPR013026 (PROSITE_PROFILES); IPR019734 (PROSITE_PROFILES); IPR011990 (SUPERFAMILY)	F:GO:0005515	F:protein binding
[INTERPRO, BLASTED, MAPPED, ANNOTATED]	TR132|c1_g3_i1	ADP-ribosylation factor 8A	1540	20	5.08834e-56	78	4	F:GO:0005525; P:GO:0007264; C:GO:0005622; F:GO:0016787	F:GTP binding; P:small GTPase mediated signal transduction; C:intracellular; F:hydrolase activity			IPR006689 (PRINTS); SM00177 (SMART); SM00175 (SMART); IPR005225 (TIGRFAM); IPR027417 (G3DSA:3.40.50.GENE3D); IPR006689 (PFAM); PTHR11711 (PANTHER); PTHR11711:SF164 (PANTHER); IPR024156 (PROSITE_PROFILES); IPR027417 (SUPERFAMILY)	F:GO:0005525; P:GO:0007264; C:GO:0005622	F:GTP binding; P:small GTPase mediated signal transduction; C:intracellular
[BLASTED, MAPPED, ANNOTATED]	TR132|c1_g3_i2	ARF-like GTPase	1132	20	1.61249e-10	74.6	3	F:GO:0005525; P:GO:0007264; C:GO:0005622	F:GTP binding; P:small GTPase mediated signal transduction; C:intracellular
[INTERPRO, BLASTED, MAPPED, ANNOTATED]	TR132|c1_g3_i3	ADP-ribosylation factor 8A	2014	20	8.70726e-55	78	4	F:GO:0005525; P:GO:0007264; C:GO:0005622; F:GO:0016787	F:GTP binding; P:small GTPase mediated signal transduction; C:intracellular; F:hydrolase activity			IPR006689 (PRINTS); SM00177 (SMART); SM00175 (SMART); IPR005225 (TIGRFAM); IPR027417 (G3DSA:3.40.50.GENE3D); IPR006689 (PFAM); PTHR11711 (PANTHER); PTHR11711:SF164 (PANTHER); IPR024156 (PROSITE_PROFILES); IPR027417 (SUPERFAMILY)	F:GO:0005525; P:GO:0007264; C:GO:0005622	F:GTP binding; P:small GTPase mediated signal transduction; C:intracellular
[INTERPRO, BLASTED, MAPPED, ANNOTATED]	TR132|c1_g3_i4	ADP-ribosylation factor 8A	1296	20	2.7545e-93	82.25	4	F:GO:0005525; P:GO:0007264; C:GO:0005622; F:GO:0016787	F:GTP binding; P:small GTPase mediated signal transduction; C:intracellular; F:hydrolase activity			IPR006689 (PRINTS); SM00175 (SMART); SM00178 (SMART); SM00177 (SMART); SM00173 (SMART); IPR027417 (G3DSA:3.40.50.GENE3D); IPR005225 (TIGRFAM); IPR006689 (PFAM); PTHR11711 (PANTHER); PTHR11711:SF152 (PANTHER); IPR024156 (PROSITE_PROFILES); cd04159 (CDD); IPR027417 (SUPERFAMILY)	F:GO:0005525; P:GO:0007264; C:GO:0005622	F:GTP binding; P:small GTPase mediated signal transduction; C:intracellular
[INTERPRO, BLASTED, MAPPED, ANNOTATED]	TR132|c1_g4_i1	ADP-ribosylation factor 8A	799	16	1.04939e-26	82.31	7	F:GO:0005525; F:GO:0004129; P:GO:0007264; C:GO:0045277; C:GO:0005739; P:GO:1902600; P:GO:0006123	F:GTP binding; F:cytochrome-c oxidase activity; P:small GTPase mediated signal transduction; C:respiratory chain complex IV; C:mitochondrion; P:hydrogen ion transmembrane transport; P:mitochondrial electron transport, cytochrome c to oxygen	EC:1.9.3.1	Cytochrome-c oxidase	IPR003213 (G3DSA:1.10.10.GENE3D); IPR003213 (PFAM); PTHR11387 (PANTHER); IPR003213 (SUPERFAMILY)	F:GO:0004129; C:GO:0005739	F:cytochrome-c oxidase activity; C:mitochondrion
[BLASTED]	TR133|c0_g1_i1	PREDICTED: uncharacterized protein LOC100252779	343	20	1.47469e-38	92.75
[BLASTED]	TR133|c0_g2_i1	wound-responsive family	483	20	5.70946e-27	71.2
[INTERPRO, BLASTED]	TR133|c0_g3_i1	thaumatin precursor	1083	20	1.56922e-146	92.8						IPR001938 (PRINTS); IPR001938 (SMART); IPR001938 (PFAM); IPR001938 (G3DSA:2.60.110.GENE3D); IPR001938 (PANTHER); PTHR31048:SF36 (PANTHER); IPR017949 (PROSITE_PATTERNS); TRANSMEMBRANE (PHOBIUS); NON_CYTOPLASMIC_DOMAIN (PHOBIUS); CYTOPLASMIC_DOMAIN (PHOBIUS); IPR001938 (PROSITE_PROFILES); IPR001938 (SUPERFAMILY)	no GO terms	no GO terms
[INTERPRO, NO-BLAST]	TR134|c0_g1_i1	---NA---	828									CYTOPLASMIC_DOMAIN (PHOBIUS); NON_CYTOPLASMIC_DOMAIN (PHOBIUS); TRANSMEMBRANE (PHOBIUS); TMhelix (TMHMM)	no GO terms	no GO terms
[INTERPRO, NO-BLAST]	TR134|c0_g1_i2	---NA---	644									no IPS match	no IPS match	no IPS match
[INTERPRO, NO-BLAST]	TR134|c0_g1_i3	---NA---	1012									CYTOPLASMIC_DOMAIN (PHOBIUS); NON_CYTOPLASMIC_DOMAIN (PHOBIUS); TRANSMEMBRANE (PHOBIUS); TMhelix (TMHMM)	no GO terms	no GO terms
[NO-BLAST]	TR134|c1_g1_i1	---NA---	274
[INTERPRO, BLASTED, MAPPED, ANNOTATED]	TR134|c1_g2_i1	P-loop containing nucleoside triphosphate hydrolase	1641	10	9.30232e-32	61.4	6	C:GO:0045261; P:GO:0006119; P:GO:0015991; F:GO:0046961; P:GO:0015986; F:GO:0046933	C:proton-transporting ATP synthase complex, catalytic core F(1); P:oxidative phosphorylation; P:ATP hydrolysis coupled proton transport; F:proton-transporting ATPase activity, rotational mechanism; P:ATP synthesis coupled proton transport; F:proton-transporting ATP synthase activity, rotational mechanism	EC:3.6.1.3; EC:3.6.1.15	Adenosinetriphosphatase; Nucleoside-triphosphate phosphatase	IPR000793 (PFAM); IPR027417 (G3DSA:3.40.50.GENE3D); G3DSA:1.20.150.20 (GENE3D); PTHR15184 (PANTHER); IPR005294 (PTHR15184:PANTHER); IPR000793 (SUPERFAMILY)	C:GO:0045261; P:GO:0015991; F:GO:0046961; C:GO:0033178; P:GO:0015986; F:GO:0016820; F:GO:0046933	C:proton-transporting ATP synthase complex, catalytic core F(1); P:ATP hydrolysis coupled proton transport; F:proton-transporting ATPase activity, rotational mechanism; C:proton-transporting two-sector ATPase complex, catalytic domain; P:ATP synthesis coupled proton transport; F:hydrolase activity, acting on acid anhydrides, catalyzing transmembrane movement of substances; F:proton-transporting A…
[INTERPRO, NO-BLAST, ANNOTATED]	TR134|c1_g2_i2	---NA---	1952				3	P:GO:0015991; C:GO:0033178; F:GO:0016820	P:ATP hydrolysis coupled proton transport; C:proton-transporting two-sector ATPase complex, catalytic domain; F:hydrolase activity, acting on acid anhydrides, catalyzing transmembrane movement of substances			G3DSA:1.20.150.20 (GENE3D); IPR000793 (PFAM); IPR000793 (SUPERFAMILY)	P:GO:0015991; C:GO:0033178; F:GO:0016820	P:ATP hydrolysis coupled proton transport; C:proton-transporting two-sector ATPase complex, catalytic domain; F:hydrolase activity, acting on acid anhydrides, catalyzing transmembrane movement of substances
[INTERPRO, BLASTED, MAPPED, ANNOTATED]	TR134|c1_g2_i3	P-loop containing nucleoside triphosphate hydrolase	1769	5	1.0091e-09	62	6	F:GO:0044769; F:GO:0015078; F:GO:0019829; P:GO:0015991; P:GO:0046034; C:GO:0033178	F:ATPase activity, coupled to transmembrane movement of ions, rotational mechanism; F:hydrogen ion transmembrane transporter activity; F:cation-transporting ATPase activity; P:ATP hydrolysis coupled proton transport; P:ATP metabolic process; C:proton-transporting two-sector ATPase complex, catalytic domain	EC:3.6.1.3; EC:3.6.1.15	Adenosinetriphosphatase; Nucleoside-triphosphate phosphatase	G3DSA:1.20.150.20 (GENE3D); IPR000793 (PFAM); IPR000793 (SUPERFAMILY)	P:GO:0015991; C:GO:0033178; F:GO:0016820	P:ATP hydrolysis coupled proton transport; C:proton-transporting two-sector ATPase complex, catalytic domain; F:hydrolase activity, acting on acid anhydrides, catalyzing transmembrane movement of substances
[INTERPRO, BLASTED, MAPPED, ANNOTATED]	TR134|c1_g2_i4	P-loop containing nucleoside triphosphate hydrolase	1699	8	1.15705e-31	59.5	6	C:GO:0045261; P:GO:0006119; P:GO:0015991; F:GO:0046961; P:GO:0015986; F:GO:0046933	C:proton-transporting ATP synthase complex, catalytic core F(1); P:oxidative phosphorylation; P:ATP hydrolysis coupled proton transport; F:proton-transporting ATPase activity, rotational mechanism; P:ATP synthesis coupled proton transport; F:proton-transporting ATP synthase activity, rotational mechanism	EC:3.6.1.3; EC:3.6.1.15	Adenosinetriphosphatase; Nucleoside-triphosphate phosphatase	IPR000793 (PFAM); IPR027417 (G3DSA:3.40.50.GENE3D); G3DSA:1.20.150.20 (GENE3D); PTHR15184 (PANTHER); IPR005294 (PTHR15184:PANTHER); IPR000793 (SUPERFAMILY)	C:GO:0045261; P:GO:0015991; F:GO:0046961; C:GO:0033178; P:GO:0015986; F:GO:0016820; F:GO:0046933	C:proton-transporting ATP synthase complex, catalytic core F(1); P:ATP hydrolysis coupled proton transport; F:proton-transporting ATPase activity, rotational mechanism; C:proton-transporting two-sector ATPase complex, catalytic domain; P:ATP synthesis coupled proton transport; F:hydrolase activity, acting on acid anhydrides, catalyzing transmembrane movement of substances; F:proton-transporting A…
[INTERPRO, BLASTED, MAPPED, ANNOTATED]	TR134|c1_g2_i5	P-loop containing nucleoside triphosphate hydrolase	2149	7	7.60286e-14	66	6	F:GO:0044769; F:GO:0015078; F:GO:0019829; P:GO:0046034; P:GO:1902600; C:GO:0033178	F:ATPase activity, coupled to transmembrane movement of ions, rotational mechanism; F:hydrogen ion transmembrane transporter activity; F:cation-transporting ATPase activity; P:ATP metabolic process; P:hydrogen ion transmembrane transport; C:proton-transporting two-sector ATPase complex, catalytic domain	EC:3.6.1.3; EC:3.6.1.15	Adenosinetriphosphatase; Nucleoside-triphosphate phosphatase	no IPS match	no IPS match	no IPS match
[BLASTED, MAPPED]	TR134|c1_g2_i6	hypothetical protein COCSUDRAFT_54105	634	2	1.0405e-10	69	2	C:GO:0016020; C:GO:0016021	C:membrane; C:integral component of membrane
[INTERPRO, BLASTED, MAPPED, ANNOTATED]	TR134|c1_g2_i7	P-loop containing nucleoside triphosphate hydrolase	1478	8	3.21691e-31	57.75	6	C:GO:0045261; P:GO:0006119; P:GO:0015991; F:GO:0046961; P:GO:0015986; F:GO:0046933	C:proton-transporting ATP synthase complex, catalytic core F(1); P:oxidative phosphorylation; P:ATP hydrolysis coupled proton transport; F:proton-transporting ATPase activity, rotational mechanism; P:ATP synthesis coupled proton transport; F:proton-transporting ATP synthase activity, rotational mechanism	EC:3.6.1.3; EC:3.6.1.15	Adenosinetriphosphatase; Nucleoside-triphosphate phosphatase	IPR027417 (G3DSA:3.40.50.GENE3D); IPR000793 (PFAM); G3DSA:1.20.150.20 (GENE3D); IPR005294 (PTHR15184:PANTHER); PTHR15184 (PANTHER); IPR000793 (SUPERFAMILY)	C:GO:0045261; P:GO:0015991; F:GO:0046961; C:GO:0033178; P:GO:0015986; F:GO:0016820; F:GO:0046933	C:proton-transporting ATP synthase complex, catalytic core F(1); P:ATP hydrolysis coupled proton transport; F:proton-transporting ATPase activity, rotational mechanism; C:proton-transporting two-sector ATPase complex, catalytic domain; P:ATP synthesis coupled proton transport; F:hydrolase activity, acting on acid anhydrides, catalyzing transmembrane movement of substances; F:proton-transporting A…
[INTERPRO, BLASTED, MAPPED, ANNOTATED]	TR134|c1_g2_i8	P-loop containing nucleoside triphosphate hydrolase	1444	8	6.81433e-17	64.38	6	C:GO:0045261; P:GO:0006119; P:GO:0015991; F:GO:0046961; P:GO:0015986; F:GO:0046933	C:proton-transporting ATP synthase complex, catalytic core F(1); P:oxidative phosphorylation; P:ATP hydrolysis coupled proton transport; F:proton-transporting ATPase activity, rotational mechanism; P:ATP synthesis coupled proton transport; F:proton-transporting ATP synthase activity, rotational mechanism	EC:3.6.1.3; EC:3.6.1.15	Adenosinetriphosphatase; Nucleoside-triphosphate phosphatase	Coil (COILS); IPR027417 (G3DSA:3.40.50.GENE3D); G3DSA:1.20.150.20 (GENE3D); IPR000793 (PFAM); IPR005294 (PTHR15184:PANTHER); IPR005294 (PTHR15184:PANTHER); PTHR15184 (PANTHER); IPR000793 (SUPERFAMILY)	C:GO:0045261; P:GO:0015991; F:GO:0046961; C:GO:0033178; P:GO:0015986; F:GO:0016820; F:GO:0046933	C:proton-transporting ATP synthase complex, catalytic core F(1); P:ATP hydrolysis coupled proton transport; F:proton-transporting ATPase activity, rotational mechanism; C:proton-transporting two-sector ATPase complex, catalytic domain; P:ATP synthesis coupled proton transport; F:hydrolase activity, acting on acid anhydrides, catalyzing transmembrane movement of substances; F:proton-transporting A…
[NO-BLAST]	TR134|c1_g3_i1	---NA---	225
[NO-BLAST]	TR134|c2_g1_i1	---NA---	259
[INTERPRO, BLASTED, MAPPED, ANNOTATED]	TR135|c0_g1_i1	N-acyl-phosphatidylethanolamine-hydrolyzing phospholipase D	1649	16	1.12221e-167	67.31	2	F:GO:0008270; F:GO:0070290	F:zinc ion binding; F:N-acylphosphatidylethanolamine-specific phospholipase D activity	EC:3.1.4.4	Phospholipase D	IPR001279 (PFAM); IPR001279 (G3DSA:3.60.15.GENE3D); IPR024884 (PIRSF); PTHR15032:SF4 (PANTHER); PTHR15032 (PANTHER); SIGNAL_PEPTIDE (PHOBIUS); SIGNAL_PEPTIDE_N_REGION (PHOBIUS); SIGNAL_PEPTIDE_C_REGION (PHOBIUS); NON_CYTOPLASMIC_DOMAIN (PHOBIUS); SIGNAL_PEPTIDE_H_REGION (PHOBIUS); IPR001279 (SUPERFAMILY)	F:GO:0008270; F:GO:0070290	F:zinc ion binding; F:N-acylphosphatidylethanolamine-specific phospholipase D activity
[INTERPRO, BLASTED]	TR135|c0_g1_i2	hypothetical protein CHLNCDRAFT_25371, partial	837	1	6.22584e-12	73						no IPS match	no IPS match	no IPS match
[INTERPRO, BLASTED, MAPPED, ANNOTATED]	TR135|c0_g1_i3	N-acyl-phosphatidylethanolamine-hydrolyzing phospholipase D	1315	16	8.89501e-62	69.88	5	P:GO:0055085; F:GO:0022857; F:GO:0046872; C:GO:0016020; F:GO:0016787	P:transmembrane transport; F:transmembrane transporter activity; F:metal ion binding; C:membrane; F:hydrolase activity			IPR001279 (G3DSA:3.60.15.GENE3D); PF13483 (PFAM); PTHR15032 (PANTHER); PTHR15032:SF4 (PANTHER); SIGNAL_PEPTIDE (PHOBIUS); SIGNAL_PEPTIDE_N_REGION (PHOBIUS); SIGNAL_PEPTIDE_C_REGION (PHOBIUS); SIGNAL_PEPTIDE_H_REGION (PHOBIUS); NON_CYTOPLASMIC_DOMAIN (PHOBIUS); IPR001279 (SUPERFAMILY)	no GO terms	no GO terms
[INTERPRO, BLASTED, MAPPED, ANNOTATED]	TR135|c0_g1_i4	N-acyl-phosphatidylethanolamine-hydrolyzing phospholipase D	1830	16	2.30717e-139	68	2	F:GO:0008270; F:GO:0070290	F:zinc ion binding; F:N-acylphosphatidylethanolamine-specific phospholipase D activity	EC:3.1.4.4	Phospholipase D	IPR024884 (PIRSF); IPR001279 (PFAM); IPR001279 (G3DSA:3.60.15.GENE3D); PTHR15032 (PANTHER); PTHR15032:SF4 (PANTHER); NON_CYTOPLASMIC_DOMAIN (PHOBIUS); SIGNAL_PEPTIDE (PHOBIUS); SIGNAL_PEPTIDE_N_REGION (PHOBIUS); SIGNAL_PEPTIDE_C_REGION (PHOBIUS); SIGNAL_PEPTIDE_H_REGION (PHOBIUS); IPR001279 (SUPERFAMILY)	F:GO:0008270; F:GO:0070290	F:zinc ion binding; F:N-acylphosphatidylethanolamine-specific phospholipase D activity
[INTERPRO, BLASTED, MAPPED, ANNOTATED]	TR136|c0_g1_i1	ferredoxin-dependent glutamate synthase	1160	20	4.20484e-41	76.1	6	P:GO:0006537; C:GO:0005737; F:GO:0016041; C:GO:0016020; P:GO:0019676; P:GO:0055114	P:glutamate biosynthetic process; C:cytoplasm; F:glutamate synthase (ferredoxin) activity; C:membrane; P:ammonia assimilation cycle; P:oxidation-reduction process	EC:1.4.7.1	Glutamate synthase (ferredoxin)	no IPS match	no IPS match	no IPS match
[INTERPRO, BLASTED, MAPPED, ANNOTATED]	TR136|c0_g2_i1	glutamate synthase 1 [NADH] chloroplastic isoform X1	5888	20	0	75.4	9	C:GO:0009507; P:GO:0006118; P:GO:0006537; F:GO:0010181; F:GO:0005506; F:GO:0016040; F:GO:0050660; P:GO:0055114; F:GO:0051536	C:chloroplast; P:obsolete electron transport; P:glutamate biosynthetic process; F:FMN binding; F:iron ion binding; F:glutamate synthase (NADH) activity; F:flavin adenine dinucleotide binding; P:oxidation-reduction process; F:iron-sulfur cluster binding	EC:1.4.1.14	Glutamate synthase (NADH)	IPR002932 (PFAM); IPR013785 (G3DSA:3.20.20.GENE3D); IPR006982 (PFAM); IPR029055 (G3DSA:3.60.20.GENE3D); IPR013785 (G3DSA:3.20.20.GENE3D); IPR017932 (PFAM); PTHR11938 (PANTHER); PTHR11938:SF1 (PANTHER); IPR017932 (PROSITE_PROFILES); cd00713 (CDD); cd02808 (CDD); IPR029055 (SUPERFAMILY); SSF51395 (SUPERFAMILY)	P:GO:0006537; F:GO:0016638; F:GO:0003824; P:GO:0006807; P:GO:0055114; F:GO:0015930	P:glutamate biosynthetic process; F:oxidoreductase activity, acting on the CH-NH2 group of donors; F:catalytic activity; P:nitrogen compound metabolic process; P:oxidation-reduction process; F:glutamate synthase activity
[INTERPRO, BLASTED, MAPPED, ANNOTATED]	TR136|c0_g2_i2	glutamate synthase 1 [NADH] chloroplastic isoform X1	5692	20	0	75.15	9	C:GO:0009507; P:GO:0006118; P:GO:0006537; F:GO:0010181; F:GO:0005506; F:GO:0016040; F:GO:0050660; P:GO:0055114; F:GO:0051536	C:chloroplast; P:obsolete electron transport; P:glutamate biosynthetic process; F:FMN binding; F:iron ion binding; F:glutamate synthase (NADH) activity; F:flavin adenine dinucleotide binding; P:oxidation-reduction process; F:iron-sulfur cluster binding	EC:1.4.1.14	Glutamate synthase (NADH)	Coil (COILS); IPR029055 (G3DSA:3.60.20.GENE3D); IPR017932 (PFAM); IPR006982 (PFAM); IPR013785 (G3DSA:3.20.20.GENE3D); IPR002932 (PFAM); IPR013785 (G3DSA:3.20.20.GENE3D); PTHR11938:SF1 (PANTHER); PTHR11938 (PANTHER); IPR017932 (PROSITE_PROFILES); cd00713 (CDD); cd02808 (CDD); SSF51395 (SUPERFAMILY); IPR029055 (SUPERFAMILY)	P:GO:0006537; F:GO:0016638; P:GO:0006807; F:GO:0003824; P:GO:0055114; F:GO:0015930	P:glutamate biosynthetic process; F:oxidoreductase activity, acting on the CH-NH2 group of donors; P:nitrogen compound metabolic process; F:catalytic activity; P:oxidation-reduction process; F:glutamate synthase activity
[INTERPRO, BLASTED, MAPPED, ANNOTATED]	TR136|c0_g2_i3	ferredoxin-dependent glutamate synthase	4013	20	0	70.3	8	F:GO:0000166; P:GO:0006118; P:GO:0006537; C:GO:0005737; F:GO:0048037; P:GO:0019676; F:GO:0043168; F:GO:0045181	F:nucleotide binding; P:obsolete electron transport; P:glutamate biosynthetic process; C:cytoplasm; F:cofactor binding; P:ammonia assimilation cycle; F:anion binding; F:glutamate synthase activity, NAD(P)H as acceptor			no IPS match	no IPS match	no IPS match
[INTERPRO, BLASTED, MAPPED, ANNOTATED]	TR136|c0_g2_i4	glutamate synthase 1 [NADH] chloroplastic isoform X1	5133	20	0	77.5	10	C:GO:0009507; P:GO:0006118; P:GO:0006537; F:GO:0010181; F:GO:0005506; F:GO:0016040; F:GO:0050660; P:GO:0019676; P:GO:0055114; F:GO:0051536	C:chloroplast; P:obsolete electron transport; P:glutamate biosynthetic process; F:FMN binding; F:iron ion binding; F:glutamate synthase (NADH) activity; F:flavin adenine dinucleotide binding; P:ammonia assimilation cycle; P:oxidation-reduction process; F:iron-sulfur cluster binding	EC:1.4.1.14	Glutamate synthase (NADH)	IPR017932 (PFAM); IPR002489 (G3DSA:2.160.20.GENE3D); IPR013785 (G3DSA:3.20.20.GENE3D); IPR006982 (PFAM); IPR013785 (G3DSA:3.20.20.GENE3D); IPR029055 (G3DSA:3.60.20.GENE3D); IPR002489 (PFAM); IPR002932 (PFAM); PTHR11938 (PANTHER); PTHR11938:SF1 (PANTHER); IPR017932 (PROSITE_PROFILES); cd02808 (CDD); cd00713 (CDD); cd00982 (CDD); SSF51395 (SUPERFAMILY); IPR002489 (SUPERFAMILY); IPR029055 (SUPERFAMI…	P:GO:0006537; F:GO:0016638; F:GO:0016491; F:GO:0003824; P:GO:0006807; P:GO:0008152; P:GO:0055114; F:GO:0015930	P:glutamate biosynthetic process; F:oxidoreductase activity, acting on the CH-NH2 group of donors; F:oxidoreductase activity; F:catalytic activity; P:nitrogen compound metabolic process; P:metabolic process; P:oxidation-reduction process; F:glutamate synthase activity
[INTERPRO, BLASTED, MAPPED, ANNOTATED]	TR136|c0_g2_i5	Glutamate synthase 1 [NADH] chloroplastic	4726	20	0	77.95	10	C:GO:0009507; P:GO:0006118; P:GO:0006537; F:GO:0010181; F:GO:0005506; F:GO:0016040; F:GO:0050660; P:GO:0019676; P:GO:0055114; F:GO:0051536	C:chloroplast; P:obsolete electron transport; P:glutamate biosynthetic process; F:FMN binding; F:iron ion binding; F:glutamate synthase (NADH) activity; F:flavin adenine dinucleotide binding; P:ammonia assimilation cycle; P:oxidation-reduction process; F:iron-sulfur cluster binding	EC:1.4.1.14	Glutamate synthase (NADH)	IPR002489 (PFAM); IPR002489 (G3DSA:2.160.20.GENE3D); IPR013785 (G3DSA:3.20.20.GENE3D); IPR029055 (G3DSA:3.60.20.GENE3D); IPR013785 (G3DSA:3.20.20.GENE3D); IPR002932 (PFAM); IPR017932 (PFAM); IPR006982 (PFAM); PTHR11938:SF1 (PANTHER); PTHR11938 (PANTHER); IPR017932 (PROSITE_PROFILES); cd02808 (CDD); cd00713 (CDD); IPR002489 (SUPERFAMILY); SSF51395 (SUPERFAMILY); IPR029055 (SUPERFAMILY)	P:GO:0006537; F:GO:0016638; F:GO:0016491; F:GO:0003824; P:GO:0006807; P:GO:0008152; P:GO:0055114; F:GO:0015930	P:glutamate biosynthetic process; F:oxidoreductase activity, acting on the CH-NH2 group of donors; F:oxidoreductase activity; F:catalytic activity; P:nitrogen compound metabolic process; P:metabolic process; P:oxidation-reduction process; F:glutamate synthase activity
[INTERPRO, BLASTED, MAPPED, ANNOTATED]	TR136|c0_g2_i6	glutamate synthase 1 [NADH] chloroplastic isoform X1	4250	20	0	76.5	10	P:GO:0006118; P:GO:0006537; F:GO:0010181; C:GO:0005737; F:GO:0005506; F:GO:0016040; F:GO:0050660; P:GO:0019676; P:GO:0055114; F:GO:0051536	P:obsolete electron transport; P:glutamate biosynthetic process; F:FMN binding; C:cytoplasm; F:iron ion binding; F:glutamate synthase (NADH) activity; F:flavin adenine dinucleotide binding; P:ammonia assimilation cycle; P:oxidation-reduction process; F:iron-sulfur cluster binding	EC:1.4.1.14	Glutamate synthase (NADH)	IPR013785 (G3DSA:3.20.20.GENE3D); IPR002932 (PFAM); IPR013785 (G3DSA:3.20.20.GENE3D); IPR006982 (PFAM); PTHR11938 (PANTHER); PTHR11938:SF1 (PANTHER); cd02808 (CDD); SSF51395 (SUPERFAMILY)	P:GO:0006537; F:GO:0016638; F:GO:0003824; P:GO:0006807; P:GO:0055114; F:GO:0015930	P:glutamate biosynthetic process; F:oxidoreductase activity, acting on the CH-NH2 group of donors; F:catalytic activity; P:nitrogen compound metabolic process; P:oxidation-reduction process; F:glutamate synthase activity
[INTERPRO, BLASTED, MAPPED, ANNOTATED]	TR136|c0_g2_i7	glutamate synthase 1 [NADH] chloroplastic isoform X1	5651	20	0	75.25	9	C:GO:0009507; P:GO:0006118; P:GO:0006537; F:GO:0010181; F:GO:0005506; F:GO:0016040; F:GO:0050660; P:GO:0055114; F:GO:0051536	C:chloroplast; P:obsolete electron transport; P:glutamate biosynthetic process; F:FMN binding; F:iron ion binding; F:glutamate synthase (NADH) activity; F:flavin adenine dinucleotide binding; P:oxidation-reduction process; F:iron-sulfur cluster binding	EC:1.4.1.14	Glutamate synthase (NADH)	IPR013785 (G3DSA:3.20.20.GENE3D); IPR029055 (G3DSA:3.60.20.GENE3D); IPR002932 (PFAM); IPR017932 (PFAM); IPR013785 (G3DSA:3.20.20.GENE3D); IPR006982 (PFAM); PTHR11938 (PANTHER); PTHR11938:SF1 (PANTHER); IPR017932 (PROSITE_PROFILES); cd00713 (CDD); cd02808 (CDD); SSF51395 (SUPERFAMILY); IPR029055 (SUPERFAMILY)	P:GO:0006537; F:GO:0016638; F:GO:0003824; P:GO:0006807; P:GO:0055114; F:GO:0015930	P:glutamate biosynthetic process; F:oxidoreductase activity, acting on the CH-NH2 group of donors; F:catalytic activity; P:nitrogen compound metabolic process; P:oxidation-reduction process; F:glutamate synthase activity
[INTERPRO, BLASTED, MAPPED, ANNOTATED]	TR136|c0_g2_i8	glutamate NADH-dependent	3691	20	0	78.65	12	C:GO:0009570; P:GO:0006118; P:GO:0006537; F:GO:0010181; F:GO:0005506; F:GO:0016040; F:GO:0050660; P:GO:0019676; P:GO:0055114; P:GO:0048589; F:GO:0051536; P:GO:0009735	C:chloroplast stroma; P:obsolete electron transport; P:glutamate biosynthetic process; F:FMN binding; F:iron ion binding; F:glutamate synthase (NADH) activity; F:flavin adenine dinucleotide binding; P:ammonia assimilation cycle; P:oxidation-reduction process; P:developmental growth; F:iron-sulfur cluster binding; P:response to cytokinin	EC:1.4.1.14	Glutamate synthase (NADH)	IPR013785 (G3DSA:3.20.20.GENE3D); IPR006982 (PFAM); IPR002489 (G3DSA:2.160.20.GENE3D); IPR002932 (PFAM); IPR002489 (PFAM); IPR013785 (G3DSA:3.20.20.GENE3D); PTHR11938:SF1 (PANTHER); PTHR11938 (PANTHER); cd02808 (CDD); cd00982 (CDD); IPR002489 (SUPERFAMILY); SSF51395 (SUPERFAMILY)	P:GO:0006537; F:GO:0016638; F:GO:0003824; P:GO:0006807; F:GO:0016491; P:GO:0008152; P:GO:0055114; F:GO:0015930	P:glutamate biosynthetic process; F:oxidoreductase activity, acting on the CH-NH2 group of donors; F:catalytic activity; P:nitrogen compound metabolic process; F:oxidoreductase activity; P:metabolic process; P:oxidation-reduction process; F:glutamate synthase activity
[INTERPRO, BLASTED, MAPPED, ANNOTATED]	TR136|c0_g2_i9	glutamate synthase 1 [NADH] chloroplastic isoform X1	5455	20	0	71.3	8	P:GO:0006118; P:GO:0006537; F:GO:0010181; F:GO:0005506; F:GO:0016040; F:GO:0050660; P:GO:0055114; F:GO:0051536	P:obsolete electron transport; P:glutamate biosynthetic process; F:FMN binding; F:iron ion binding; F:glutamate synthase (NADH) activity; F:flavin adenine dinucleotide binding; P:oxidation-reduction process; F:iron-sulfur cluster binding	EC:1.4.1.14	Glutamate synthase (NADH)	IPR002489 (PFAM); IPR002932 (PFAM); IPR013785 (G3DSA:3.20.20.GENE3D); IPR006982 (PFAM); IPR029055 (G3DSA:3.60.20.GENE3D); IPR013785 (G3DSA:3.20.20.GENE3D); IPR017932 (PFAM); IPR002489 (G3DSA:2.160.20.GENE3D); PTHR11938:SF1 (PANTHER); PTHR11938 (PANTHER); IPR017932 (PROSITE_PROFILES); cd00713 (CDD); cd02808 (CDD); cd00982 (CDD); IPR002489 (SUPERFAMILY); IPR029055 (SUPERFAMILY); SSF51395 (SUPERFAMI…	P:GO:0006537; F:GO:0016638; F:GO:0016491; F:GO:0003824; P:GO:0006807; P:GO:0008152; P:GO:0055114; F:GO:0015930	P:glutamate biosynthetic process; F:oxidoreductase activity, acting on the CH-NH2 group of donors; F:oxidoreductase activity; F:catalytic activity; P:nitrogen compound metabolic process; P:metabolic process; P:oxidation-reduction process; F:glutamate synthase activity
[NO-BLAST]	TR136|c0_g3_i1	---NA---	240
[NO-BLAST]	TR136|c0_g4_i1	---NA---	248
[INTERPRO, BLASTED, MAPPED, ANNOTATED]	TR137|c0_g1_i1	CURVATURE THYLAKOID chloroplastic	1070	20	2.03549e-68	75.8	3	C:GO:0016021; C:GO:0044434; C:GO:0009579	C:integral component of membrane; C:chloroplast part; C:thylakoid			IPR025564 (PFAM); PTHR33222:SF4 (PANTHER); IPR033344 (PANTHER); TRANSMEMBRANE (PHOBIUS); NON_CYTOPLASMIC_DOMAIN (PHOBIUS); CYTOPLASMIC_DOMAIN (PHOBIUS); CYTOPLASMIC_DOMAIN (PHOBIUS); TRANSMEMBRANE (PHOBIUS); TMhelix (TMHMM)	C:GO:0009579	C:thylakoid
[INTERPRO, BLASTED, MAPPED, ANNOTATED]	TR137|c0_g1_i2	CURVATURE THYLAKOID chloroplastic	1456	20	2.90314e-66	75.8	3	C:GO:0016021; C:GO:0044434; C:GO:0009579	C:integral component of membrane; C:chloroplast part; C:thylakoid			IPR025564 (PFAM); PTHR33222:SF4 (PANTHER); IPR033344 (PANTHER); NON_CYTOPLASMIC_DOMAIN (PHOBIUS); TRANSMEMBRANE (PHOBIUS); CYTOPLASMIC_DOMAIN (PHOBIUS); CYTOPLASMIC_DOMAIN (PHOBIUS); TRANSMEMBRANE (PHOBIUS); TMhelix (TMHMM)	C:GO:0009579	C:thylakoid
[INTERPRO, BLASTED, MAPPED, ANNOTATED]	TR137|c0_g1_i3	CURVATURE THYLAKOID chloroplastic-like	1707	20	2.57423e-43	86.6	4	C:GO:0009941; C:GO:0016021; C:GO:0010287; C:GO:0009535	C:chloroplast envelope; C:integral component of membrane; C:plastoglobule; C:chloroplast thylakoid membrane			IPR025564 (PFAM); IPR033344 (PANTHER); PTHR33222:SF4 (PANTHER); TRANSMEMBRANE (PHOBIUS); CYTOPLASMIC_DOMAIN (PHOBIUS); CYTOPLASMIC_DOMAIN (PHOBIUS); TRANSMEMBRANE (PHOBIUS); NON_CYTOPLASMIC_DOMAIN (PHOBIUS); TMhelix (TMHMM)	C:GO:0009579	C:thylakoid
[INTERPRO, BLASTED, MAPPED, ANNOTATED]	TR137|c0_g1_i4	CURVATURE THYLAKOID chloroplastic-like	1321	20	7.74993e-45	87.8	4	C:GO:0009941; C:GO:0016021; C:GO:0010287; C:GO:0009535	C:chloroplast envelope; C:integral component of membrane; C:plastoglobule; C:chloroplast thylakoid membrane			IPR025564 (PFAM); IPR033344 (PANTHER); PTHR33222:SF4 (PANTHER); TRANSMEMBRANE (PHOBIUS); CYTOPLASMIC_DOMAIN (PHOBIUS); CYTOPLASMIC_DOMAIN (PHOBIUS); TRANSMEMBRANE (PHOBIUS); NON_CYTOPLASMIC_DOMAIN (PHOBIUS); TMhelix (TMHMM)	C:GO:0009579	C:thylakoid
[INTERPRO, NO-BLAST]	TR137|c0_g2_i1	---NA---	614									no IPS match	no IPS match	no IPS match
[NO-BLAST]	TR137|c0_g3_i1	---NA---	227
[INTERPRO, BLASTED, MAPPED, ANNOTATED]	TR138|c0_g1_i1	GTPase-activating gyp1	1865	20	4.17543e-134	73.65	7	P:GO:0031338; P:GO:0090630; F:GO:0005096; C:GO:0012505; P:GO:0006886; F:GO:0017137; C:GO:0005622	P:regulation of vesicle fusion; P:activation of GTPase activity; F:GTPase activator activity; C:endomembrane system; P:intracellular protein transport; F:Rab GTPase binding; C:intracellular			IPR000195 (PFAM); G3DSA:1.10.8.270 (GENE3D); PTHR22957 (PANTHER); PTHR22957:SF26 (PANTHER); PTHR22957 (PANTHER); PTHR22957:SF26 (PANTHER); PTHR22957 (PANTHER); IPR000195 (PROSITE_PROFILES); IPR000195 (SUPERFAMILY)	no GO terms	no GO terms
[INTERPRO, BLASTED, MAPPED, ANNOTATED]	TR138|c0_g1_i2	GTPase-activating gyp1	1649	20	0	76.9	7	P:GO:0031338; P:GO:0090630; F:GO:0005096; C:GO:0012505; P:GO:0006886; F:GO:0017137; C:GO:0005622	P:regulation of vesicle fusion; P:activation of GTPase activity; F:GTPase activator activity; C:endomembrane system; P:intracellular protein transport; F:Rab GTPase binding; C:intracellular			IPR000195 (SMART); IPR000195 (PFAM); G3DSA:1.10.8.270 (GENE3D); PTHR22957 (PANTHER); PTHR22957:SF26 (PANTHER); PTHR22957:SF26 (PANTHER); PTHR22957 (PANTHER); PTHR22957:SF26 (PANTHER); PTHR22957 (PANTHER); IPR000195 (PROSITE_PROFILES); IPR000195 (SUPERFAMILY); IPR000195 (SUPERFAMILY)	no GO terms	no GO terms
[INTERPRO, BLASTED, MAPPED, ANNOTATED]	TR138|c0_g1_i3	GTPase-activating gyp1	1944	20	2.19877e-133	74.4	7	P:GO:0031338; P:GO:0090630; F:GO:0005096; C:GO:0012505; P:GO:0006886; F:GO:0017137; C:GO:0005622	P:regulation of vesicle fusion; P:activation of GTPase activity; F:GTPase activator activity; C:endomembrane system; P:intracellular protein transport; F:Rab GTPase binding; C:intracellular			G3DSA:1.10.8.270 (GENE3D); IPR000195 (PFAM); PTHR22957:SF26 (PANTHER); PTHR22957 (PANTHER); PTHR22957 (PANTHER); PTHR22957:SF26 (PANTHER); PTHR22957:SF26 (PANTHER); IPR000195 (PROSITE_PROFILES); IPR000195 (SUPERFAMILY)	no GO terms	no GO terms
[INTERPRO, BLASTED, MAPPED, ANNOTATED]	TR138|c0_g1_i4	GTPase-activating gyp1	1766	20	8.74122e-139	74.5	7	P:GO:0031338; P:GO:0090630; F:GO:0005096; C:GO:0012505; P:GO:0006886; F:GO:0017137; C:GO:0005622	P:regulation of vesicle fusion; P:activation of GTPase activity; F:GTPase activator activity; C:endomembrane system; P:intracellular protein transport; F:Rab GTPase binding; C:intracellular			IPR000195 (PFAM); G3DSA:1.10.8.270 (GENE3D); PTHR22957:SF26 (PANTHER); PTHR22957:SF26 (PANTHER); PTHR22957 (PANTHER); PTHR22957 (PANTHER); PTHR22957 (PANTHER); PTHR22957:SF26 (PANTHER); IPR000195 (PROSITE_PROFILES); IPR000195 (SUPERFAMILY)	no GO terms	no GO terms
[INTERPRO, BLASTED, MAPPED, ANNOTATED]	TR138|c0_g1_i5	GTPase-activating gyp1	2117	20	7.90071e-105	73.55	7	P:GO:0031338; P:GO:0090630; F:GO:0005096; C:GO:0012505; P:GO:0006886; F:GO:0017137; C:GO:0005622	P:regulation of vesicle fusion; P:activation of GTPase activity; F:GTPase activator activity; C:endomembrane system; P:intracellular protein transport; F:Rab GTPase binding; C:intracellular			G3DSA:1.10.8.270 (GENE3D); IPR000195 (PFAM); PTHR22957:SF26 (PANTHER); PTHR22957 (PANTHER); PTHR22957 (PANTHER); PTHR22957:SF26 (PANTHER); PTHR22957:SF26 (PANTHER); IPR000195 (PROSITE_PROFILES); IPR000195 (SUPERFAMILY)	no GO terms	no GO terms
[INTERPRO, BLASTED, MAPPED, ANNOTATED]	TR138|c0_g1_i6	GTPase-activating gyp1	1939	20	5.06026e-106	73.7	7	P:GO:0031338; P:GO:0090630; F:GO:0005096; C:GO:0012505; P:GO:0006886; F:GO:0017137; C:GO:0005622	P:regulation of vesicle fusion; P:activation of GTPase activity; F:GTPase activator activity; C:endomembrane system; P:intracellular protein transport; F:Rab GTPase binding; C:intracellular			IPR000195 (PFAM); G3DSA:1.10.8.270 (GENE3D); PTHR22957:SF26 (PANTHER); PTHR22957:SF26 (PANTHER); PTHR22957 (PANTHER); PTHR22957 (PANTHER); PTHR22957 (PANTHER); PTHR22957:SF26 (PANTHER); IPR000195 (PROSITE_PROFILES); IPR000195 (SUPERFAMILY)	no GO terms	no GO terms
[INTERPRO, BLASTED, MAPPED, ANNOTATED]	TR138|c0_g1_i7	GTPase-activating gyp1	2018	20	3.31104e-105	73.55	7	P:GO:0031338; P:GO:0090630; F:GO:0005096; C:GO:0012505; P:GO:0006886; F:GO:0017137; C:GO:0005622	P:regulation of vesicle fusion; P:activation of GTPase activity; F:GTPase activator activity; C:endomembrane system; P:intracellular protein transport; F:Rab GTPase binding; C:intracellular			G3DSA:1.10.8.270 (GENE3D); IPR000195 (PFAM); PTHR22957:SF26 (PANTHER); PTHR22957 (PANTHER); PTHR22957 (PANTHER); PTHR22957:SF26 (PANTHER); PTHR22957:SF26 (PANTHER); IPR000195 (PROSITE_PROFILES); IPR000195 (SUPERFAMILY)	no GO terms	no GO terms
[INTERPRO, BLASTED]	TR138|c0_g1_i8	GTPase-activating gyp1	1348	20	1.9376e-88	83.7						G3DSA:1.10.8.270 (GENE3D); IPR000195 (PFAM); PTHR22957:SF26 (PANTHER); PTHR22957:SF26 (PANTHER); PTHR22957 (PANTHER); PTHR22957 (PANTHER); IPR000195 (PROSITE_PROFILES); IPR000195 (SUPERFAMILY)	no GO terms	no GO terms
[INTERPRO, BLASTED, MAPPED, ANNOTATED]	TR138|c0_g1_i9	GTPase-activating gyp1	1629	20	0	78.6	7	P:GO:0031338; P:GO:0090630; F:GO:0005096; C:GO:0012505; P:GO:0006886; F:GO:0017137; C:GO:0005622	P:regulation of vesicle fusion; P:activation of GTPase activity; F:GTPase activator activity; C:endomembrane system; P:intracellular protein transport; F:Rab GTPase binding; C:intracellular			IPR000195 (SMART); G3DSA:1.10.8.270 (GENE3D); IPR000195 (PFAM); PTHR22957:SF26 (PANTHER); PTHR22957 (PANTHER); PTHR22957:SF26 (PANTHER); PTHR22957 (PANTHER); PTHR22957:SF26 (PANTHER); IPR000195 (PROSITE_PROFILES); IPR000195 (SUPERFAMILY); IPR000195 (SUPERFAMILY)	no GO terms	no GO terms
[INTERPRO, BLASTED, MAPPED, ANNOTATED]	TR138|c0_g1_i10	GTPase-activating gyp1	1728	20	0	78.6	7	P:GO:0031338; P:GO:0090630; F:GO:0005096; C:GO:0012505; P:GO:0006886; F:GO:0017137; C:GO:0005622	P:regulation of vesicle fusion; P:activation of GTPase activity; F:GTPase activator activity; C:endomembrane system; P:intracellular protein transport; F:Rab GTPase binding; C:intracellular			IPR000195 (SMART); G3DSA:1.10.8.270 (GENE3D); IPR000195 (PFAM); PTHR22957:SF26 (PANTHER); PTHR22957 (PANTHER); PTHR22957:SF26 (PANTHER); PTHR22957 (PANTHER); PTHR22957:SF26 (PANTHER); IPR000195 (PROSITE_PROFILES); IPR000195 (SUPERFAMILY); IPR000195 (SUPERFAMILY)	no GO terms	no GO terms
[INTERPRO, BLASTED, MAPPED, ANNOTATED]	TR138|c0_g1_i11	GTPase-activating gyp1	1845	20	7.87504e-134	74.4	7	P:GO:0031338; P:GO:0090630; F:GO:0005096; C:GO:0012505; P:GO:0006886; F:GO:0017137; C:GO:0005622	P:regulation of vesicle fusion; P:activation of GTPase activity; F:GTPase activator activity; C:endomembrane system; P:intracellular protein transport; F:Rab GTPase binding; C:intracellular			G3DSA:1.10.8.270 (GENE3D); IPR000195 (PFAM); PTHR22957:SF26 (PANTHER); PTHR22957 (PANTHER); PTHR22957 (PANTHER); PTHR22957:SF26 (PANTHER); PTHR22957:SF26 (PANTHER); IPR000195 (PROSITE_PROFILES); IPR000195 (SUPERFAMILY)	no GO terms	no GO terms
[INTERPRO, BLASTED, MAPPED, ANNOTATED]	TR138|c0_g1_i12	GTPase-activating gyp1	1550	20	0	77.35	7	P:GO:0031338; P:GO:0090630; F:GO:0005096; C:GO:0012505; P:GO:0006886; F:GO:0017137; C:GO:0005622	P:regulation of vesicle fusion; P:activation of GTPase activity; F:GTPase activator activity; C:endomembrane system; P:intracellular protein transport; F:Rab GTPase binding; C:intracellular			IPR000195 (SMART); G3DSA:1.10.8.270 (GENE3D); IPR000195 (PFAM); PTHR22957:SF26 (PANTHER); PTHR22957 (PANTHER); PTHR22957 (PANTHER); PTHR22957:SF26 (PANTHER); PTHR22957:SF26 (PANTHER); PTHR22957 (PANTHER); IPR000195 (PROSITE_PROFILES); IPR000195 (SUPERFAMILY); IPR000195 (SUPERFAMILY)	no GO terms	no GO terms
[INTERPRO, BLASTED, MAPPED, ANNOTATED]	TR138|c0_g1_i13	GTPase-activating gyp1	1132	20	1.12663e-152	82.9	1	C:GO:0005794	C:Golgi apparatus			IPR000195 (SMART); G3DSA:1.10.8.270 (GENE3D); IPR000195 (PFAM); PTHR22957 (PANTHER); PTHR22957:SF26 (PANTHER); PTHR22957 (PANTHER); PTHR22957:SF26 (PANTHER); IPR000195 (PROSITE_PROFILES); IPR000195 (SUPERFAMILY); IPR000195 (SUPERFAMILY)	no GO terms	no GO terms
[INTERPRO, BLASTED]	TR138|c0_g1_i14	GTPase-activating gyp1	1521	20	6.47533e-65	81.65						G3DSA:1.10.8.270 (GENE3D); IPR000195 (PFAM); PTHR22957:SF26 (PANTHER); PTHR22957:SF26 (PANTHER); PTHR22957 (PANTHER); PTHR22957 (PANTHER); IPR000195 (PROSITE_PROFILES); IPR000195 (SUPERFAMILY)	no GO terms	no GO terms
[BLASTED]	TR138|c0_g1_i15	GTPase-activating gyp1	764	20	4.61171e-22	78.6
[INTERPRO, BLASTED, MAPPED, ANNOTATED]	TR138|c0_g1_i16	GTPase-activating gyp1	2038	20	2.18869e-105	73.6	7	P:GO:0031338; P:GO:0090630; F:GO:0005096; C:GO:0012505; P:GO:0006886; F:GO:0017137; C:GO:0005622	P:regulation of vesicle fusion; P:activation of GTPase activity; F:GTPase activator activity; C:endomembrane system; P:intracellular protein transport; F:Rab GTPase binding; C:intracellular			IPR000195 (PFAM); G3DSA:1.10.8.270 (GENE3D); PTHR22957 (PANTHER); PTHR22957:SF26 (PANTHER); PTHR22957 (PANTHER); PTHR22957:SF26 (PANTHER); PTHR22957 (PANTHER); IPR000195 (PROSITE_PROFILES); IPR000195 (SUPERFAMILY)	no GO terms	no GO terms
[BLASTED]	TR138|c0_g2_i1	GTPase-activating gyp1	613	20	2.47746e-33	77.4
[NO-BLAST]	TR139|c0_g1_i1	---NA---	548
[NO-BLAST]	TR139|c0_g2_i1	---NA---	230
[NO-BLAST]	TR139|c0_g3_i1	---NA---	354
[INTERPRO, BLASTED]	TR139|c0_g3_i2	hypothetical protein CHLNCDRAFT_142206	1959	1	4.3011e-07	71						TRANSMEMBRANE (PHOBIUS); CYTOPLASMIC_DOMAIN (PHOBIUS); CYTOPLASMIC_DOMAIN (PHOBIUS); TRANSMEMBRANE (PHOBIUS); CYTOPLASMIC_DOMAIN (PHOBIUS); TRANSMEMBRANE (PHOBIUS); CYTOPLASMIC_DOMAIN (PHOBIUS); TRANSMEMBRANE (PHOBIUS); NON_CYTOPLASMIC_DOMAIN (PHOBIUS); NON_CYTOPLASMIC_DOMAIN (PHOBIUS); TRANSMEMBRANE (PHOBIUS); NON_CYTOPLASMIC_DOMAIN (PHOBIUS); TRANSMEMBRANE (PHOBIUS); NON_CYTOPLASMIC_DOMAIN (PHO…	no GO terms	no GO terms
[NO-BLAST]	TR139|c0_g3_i3	---NA---	1286
[NO-BLAST]	TR139|c0_g3_i4	---NA---	1454
[INTERPRO, BLASTED]	TR139|c0_g3_i5	hypothetical protein CHLNCDRAFT_142206	2209	1	3.78723e-07	71						TRANSMEMBRANE (PHOBIUS); CYTOPLASMIC_DOMAIN (PHOBIUS); CYTOPLASMIC_DOMAIN (PHOBIUS); TRANSMEMBRANE (PHOBIUS); CYTOPLASMIC_DOMAIN (PHOBIUS); TRANSMEMBRANE (PHOBIUS); CYTOPLASMIC_DOMAIN (PHOBIUS); TRANSMEMBRANE (PHOBIUS); NON_CYTOPLASMIC_DOMAIN (PHOBIUS); NON_CYTOPLASMIC_DOMAIN (PHOBIUS); TRANSMEMBRANE (PHOBIUS); NON_CYTOPLASMIC_DOMAIN (PHOBIUS); TRANSMEMBRANE (PHOBIUS); NON_CYTOPLASMIC_DOMAIN (PHO…	no GO terms	no GO terms
[INTERPRO, NO-BLAST]	TR139|c0_g3_i6	---NA---	1880									no IPS match	no IPS match	no IPS match
[INTERPRO, NO-BLAST]	TR139|c0_g3_i7	---NA---	1674									TRANSMEMBRANE (PHOBIUS); CYTOPLASMIC_DOMAIN (PHOBIUS); TRANSMEMBRANE (PHOBIUS); CYTOPLASMIC_DOMAIN (PHOBIUS); CYTOPLASMIC_DOMAIN (PHOBIUS); TRANSMEMBRANE (PHOBIUS); NON_CYTOPLASMIC_DOMAIN (PHOBIUS); TRANSMEMBRANE (PHOBIUS); NON_CYTOPLASMIC_DOMAIN (PHOBIUS); TRANSMEMBRANE (PHOBIUS); NON_CYTOPLASMIC_DOMAIN (PHOBIUS); TMhelix (TMHMM); TMhelix (TMHMM); TMhelix (TMHMM); TMhelix (TMHMM)	no GO terms	no GO terms
[NO-BLAST]	TR140|c0_g1_i1	---NA---	249
[INTERPRO, NO-BLAST]	TR140|c0_g2_i1	---NA---	2002									SIGNAL_PEPTIDE (PHOBIUS); NON_CYTOPLASMIC_DOMAIN (PHOBIUS); SIGNAL_PEPTIDE_H_REGION (PHOBIUS); SIGNAL_PEPTIDE_C_REGION (PHOBIUS); SIGNAL_PEPTIDE_N_REGION (PHOBIUS)	no GO terms	no GO terms
[INTERPRO, NO-BLAST]	TR140|c0_g2_i2	---NA---	1923									SignalP-noTM (SIGNALP_GRAM_NEGATIVE); SignalP-TM (SIGNALP_GRAM_POSITIVE)	no GO terms	no GO terms
[INTERPRO, NO-BLAST]	TR140|c0_g2_i3	---NA---	1907									SignalP-noTM (SIGNALP_GRAM_NEGATIVE); SignalP-TM (SIGNALP_GRAM_POSITIVE)	no GO terms	no GO terms
[INTERPRO, NO-BLAST]	TR140|c0_g2_i4	---NA---	2001									SignalP-noTM (SIGNALP_GRAM_NEGATIVE); SignalP-TM (SIGNALP_GRAM_POSITIVE)	no GO terms	no GO terms
[INTERPRO, NO-BLAST]	TR140|c0_g2_i5	---NA---	1985									SignalP-noTM (SIGNALP_GRAM_NEGATIVE); SignalP-TM (SIGNALP_GRAM_POSITIVE)	no GO terms	no GO terms
[INTERPRO, NO-BLAST]	TR140|c0_g2_i6	---NA---	2145									SignalP-noTM (SIGNALP_GRAM_NEGATIVE); SignalP-TM (SIGNALP_GRAM_POSITIVE)	no GO terms	no GO terms
[INTERPRO, NO-BLAST]	TR140|c0_g2_i7	---NA---	2223									SignalP-noTM (SIGNALP_GRAM_NEGATIVE); SignalP-TM (SIGNALP_GRAM_POSITIVE)	no GO terms	no GO terms
[INTERPRO, NO-BLAST]	TR140|c0_g2_i8	---NA---	2062									NON_CYTOPLASMIC_DOMAIN (PHOBIUS); CYTOPLASMIC_DOMAIN (PHOBIUS); TRANSMEMBRANE (PHOBIUS); SignalP-noTM (SIGNALP_GRAM_NEGATIVE); SignalP-TM (SIGNALP_GRAM_POSITIVE)	no GO terms	no GO terms
[INTERPRO, NO-BLAST]	TR140|c0_g2_i9	---NA---	2080									SIGNAL_PEPTIDE (PHOBIUS); NON_CYTOPLASMIC_DOMAIN (PHOBIUS); SIGNAL_PEPTIDE_H_REGION (PHOBIUS); SIGNAL_PEPTIDE_C_REGION (PHOBIUS); SIGNAL_PEPTIDE_N_REGION (PHOBIUS)	no GO terms	no GO terms
[NO-BLAST]	TR140|c0_g3_i1	---NA---	233
[NO-BLAST]	TR141|c0_g1_i1	---NA---	543
[INTERPRO, BLASTED, MAPPED, ANNOTATED]	TR141|c0_g2_i1	senescence-specific cysteine protease SAG39-like	491	20	7.04692e-38	71.85	5	C:GO:0005615; P:GO:0006955; F:GO:0004197; P:GO:0051603; C:GO:0005764	C:extracellular space; P:immune response; F:cysteine-type endopeptidase activity; P:proteolysis involved in cellular protein catabolic process; C:lysosome	EC:3.4.22	Acting on peptide bonds (peptidases)	IPR000668 (PFAM); G3DSA:3.90.70.10 (GENE3D); IPR013128 (PANTHER); PTHR12411:SF372 (PANTHER); SSF54001 (SUPERFAMILY)	P:GO:0006508; F:GO:0008234	P:proteolysis; F:cysteine-type peptidase activity
[INTERPRO, BLASTED, MAPPED, ANNOTATED]	TR141|c0_g3_i1	Protease Do-like chloroplastic	1960	20	8.67862e-177	82.15	8	C:GO:0005634; C:GO:0031977; F:GO:0005515; P:GO:0006508; C:GO:0009534; F:GO:0004252; P:GO:0010206; P:GO:0009735	C:nucleus; C:thylakoid lumen; F:protein binding; P:proteolysis; C:chloroplast thylakoid; F:serine-type endopeptidase activity; P:photosystem II repair; P:response to cytokinin	EC:3.4.21	Acting on peptide bonds (peptidases)	IPR001940 (PRINTS); IPR001478 (SMART); IPR001478 (G3DSA:2.30.42.GENE3D); G3DSA:2.40.10.10 (GENE3D); G3DSA:2.40.10.10 (GENE3D); IPR001478 (PFAM); PF13365 (PFAM); PTHR22939:SF81 (PANTHER); PTHR22939 (PANTHER); SIGNAL_PEPTIDE_N_REGION (PHOBIUS); SIGNAL_PEPTIDE_C_REGION (PHOBIUS); NON_CYTOPLASMIC_DOMAIN (PHOBIUS); SIGNAL_PEPTIDE (PHOBIUS); SIGNAL_PEPTIDE_H_REGION (PHOBIUS); IPR001478 (PROSITE_PROFILE…	F:GO:0005515; P:GO:0006508; F:GO:0004252	F:protein binding; P:proteolysis; F:serine-type endopeptidase activity
[INTERPRO, BLASTED, MAPPED, ANNOTATED]	TR141|c0_g3_i2	protease Do-like chloroplastic	1139	20	2.27881e-78	77.95	4	C:GO:0009507; P:GO:0006508; F:GO:0004252; C:GO:0009579	C:chloroplast; P:proteolysis; F:serine-type endopeptidase activity; C:thylakoid	EC:3.4.21	Acting on peptide bonds (peptidases)	IPR001940 (PRINTS); G3DSA:2.40.10.10 (GENE3D); PF13365 (PFAM); G3DSA:2.40.10.10 (GENE3D); PTHR22939 (PANTHER); PTHR22939:SF81 (PANTHER); SIGNAL_PEPTIDE_N_REGION (PHOBIUS); SIGNAL_PEPTIDE_C_REGION (PHOBIUS); SIGNAL_PEPTIDE (PHOBIUS); NON_CYTOPLASMIC_DOMAIN (PHOBIUS); SIGNAL_PEPTIDE_H_REGION (PHOBIUS); IPR009003 (SUPERFAMILY)	P:GO:0006508; F:GO:0004252	P:proteolysis; F:serine-type endopeptidase activity
[INTERPRO, BLASTED, MAPPED, ANNOTATED]	TR141|c0_g3_i3	Protease Do-like chloroplastic	2423	20	2.18822e-115	82.05	7	C:GO:0005634; C:GO:0031977; P:GO:0006508; C:GO:0009534; F:GO:0004252; P:GO:0010206; P:GO:0009735	C:nucleus; C:thylakoid lumen; P:proteolysis; C:chloroplast thylakoid; F:serine-type endopeptidase activity; P:photosystem II repair; P:response to cytokinin	EC:3.4.21	Acting on peptide bonds (peptidases)	IPR001940 (PRINTS); G3DSA:2.40.10.10 (GENE3D); PF13365 (PFAM); G3DSA:2.40.10.10 (GENE3D); PTHR22939 (PANTHER); PTHR22939:SF81 (PANTHER); SIGNAL_PEPTIDE_N_REGION (PHOBIUS); NON_CYTOPLASMIC_DOMAIN (PHOBIUS); SIGNAL_PEPTIDE_C_REGION (PHOBIUS); SIGNAL_PEPTIDE (PHOBIUS); SIGNAL_PEPTIDE_H_REGION (PHOBIUS); IPR009003 (SUPERFAMILY)	P:GO:0006508; F:GO:0004252	P:proteolysis; F:serine-type endopeptidase activity
[INTERPRO, BLASTED, MAPPED, ANNOTATED]	TR141|c0_g3_i4	Protease Do-like chloroplastic	2052	20	8.26971e-117	82.05	7	C:GO:0005634; C:GO:0031977; P:GO:0006508; C:GO:0009534; F:GO:0004252; P:GO:0010206; P:GO:0009735	C:nucleus; C:thylakoid lumen; P:proteolysis; C:chloroplast thylakoid; F:serine-type endopeptidase activity; P:photosystem II repair; P:response to cytokinin	EC:3.4.21	Acting on peptide bonds (peptidases)	IPR001940 (PRINTS); G3DSA:2.40.10.10 (GENE3D); PF13365 (PFAM); G3DSA:2.40.10.10 (GENE3D); PTHR22939 (PANTHER); PTHR22939:SF81 (PANTHER); SIGNAL_PEPTIDE_N_REGION (PHOBIUS); NON_CYTOPLASMIC_DOMAIN (PHOBIUS); SIGNAL_PEPTIDE_C_REGION (PHOBIUS); SIGNAL_PEPTIDE (PHOBIUS); SIGNAL_PEPTIDE_H_REGION (PHOBIUS); IPR009003 (SUPERFAMILY)	P:GO:0006508; F:GO:0004252	P:proteolysis; F:serine-type endopeptidase activity
[INTERPRO, BLASTED, MAPPED, ANNOTATED]	TR141|c0_g3_i5	Protease Do-like chloroplastic	1589	20	6.59401e-165	82.85	8	C:GO:0005634; C:GO:0031977; F:GO:0005515; P:GO:0006508; C:GO:0009534; F:GO:0004252; P:GO:0010206; P:GO:0009735	C:nucleus; C:thylakoid lumen; F:protein binding; P:proteolysis; C:chloroplast thylakoid; F:serine-type endopeptidase activity; P:photosystem II repair; P:response to cytokinin	EC:3.4.21	Acting on peptide bonds (peptidases)	IPR001940 (PRINTS); PF13365 (PFAM); IPR001478 (G3DSA:2.30.42.GENE3D); G3DSA:2.40.10.10 (GENE3D); G3DSA:2.40.10.10 (GENE3D); PTHR22939:SF81 (PANTHER); PTHR22939 (PANTHER); NON_CYTOPLASMIC_DOMAIN (PHOBIUS); SIGNAL_PEPTIDE_N_REGION (PHOBIUS); SIGNAL_PEPTIDE_C_REGION (PHOBIUS); SIGNAL_PEPTIDE (PHOBIUS); SIGNAL_PEPTIDE_H_REGION (PHOBIUS); IPR001478 (PROSITE_PROFILES); IPR009003 (SUPERFAMILY); IPR00147…	F:GO:0005515; P:GO:0006508; F:GO:0004252	F:protein binding; P:proteolysis; F:serine-type endopeptidase activity
[INTERPRO, BLASTED, MAPPED, ANNOTATED]	TR141|c0_g3_i6	Protease Do-like chloroplastic	1788	20	0	81.5	8	C:GO:0005634; C:GO:0031977; F:GO:0005515; P:GO:0006508; C:GO:0009534; F:GO:0004252; P:GO:0010206; P:GO:0009735	C:nucleus; C:thylakoid lumen; F:protein binding; P:proteolysis; C:chloroplast thylakoid; F:serine-type endopeptidase activity; P:photosystem II repair; P:response to cytokinin	EC:3.4.21	Acting on peptide bonds (peptidases)	IPR001940 (PRINTS); IPR001478 (SMART); PF13365 (PFAM); G3DSA:2.40.10.10 (GENE3D); IPR001478 (PFAM); IPR001478 (G3DSA:2.30.42.GENE3D); G3DSA:2.40.10.10 (GENE3D); PTHR22939:SF81 (PANTHER); PTHR22939 (PANTHER); SIGNAL_PEPTIDE_N_REGION (PHOBIUS); NON_CYTOPLASMIC_DOMAIN (PHOBIUS); SIGNAL_PEPTIDE_C_REGION (PHOBIUS); SIGNAL_PEPTIDE (PHOBIUS); SIGNAL_PEPTIDE_H_REGION (PHOBIUS); IPR001478 (PROSITE_PROFILE…	F:GO:0005515; P:GO:0006508; F:GO:0004252	F:protein binding; P:proteolysis; F:serine-type endopeptidase activity
[INTERPRO, BLASTED, MAPPED, ANNOTATED]	TR141|c0_g4_i1	cysteine ase	1772	20	6.65447e-68	55.9	2	P:GO:0006508; F:GO:0008234	P:proteolysis; F:cysteine-type peptidase activity			IPR013201 (SMART); IPR000668 (SMART); G3DSA:3.90.70.10 (GENE3D); IPR013201 (PFAM); IPR000668 (PFAM); IPR013128 (PANTHER); IPR000169 (PROSITE_PATTERNS); SSF54001 (SUPERFAMILY)	P:GO:0006508; F:GO:0008234	P:proteolysis; F:cysteine-type peptidase activity
[INTERPRO, BLASTED, MAPPED, ANNOTATED]	TR141|c0_g4_i2	Counting factor associated D	1602	20	5.97396e-135	58.1	2	P:GO:0006508; F:GO:0008234	P:proteolysis; F:cysteine-type peptidase activity			IPR000668 (PRINTS); IPR000668 (SMART); IPR013201 (SMART); G3DSA:3.90.70.10 (GENE3D); IPR013201 (PFAM); IPR000668 (PFAM); IPR013128 (PANTHER); IPR000169 (PROSITE_PATTERNS); cd02248 (CDD); SSF54001 (SUPERFAMILY)	P:GO:0006508; F:GO:0008234	P:proteolysis; F:cysteine-type peptidase activity
[INTERPRO, NO-BLAST]	TR142|c0_g1_i1	---NA---	3132									no IPS match	no IPS match	no IPS match
[INTERPRO, NO-BLAST]	TR142|c0_g1_i2	---NA---	2986									no IPS match	no IPS match	no IPS match
[INTERPRO, NO-BLAST]	TR142|c0_g1_i3	---NA---	2275									NON_CYTOPLASMIC_DOMAIN (PHOBIUS); SIGNAL_PEPTIDE (PHOBIUS); SIGNAL_PEPTIDE_N_REGION (PHOBIUS); SIGNAL_PEPTIDE_H_REGION (PHOBIUS); SIGNAL_PEPTIDE_C_REGION (PHOBIUS)	no GO terms	no GO terms
[INTERPRO, NO-BLAST]	TR142|c0_g1_i4	---NA---	829									SIGNAL_PEPTIDE (PHOBIUS); NON_CYTOPLASMIC_DOMAIN (PHOBIUS); SIGNAL_PEPTIDE_H_REGION (PHOBIUS); SIGNAL_PEPTIDE_N_REGION (PHOBIUS); SIGNAL_PEPTIDE_C_REGION (PHOBIUS); SignalP-TM (SIGNALP_EUK); TMhelix (TMHMM)	no GO terms	no GO terms
[INTERPRO, NO-BLAST]	TR142|c0_g1_i5	---NA---	2507									no IPS match	no IPS match	no IPS match
[INTERPRO, NO-BLAST]	TR142|c0_g1_i6	---NA---	1469									no IPS match	no IPS match	no IPS match
[INTERPRO, NO-BLAST]	TR142|c0_g1_i7	---NA---	2900									NON_CYTOPLASMIC_DOMAIN (PHOBIUS); SIGNAL_PEPTIDE (PHOBIUS); SIGNAL_PEPTIDE_N_REGION (PHOBIUS); SIGNAL_PEPTIDE_H_REGION (PHOBIUS); SIGNAL_PEPTIDE_C_REGION (PHOBIUS)	no GO terms	no GO terms
[INTERPRO, BLASTED, MAPPED, ANNOTATED]	TR143|c0_g1_i1	glutamine synthetase	2463	20	0	80.8	5	F:GO:0005524; C:GO:0009507; P:GO:0009252; P:GO:0006542; F:GO:0004356	F:ATP binding; C:chloroplast; P:peptidoglycan biosynthetic process; P:glutamine biosynthetic process; F:glutamate-ammonia ligase activity	EC:6.3.1.2	Glutamate--ammonia ligase	IPR008146 (SMART); IPR014746 (G3DSA:3.30.590.GENE3D); IPR008147 (PFAM); IPR008146 (PFAM); PTHR20852:SF57 (PANTHER); PTHR20852 (PANTHER); IPR027303 (PROSITE_PATTERNS); IPR027302 (PROSITE_PATTERNS); SSF55931 (SUPERFAMILY); IPR008147 (SUPERFAMILY)	P:GO:0006807; F:GO:0003824; P:GO:0006542; F:GO:0004356	P:nitrogen compound metabolic process; F:catalytic activity; P:glutamine biosynthetic process; F:glutamate-ammonia ligase activity
[INTERPRO, BLASTED, MAPPED, ANNOTATED]	TR143|c0_g1_i2	glutamine synthetase	2672	20	0	80.35	5	F:GO:0005524; C:GO:0009507; P:GO:0009252; P:GO:0006542; F:GO:0004356	F:ATP binding; C:chloroplast; P:peptidoglycan biosynthetic process; P:glutamine biosynthetic process; F:glutamate-ammonia ligase activity	EC:6.3.1.2	Glutamate--ammonia ligase	IPR008146 (SMART); IPR008146 (PFAM); IPR014746 (G3DSA:3.30.590.GENE3D); IPR008147 (PFAM); PTHR20852:SF57 (PANTHER); PTHR20852 (PANTHER); IPR027303 (PROSITE_PATTERNS); IPR027302 (PROSITE_PATTERNS); SSF55931 (SUPERFAMILY); IPR008147 (SUPERFAMILY)	P:GO:0006807; F:GO:0003824; P:GO:0006542; F:GO:0004356	P:nitrogen compound metabolic process; F:catalytic activity; P:glutamine biosynthetic process; F:glutamate-ammonia ligase activity
[NO-BLAST]	TR143|c0_g1_i3	---NA---	705
[BLASTED, MAPPED]	TR143|c0_g1_i4	glutamine synthetase-like	395	2	2.40074e-06	57.5	1	F:GO:0003824	F:catalytic activity
[INTERPRO, BLASTED, MAPPED, ANNOTATED]	TR143|c0_g1_i5	glutamine synthetase	2081	20	0	81.15	5	F:GO:0005524; C:GO:0009507; P:GO:0009252; P:GO:0006542; F:GO:0004356	F:ATP binding; C:chloroplast; P:peptidoglycan biosynthetic process; P:glutamine biosynthetic process; F:glutamate-ammonia ligase activity	EC:6.3.1.2	Glutamate--ammonia ligase	IPR008146 (SMART); IPR008146 (PFAM); IPR008147 (PFAM); IPR014746 (G3DSA:3.30.590.GENE3D); PTHR20852:SF57 (PANTHER); PTHR20852 (PANTHER); IPR027303 (PROSITE_PATTERNS); IPR027302 (PROSITE_PATTERNS); SSF55931 (SUPERFAMILY); IPR008147 (SUPERFAMILY)	P:GO:0006807; F:GO:0003824; P:GO:0006542; F:GO:0004356	P:nitrogen compound metabolic process; F:catalytic activity; P:glutamine biosynthetic process; F:glutamate-ammonia ligase activity
[INTERPRO, BLASTED, MAPPED, ANNOTATED]	TR143|c0_g1_i6	glutamine synthetase	1348	20	0	80.6	5	F:GO:0005524; C:GO:0009507; P:GO:0009252; P:GO:0006542; F:GO:0004356	F:ATP binding; C:chloroplast; P:peptidoglycan biosynthetic process; P:glutamine biosynthetic process; F:glutamate-ammonia ligase activity	EC:6.3.1.2	Glutamate--ammonia ligase	no IPS match	no IPS match	no IPS match
[INTERPRO, BLASTED, MAPPED, ANNOTATED]	TR143|c0_g1_i7	glutamine synthetase	2290	20	0	80.5	5	F:GO:0005524; C:GO:0009507; P:GO:0009252; P:GO:0006542; F:GO:0004356	F:ATP binding; C:chloroplast; P:peptidoglycan biosynthetic process; P:glutamine biosynthetic process; F:glutamate-ammonia ligase activity	EC:6.3.1.2	Glutamate--ammonia ligase	IPR008146 (SMART); IPR008147 (PFAM); IPR014746 (G3DSA:3.30.590.GENE3D); IPR008146 (PFAM); PTHR20852:SF57 (PANTHER); PTHR20852 (PANTHER); IPR027303 (PROSITE_PATTERNS); IPR027302 (PROSITE_PATTERNS); IPR008147 (SUPERFAMILY); SSF55931 (SUPERFAMILY)	P:GO:0006807; F:GO:0003824; P:GO:0006542; F:GO:0004356	P:nitrogen compound metabolic process; F:catalytic activity; P:glutamine biosynthetic process; F:glutamate-ammonia ligase activity
[INTERPRO, BLASTED, MAPPED, ANNOTATED]	TR143|c0_g1_i8	glutamine synthetase	1557	20	0	79.9	5	F:GO:0005524; C:GO:0009507; P:GO:0009252; P:GO:0006542; F:GO:0004356	F:ATP binding; C:chloroplast; P:peptidoglycan biosynthetic process; P:glutamine biosynthetic process; F:glutamate-ammonia ligase activity	EC:6.3.1.2	Glutamate--ammonia ligase	no IPS match	no IPS match	no IPS match
[INTERPRO, NO-BLAST]	TR143|c0_g1_i9	---NA---	1290									no IPS match	no IPS match	no IPS match
[INTERPRO, NO-BLAST]	TR144|c0_g1_i1	---NA---	793									no IPS match	no IPS match	no IPS match
[INTERPRO, NO-BLAST]	TR144|c0_g2_i1	---NA---	314									no IPS match	no IPS match	no IPS match
[INTERPRO, NO-BLAST]	TR144|c0_g2_i2	---NA---	1788									CYTOPLASMIC_DOMAIN (PHOBIUS); NON_CYTOPLASMIC_DOMAIN (PHOBIUS); TRANSMEMBRANE (PHOBIUS)	no GO terms	no GO terms
[NO-BLAST]	TR144|c0_g2_i3	---NA---	272
[NO-BLAST]	TR144|c0_g2_i4	---NA---	225
[NO-BLAST]	TR145|c0_g1_i1	---NA---	492
[INTERPRO, NO-BLAST]	TR145|c0_g1_i2	---NA---	1815									Coil (COILS); Coil (COILS)	no GO terms	no GO terms
[INTERPRO, NO-BLAST]	TR145|c0_g1_i3	---NA---	1846									Coil (COILS); Coil (COILS)	no GO terms	no GO terms
[NO-BLAST]	TR145|c0_g1_i4	---NA---	634
[INTERPRO, BLASTED, MAPPED, ANNOTATED]	TR146|c0_g1_i1	probable anion transporter 7	2812	20	4.39701e-159	66.1	5	F:GO:0005315; P:GO:0098656; P:GO:0006817; C:GO:0016021; C:GO:0009536	F:inorganic phosphate transmembrane transporter activity; P:anion transmembrane transport; P:phosphate ion transport; C:integral component of membrane; C:plastid			G3DSA:1.20.1250.20 (GENE3D); IPR011701 (PFAM); G3DSA:1.20.1250.20 (GENE3D); PTHR11662:SF282 (PANTHER); PTHR11662 (PANTHER); NON_CYTOPLASMIC_DOMAIN (PHOBIUS); NON_CYTOPLASMIC_DOMAIN (PHOBIUS); TRANSMEMBRANE (PHOBIUS); NON_CYTOPLASMIC_DOMAIN (PHOBIUS); TRANSMEMBRANE (PHOBIUS); CYTOPLASMIC_DOMAIN (PHOBIUS); TRANSMEMBRANE (PHOBIUS); TRANSMEMBRANE (PHOBIUS); TRANSMEMBRANE (PHOBIUS); TRANSMEMBRANE (PHO…	P:GO:0055085; C:GO:0016021	P:transmembrane transport; C:integral component of membrane
[INTERPRO, BLASTED, MAPPED, ANNOTATED]	TR146|c0_g1_i2	probable anion transporter 7	2627	20	0	65.5	5	F:GO:0005315; P:GO:0098656; P:GO:0006817; C:GO:0016021; C:GO:0009536	F:inorganic phosphate transmembrane transporter activity; P:anion transmembrane transport; P:phosphate ion transport; C:integral component of membrane; C:plastid			IPR011701 (PFAM); G3DSA:1.20.1250.20 (GENE3D); G3DSA:1.20.1250.20 (GENE3D); PTHR11662 (PANTHER); PTHR11662:SF282 (PANTHER); NON_CYTOPLASMIC_DOMAIN (PHOBIUS); NON_CYTOPLASMIC_DOMAIN (PHOBIUS); CYTOPLASMIC_DOMAIN (PHOBIUS); TRANSMEMBRANE (PHOBIUS); NON_CYTOPLASMIC_DOMAIN (PHOBIUS); TRANSMEMBRANE (PHOBIUS); CYTOPLASMIC_DOMAIN (PHOBIUS); TRANSMEMBRANE (PHOBIUS); TRANSMEMBRANE (PHOBIUS); TRANSMEMBRANE…	P:GO:0055085; C:GO:0016021	P:transmembrane transport; C:integral component of membrane
[BLASTED, MAPPED, ANNOTATED]	TR147|c0_g1_i1	cinnamyl alcohol dehydrogenase	654	20	8.03509e-42	76.05	3	F:GO:0008270; F:GO:0016491; P:GO:0055114	F:zinc ion binding; F:oxidoreductase activity; P:oxidation-reduction process
[BLASTED, MAPPED, ANNOTATED]	TR147|c0_g1_i2	cinnamyl alcohol dehydrogenase	1278	20	1.2306e-21	77.25	3	F:GO:0008270; F:GO:0016491; P:GO:0055114	F:zinc ion binding; F:oxidoreductase activity; P:oxidation-reduction process
[BLASTED]	TR147|c0_g1_i3	probable cinnamyl alcohol dehydrogenase 6	1251	1	1.37636e-07	45
[BLASTED, MAPPED, ANNOTATED]	TR147|c0_g1_i4	cinnamyl alcohol dehydrogenase	1150	7	2.9371e-08	68	3	F:GO:0008270; F:GO:0016491; P:GO:0055114	F:zinc ion binding; F:oxidoreductase activity; P:oxidation-reduction process
[BLASTED, MAPPED, ANNOTATED]	TR147|c0_g1_i5	cinnamyl alcohol dehydrogenase	755	20	4.30806e-32	73.55	1	F:GO:0046872	F:metal ion binding
[BLASTED]	TR147|c0_g1_i6	probable cinnamyl alcohol dehydrogenase 6	1591	1	2.10465e-07	45
[BLASTED, MAPPED, ANNOTATED]	TR147|c0_g1_i7	cinnamyl alcohol dehydrogenase	877	20	2.28302e-28	80.45	4	F:GO:0000166; F:GO:0008270; F:GO:0016491; P:GO:0055114	F:nucleotide binding; F:zinc ion binding; F:oxidoreductase activity; P:oxidation-reduction process
[BLASTED]	TR147|c0_g1_i8	probable cinnamyl alcohol dehydrogenase 6	1408	1	1.71197e-07	45
[NO-BLAST]	TR147|c0_g1_i9	---NA---	507
[BLASTED, MAPPED, ANNOTATED]	TR147|c0_g1_i10	cinnamyl alcohol dehydrogenase	1095	20	1.77486e-27	78.25	4	F:GO:0000166; F:GO:0008270; F:GO:0016491; P:GO:0055114	F:nucleotide binding; F:zinc ion binding; F:oxidoreductase activity; P:oxidation-reduction process
[INTERPRO, BLASTED, MAPPED, ANNOTATED]	TR148|c0_g1_i1	arginine biosynthesis bifunctional chloroplastic isoform X1	1846	20	1.59881e-157	77	6	F:GO:0004358; C:GO:0009507; P:GO:0042967; P:GO:0006526; P:GO:0000051; F:GO:0004042	F:glutamate N-acetyltransferase activity; C:chloroplast; P:acyl-carrier-protein biosynthetic process; P:arginine biosynthetic process; P:obsolete urea cycle intermediate metabolic process; F:acetyl-CoA:L-glutamate N-acetyltransferase activity	EC:2.3.1.1; EC:2.3.1.35	Amino-acid N-acetyltransferase; Glutamate N-acetyltransferase	IPR002813 (TIGRFAM); IPR002813 (PFAM); IPR016117 (G3DSA:3.60.70.GENE3D); PTHR23100:SF0 (PANTHER); IPR002813 (PANTHER); SIGNAL_PEPTIDE_H_REGION (PHOBIUS); NON_CYTOPLASMIC_DOMAIN (PHOBIUS); SIGNAL_PEPTIDE_C_REGION (PHOBIUS); SIGNAL_PEPTIDE (PHOBIUS); SIGNAL_PEPTIDE_N_REGION (PHOBIUS); PD004193 (PRODOM); IPR002813 (HAMAP); IPR002813 (CDD); IPR016117 (SUPERFAMILY)	F:GO:0004358; P:GO:0006526	F:glutamate N-acetyltransferase activity; P:arginine biosynthetic process
[BLASTED, MAPPED, ANNOTATED]	TR148|c0_g1_i2	Arginine biosynthesis bifunctional	1034	1	5.13142e-10	84	6	F:GO:0004358; C:GO:0009507; P:GO:0042967; P:GO:0006526; P:GO:0000051; F:GO:0004042	F:glutamate N-acetyltransferase activity; C:chloroplast; P:acyl-carrier-protein biosynthetic process; P:arginine biosynthetic process; P:obsolete urea cycle intermediate metabolic process; F:acetyl-CoA:L-glutamate N-acetyltransferase activity	EC:2.3.1.1; EC:2.3.1.35	Amino-acid N-acetyltransferase; Glutamate N-acetyltransferase
[INTERPRO, BLASTED, MAPPED, ANNOTATED]	TR148|c0_g1_i3	arginine biosynthesis bifunctional chloroplastic isoform X1	1602	20	4.19922e-119	77.35	6	F:GO:0004358; C:GO:0009507; P:GO:0042967; P:GO:0006526; P:GO:0000051; F:GO:0004042	F:glutamate N-acetyltransferase activity; C:chloroplast; P:acyl-carrier-protein biosynthetic process; P:arginine biosynthetic process; P:obsolete urea cycle intermediate metabolic process; F:acetyl-CoA:L-glutamate N-acetyltransferase activity	EC:2.3.1.1; EC:2.3.1.35	Amino-acid N-acetyltransferase; Glutamate N-acetyltransferase	IPR016117 (G3DSA:3.60.70.GENE3D); IPR002813 (PFAM); PTHR23100:SF0 (PANTHER); IPR002813 (PANTHER); PD004193 (PRODOM); IPR002813 (HAMAP); IPR016117 (SUPERFAMILY)	F:GO:0004358; P:GO:0006526	F:glutamate N-acetyltransferase activity; P:arginine biosynthetic process
[INTERPRO, BLASTED, MAPPED, ANNOTATED]	TR148|c0_g1_i4	arginine biosynthesis bifunctional chloroplastic isoform X1	2168	20	0	76.6	7	F:GO:0004358; C:GO:0009507; P:GO:0042967; P:GO:0006526; P:GO:0006592; P:GO:0000051; F:GO:0004042	F:glutamate N-acetyltransferase activity; C:chloroplast; P:acyl-carrier-protein biosynthetic process; P:arginine biosynthetic process; P:ornithine biosynthetic process; P:obsolete urea cycle intermediate metabolic process; F:acetyl-CoA:L-glutamate N-acetyltransferase activity	EC:2.3.1.1; EC:2.3.1.35	Amino-acid N-acetyltransferase; Glutamate N-acetyltransferase	IPR016117 (G3DSA:3.60.70.GENE3D); IPR002813 (TIGRFAM); IPR002813 (PFAM); PTHR23100:SF0 (PANTHER); IPR002813 (PANTHER); PD004193 (PRODOM); IPR002813 (HAMAP); IPR002813 (CDD); IPR016117 (SUPERFAMILY)	F:GO:0004358; P:GO:0006526	F:glutamate N-acetyltransferase activity; P:arginine biosynthetic process
[NO-BLAST]	TR148|c0_g2_i1	---NA---	600
[INTERPRO, BLASTED, MAPPED]	TR149|c0_g1_i1	peptidyl-prolyl cis- cyclophilin type	1685	8	1.50307e-23	64.38	4	F:GO:0003755; P:GO:0000413; P:GO:0006457; F:GO:0016853	F:peptidyl-prolyl cis-trans isomerase activity; P:protein peptidyl-prolyl isomerization; P:protein folding; F:isomerase activity			no IPS match	no IPS match	no IPS match
[INTERPRO, BLASTED]	TR149|c0_g1_i2	hypothetical protein CHLNCDRAFT_144708	1734	3	1.42448e-12	72						SIGNAL_PEPTIDE_H_REGION (PHOBIUS); SIGNAL_PEPTIDE_N_REGION (PHOBIUS); SIGNAL_PEPTIDE (PHOBIUS); NON_CYTOPLASMIC_DOMAIN (PHOBIUS); SIGNAL_PEPTIDE_C_REGION (PHOBIUS); SignalP-TM (SIGNALP_GRAM_POSITIVE); SignalP-noTM (SIGNALP_EUK)	no GO terms	no GO terms
[INTERPRO, BLASTED, MAPPED]	TR149|c0_g1_i3	peptidyl-prolyl cis- cyclophilin type	1376	8	9.61764e-24	64.25	4	F:GO:0003755; P:GO:0000413; P:GO:0006457; F:GO:0016853	F:peptidyl-prolyl cis-trans isomerase activity; P:protein peptidyl-prolyl isomerization; P:protein folding; F:isomerase activity			SIGNAL_PEPTIDE_N_REGION (PHOBIUS); SIGNAL_PEPTIDE_C_REGION (PHOBIUS); SIGNAL_PEPTIDE (PHOBIUS); NON_CYTOPLASMIC_DOMAIN (PHOBIUS); SIGNAL_PEPTIDE_H_REGION (PHOBIUS); SignalP-noTM (SIGNALP_GRAM_NEGATIVE); SignalP-noTM (SIGNALP_EUK); SignalP-TM (SIGNALP_GRAM_POSITIVE)	no GO terms	no GO terms
[INTERPRO, BLASTED]	TR149|c0_g1_i4	hypothetical protein CHLNCDRAFT_144708	1538	3	1.19158e-12	76						NON_CYTOPLASMIC_DOMAIN (PHOBIUS); SIGNAL_PEPTIDE_N_REGION (PHOBIUS); SIGNAL_PEPTIDE_C_REGION (PHOBIUS); SIGNAL_PEPTIDE (PHOBIUS); SIGNAL_PEPTIDE_H_REGION (PHOBIUS); SignalP-noTM (SIGNALP_GRAM_NEGATIVE); SignalP-noTM (SIGNALP_EUK); SignalP-TM (SIGNALP_GRAM_POSITIVE)	no GO terms	no GO terms
[INTERPRO, BLASTED, MAPPED]	TR149|c0_g1_i5	peptidyl-prolyl cis- cyclophilin type	975	20	6.89135e-67	54.9	6	F:GO:0003755; C:GO:0016020; C:GO:0016021; P:GO:0000413; P:GO:0006457; F:GO:0016853	F:peptidyl-prolyl cis-trans isomerase activity; C:membrane; C:integral component of membrane; P:protein peptidyl-prolyl isomerization; P:protein folding; F:isomerase activity			PTHR33344 (PANTHER); SIGNAL_PEPTIDE_N_REGION (PHOBIUS); NON_CYTOPLASMIC_DOMAIN (PHOBIUS); SIGNAL_PEPTIDE_C_REGION (PHOBIUS); SIGNAL_PEPTIDE (PHOBIUS); SIGNAL_PEPTIDE_H_REGION (PHOBIUS); SignalP-noTM (SIGNALP_GRAM_NEGATIVE); SignalP-noTM (SIGNALP_EUK); SignalP-TM (SIGNALP_GRAM_POSITIVE); IPR029000 (SUPERFAMILY)	no GO terms	no GO terms
[INTERPRO, BLASTED]	TR149|c0_g1_i6	hypothetical protein CHLNCDRAFT_144708	1925	3	4.58187e-12	72						no IPS match	no IPS match	no IPS match
[INTERPRO, BLASTED, MAPPED]	TR149|c0_g1_i7	peptidyl-prolyl cis- cyclophilin type	1567	8	1.60283e-23	64.25	4	F:GO:0003755; P:GO:0000413; P:GO:0006457; F:GO:0016853	F:peptidyl-prolyl cis-trans isomerase activity; P:protein peptidyl-prolyl isomerization; P:protein folding; F:isomerase activity			no IPS match	no IPS match	no IPS match
[INTERPRO, BLASTED]	TR149|c0_g1_i8	hypothetical protein CHLNCDRAFT_144708	1729	3	3.94567e-12	76						no IPS match	no IPS match	no IPS match
[INTERPRO, BLASTED, MAPPED]	TR149|c0_g1_i9	peptidyl-prolyl cis- cyclophilin type	1093	20	8.74445e-67	54.9	6	F:GO:0003755; C:GO:0016020; C:GO:0016021; P:GO:0000413; P:GO:0006457; F:GO:0016853	F:peptidyl-prolyl cis-trans isomerase activity; C:membrane; C:integral component of membrane; P:protein peptidyl-prolyl isomerization; P:protein folding; F:isomerase activity			PTHR33344 (PANTHER); SIGNAL_PEPTIDE (PHOBIUS); NON_CYTOPLASMIC_DOMAIN (PHOBIUS); SIGNAL_PEPTIDE_C_REGION (PHOBIUS); SIGNAL_PEPTIDE_N_REGION (PHOBIUS); SIGNAL_PEPTIDE_H_REGION (PHOBIUS); SignalP-noTM (SIGNALP_EUK); SignalP-noTM (SIGNALP_GRAM_NEGATIVE); SignalP-TM (SIGNALP_GRAM_POSITIVE); IPR029000 (SUPERFAMILY)	no GO terms	no GO terms
[INTERPRO, BLASTED, MAPPED, ANNOTATED]	TR149|c0_g1_i10	peptidyl-prolyl cis- cyclophilin type	1337	11	4.61641e-30	61	2	P:GO:0009987; F:GO:0016853	P:cellular process; F:isomerase activity			SIGNAL_PEPTIDE (PHOBIUS); SIGNAL_PEPTIDE_C_REGION (PHOBIUS); SIGNAL_PEPTIDE_N_REGION (PHOBIUS); NON_CYTOPLASMIC_DOMAIN (PHOBIUS); SIGNAL_PEPTIDE_H_REGION (PHOBIUS); SignalP-noTM (SIGNALP_EUK); SignalP-noTM (SIGNALP_GRAM_NEGATIVE); SignalP-TM (SIGNALP_GRAM_POSITIVE)	no GO terms	no GO terms
[INTERPRO, BLASTED, MAPPED]	TR149|c0_g1_i11	peptidyl-prolyl cis- cyclophilin type	1137	20	1.37837e-52	50.7	8	F:GO:0000166; P:GO:0006979; F:GO:0003755; C:GO:0016020; C:GO:0016021; P:GO:0000413; P:GO:0006457; F:GO:0016853	F:nucleotide binding; P:response to oxidative stress; F:peptidyl-prolyl cis-trans isomerase activity; C:membrane; C:integral component of membrane; P:protein peptidyl-prolyl isomerization; P:protein folding; F:isomerase activity			PTHR33344 (PANTHER)	no GO terms	no GO terms
[INTERPRO, BLASTED, MAPPED, ANNOTATED]	TR149|c0_g1_i12	peptidyl-prolyl cis- cyclophilin type	1263	10	4.60838e-20	64.1	2	P:GO:0009987; F:GO:0016853	P:cellular process; F:isomerase activity			SIGNAL_PEPTIDE_C_REGION (PHOBIUS); NON_CYTOPLASMIC_DOMAIN (PHOBIUS); SIGNAL_PEPTIDE_N_REGION (PHOBIUS); SIGNAL_PEPTIDE_H_REGION (PHOBIUS); SIGNAL_PEPTIDE (PHOBIUS); SignalP-TM (SIGNALP_GRAM_POSITIVE); SignalP-noTM (SIGNALP_GRAM_NEGATIVE); SignalP-noTM (SIGNALP_EUK)	no GO terms	no GO terms
[INTERPRO, BLASTED, MAPPED]	TR149|c0_g1_i13	peptidyl-prolyl cis- cyclophilin type	1494	8	1.01311e-23	64.38	4	F:GO:0003755; P:GO:0000413; P:GO:0006457; F:GO:0016853	F:peptidyl-prolyl cis-trans isomerase activity; P:protein peptidyl-prolyl isomerization; P:protein folding; F:isomerase activity			SIGNAL_PEPTIDE (PHOBIUS); SIGNAL_PEPTIDE_C_REGION (PHOBIUS); SIGNAL_PEPTIDE_N_REGION (PHOBIUS); NON_CYTOPLASMIC_DOMAIN (PHOBIUS); SIGNAL_PEPTIDE_H_REGION (PHOBIUS); SignalP-noTM (SIGNALP_EUK); SignalP-noTM (SIGNALP_GRAM_NEGATIVE); SignalP-TM (SIGNALP_GRAM_POSITIVE)	no GO terms	no GO terms
[INTERPRO, BLASTED, MAPPED]	TR149|c0_g1_i14	peptidyl-prolyl cis- cyclophilin type	1333	20	3.10419e-41	57.8	8	F:GO:0000166; P:GO:0006979; F:GO:0003755; C:GO:0016020; C:GO:0016021; P:GO:0000413; P:GO:0006457; F:GO:0016853	F:nucleotide binding; P:response to oxidative stress; F:peptidyl-prolyl cis-trans isomerase activity; C:membrane; C:integral component of membrane; P:protein peptidyl-prolyl isomerization; P:protein folding; F:isomerase activity			PTHR33344 (PANTHER)	no GO terms	no GO terms
[INTERPRO, BLASTED]	TR149|c0_g1_i15	hypothetical protein CHLNCDRAFT_144708	1763	3	4.05349e-12	72						no IPS match	no IPS match	no IPS match
[INTERPRO, BLASTED, MAPPED, ANNOTATED]	TR149|c0_g1_i16	peptidyl-prolyl cis- cyclophilin type	1219	11	2.5008e-30	60.91	2	P:GO:0009987; F:GO:0016853	P:cellular process; F:isomerase activity			SIGNAL_PEPTIDE_N_REGION (PHOBIUS); SIGNAL_PEPTIDE_C_REGION (PHOBIUS); SIGNAL_PEPTIDE (PHOBIUS); NON_CYTOPLASMIC_DOMAIN (PHOBIUS); SIGNAL_PEPTIDE_H_REGION (PHOBIUS); SignalP-noTM (SIGNALP_GRAM_NEGATIVE); SignalP-noTM (SIGNALP_EUK); SignalP-TM (SIGNALP_GRAM_POSITIVE)	no GO terms	no GO terms
[NO-BLAST]	TR150|c0_g1_i1	---NA---	228
[INTERPRO, BLASTED, MAPPED, ANNOTATED]	TR150|c0_g2_i1	Universal stress Sll1654	1878	20	5.23126e-22	59.9	1	C:GO:0009536	C:plastid			IPR014729 (G3DSA:3.40.50.GENE3D); PTHR36081 (PANTHER); PTHR36081:SF1 (PANTHER); SSF52402 (SUPERFAMILY)	no GO terms	no GO terms
[INTERPRO, BLASTED, MAPPED]	TR150|c0_g2_i2	hypothetical protein CHLNCDRAFT_136791	1677	5	1.43596e-11	60.6	2	C:GO:0016020; C:GO:0016021	C:membrane; C:integral component of membrane			no IPS match	no IPS match	no IPS match
[INTERPRO, NO-BLAST]	TR150|c0_g2_i3	---NA---	1638									no IPS match	no IPS match	no IPS match
[INTERPRO, BLASTED, MAPPED, ANNOTATED]	TR150|c0_g2_i4	Universal stress Sll1654	3824	20	1.57716e-22	60.2	1	C:GO:0009536	C:plastid			IPR014729 (G3DSA:3.40.50.GENE3D); PTHR36081 (PANTHER); PTHR36081:SF1 (PANTHER); SSF52402 (SUPERFAMILY)	no GO terms	no GO terms
[INTERPRO, BLASTED, MAPPED]	TR150|c0_g2_i5	hypothetical protein CHLNCDRAFT_136791	4288	10	1.86022e-22	56.4	2	C:GO:0016020; C:GO:0016021	C:membrane; C:integral component of membrane			no IPS match	no IPS match	no IPS match
[INTERPRO, BLASTED, MAPPED]	TR150|c0_g2_i6	hypothetical protein CHLNCDRAFT_136791	3623	7	2.01637e-22	54.43	2	C:GO:0016020; C:GO:0016021	C:membrane; C:integral component of membrane			no IPS match	no IPS match	no IPS match
[INTERPRO, BLASTED, MAPPED, ANNOTATED]	TR150|c0_g2_i7	Universal stress Sll1654	1258	20	2.15431e-22	59.8	1	C:GO:0009536	C:plastid			IPR014729 (G3DSA:3.40.50.GENE3D); PTHR36081 (PANTHER); PTHR36081:SF1 (PANTHER); SSF52402 (SUPERFAMILY)	no GO terms	no GO terms
[INTERPRO, BLASTED, MAPPED]	TR150|c0_g2_i8	hypothetical protein CHLNCDRAFT_136791	4405	7	4.19404e-22	54.43	2	C:GO:0016020; C:GO:0016021	C:membrane; C:integral component of membrane			no IPS match	no IPS match	no IPS match
[INTERPRO, BLASTED]	TR150|c0_g2_i9	hypothetical protein H632_c2457p0	1406	3	3.96568e-10	61						IPR014729 (G3DSA:3.40.50.GENE3D); PTHR36081 (PANTHER); PTHR36081:SF1 (PANTHER); SSF52402 (SUPERFAMILY)	no GO terms	no GO terms
[INTERPRO, BLASTED, MAPPED]	TR150|c0_g2_i10	hypothetical protein CHLNCDRAFT_136791	4520	7	2.00083e-22	54.43	2	C:GO:0016020; C:GO:0016021	C:membrane; C:integral component of membrane			no IPS match	no IPS match	no IPS match
[INTERPRO, BLASTED, MAPPED]	TR150|c0_g2_i11	hypothetical protein CHLNCDRAFT_136791	2258	5	2.46784e-11	60.6	2	C:GO:0016020; C:GO:0016021	C:membrane; C:integral component of membrane			IPR006598 (PFAM)	no GO terms	no GO terms
[INTERPRO, BLASTED, MAPPED]	TR150|c0_g2_i12	hypothetical protein CHLNCDRAFT_136791	2689	5	3.23774e-11	60.6	2	C:GO:0016020; C:GO:0016021	C:membrane; C:integral component of membrane			no IPS match	no IPS match	no IPS match
[INTERPRO, BLASTED, MAPPED]	TR150|c0_g2_i13	hypothetical protein CHLNCDRAFT_136791	3508	7	1.75814e-22	54.43	2	C:GO:0016020; C:GO:0016021	C:membrane; C:integral component of membrane			no IPS match	no IPS match	no IPS match
[INTERPRO, BLASTED, MAPPED]	TR150|c0_g2_i14	hypothetical protein CHLNCDRAFT_136791	3491	7	1.90514e-22	54.43	2	C:GO:0016020; C:GO:0016021	C:membrane; C:integral component of membrane			no IPS match	no IPS match	no IPS match
[INTERPRO, BLASTED, MAPPED, ANNOTATED]	TR150|c0_g2_i15	hypothetical protein H632_c197p0	1940	2	9.95943e-09	75.5	1	C:GO:0016021	C:integral component of membrane			no IPS match	no IPS match	no IPS match
[INTERPRO, BLASTED, MAPPED]	TR150|c0_g2_i16	hypothetical protein CHLNCDRAFT_136791	1792	5	1.63913e-11	60.6	2	C:GO:0016020; C:GO:0016021	C:membrane; C:integral component of membrane			no IPS match	no IPS match	no IPS match
[INTERPRO, NO-BLAST]	TR151|c0_g1_i1	---NA---	400									no IPS match	no IPS match	no IPS match
[INTERPRO, BLASTED, MAPPED]	TR151|c0_g2_i1	camp-binding domain	1351	20	1.02485e-76	57.15	13	P:GO:0045859; F:GO:0004672; F:GO:0008603; F:GO:0004674; P:GO:0006468; C:GO:0005952; F:GO:0000166; F:GO:0005524; P:GO:0001932; F:GO:0030552; P:GO:0016310; F:GO:0016740; F:GO:0016301	P:regulation of protein kinase activity; F:protein kinase activity; F:cAMP-dependent protein kinase regulator activity; F:protein serine/threonine kinase activity; P:protein phosphorylation; C:cAMP-dependent protein kinase complex; F:nucleotide binding; F:ATP binding; P:regulation of protein phosphorylation; F:cAMP binding; P:phosphorylation; F:transferase activity; F:kinase activity			PR00103 (PRINTS); IPR000595 (SMART); IPR000595 (PFAM); IPR014710 (G3DSA:2.60.120.GENE3D); IPR014710 (G3DSA:2.60.120.GENE3D); PTHR24353 (PANTHER); IPR018488 (PROSITE_PATTERNS); IPR018488 (PROSITE_PATTERNS); IPR000595 (PROSITE_PROFILES); IPR000595 (PROSITE_PROFILES); cd00038 (CDD); cd00038 (CDD); IPR018490 (SUPERFAMILY); IPR018490 (SUPERFAMILY)	no GO terms	no GO terms
[INTERPRO, BLASTED, MAPPED, ANNOTATED]	TR151|c0_g2_i2	camp-binding domain	1577	20	9.07363e-56	56.2	3	P:GO:0045859; F:GO:0008603; C:GO:0005952	P:regulation of protein kinase activity; F:cAMP-dependent protein kinase regulator activity; C:cAMP-dependent protein kinase complex			PR00103 (PRINTS); IPR000595 (SMART); IPR012198 (PIRSF); IPR014710 (G3DSA:2.60.120.GENE3D); IPR000595 (PFAM); IPR014710 (G3DSA:2.60.120.GENE3D); PTHR24353 (PANTHER); IPR018488 (PROSITE_PATTERNS); IPR018488 (PROSITE_PATTERNS); IPR000595 (PROSITE_PROFILES); IPR000595 (PROSITE_PROFILES); cd00038 (CDD); cd00038 (CDD); IPR018490 (SUPERFAMILY); IPR018490 (SUPERFAMILY)	P:GO:0001932; F:GO:0008603; C:GO:0005952	P:regulation of protein phosphorylation; F:cAMP-dependent protein kinase regulator activity; C:cAMP-dependent protein kinase complex
[INTERPRO, BLASTED, MAPPED, ANNOTATED]	TR151|c0_g2_i3	camp-binding domain	1291	20	1.01105e-56	56.3	3	P:GO:0045859; F:GO:0008603; C:GO:0005952	P:regulation of protein kinase activity; F:cAMP-dependent protein kinase regulator activity; C:cAMP-dependent protein kinase complex			PR00103 (PRINTS); IPR000595 (SMART); IPR012198 (PIRSF); IPR014710 (G3DSA:2.60.120.GENE3D); IPR000595 (PFAM); IPR014710 (G3DSA:2.60.120.GENE3D); PTHR24353 (PANTHER); IPR018488 (PROSITE_PATTERNS); IPR018488 (PROSITE_PATTERNS); IPR000595 (PROSITE_PROFILES); IPR000595 (PROSITE_PROFILES); cd00038 (CDD); cd00038 (CDD); IPR018490 (SUPERFAMILY); IPR018490 (SUPERFAMILY)	P:GO:0001932; F:GO:0008603; C:GO:0005952	P:regulation of protein phosphorylation; F:cAMP-dependent protein kinase regulator activity; C:cAMP-dependent protein kinase complex
[INTERPRO, BLASTED, MAPPED]	TR151|c0_g2_i4	camp-binding domain	1080	20	7.56694e-78	56.05	13	P:GO:0045859; F:GO:0004672; F:GO:0008603; F:GO:0004674; P:GO:0006468; C:GO:0005952; F:GO:0000166; F:GO:0005524; P:GO:0001932; F:GO:0030552; P:GO:0016310; F:GO:0016740; F:GO:0016301	P:regulation of protein kinase activity; F:protein kinase activity; F:cAMP-dependent protein kinase regulator activity; F:protein serine/threonine kinase activity; P:protein phosphorylation; C:cAMP-dependent protein kinase complex; F:nucleotide binding; F:ATP binding; P:regulation of protein phosphorylation; F:cAMP binding; P:phosphorylation; F:transferase activity; F:kinase activity			TRANSMEMBRANE (PHOBIUS); NON_CYTOPLASMIC_DOMAIN (PHOBIUS); CYTOPLASMIC_DOMAIN (PHOBIUS); SignalP-noTM (SIGNALP_GRAM_NEGATIVE); SignalP-TM (SIGNALP_GRAM_POSITIVE); TMhelix (TMHMM)	no GO terms	no GO terms
[INTERPRO, BLASTED, MAPPED, ANNOTATED]	TR151|c0_g2_i5	camp-binding domain	1065	20	4.59672e-78	55.7	3	P:GO:0045859; F:GO:0008603; C:GO:0005952	P:regulation of protein kinase activity; F:cAMP-dependent protein kinase regulator activity; C:cAMP-dependent protein kinase complex			PR00103 (PRINTS); IPR000595 (SMART); IPR000595 (PFAM); IPR014710 (G3DSA:2.60.120.GENE3D); IPR014710 (G3DSA:2.60.120.GENE3D); IPR012198 (PIRSF); PTHR24353 (PANTHER); IPR018488 (PROSITE_PATTERNS); IPR018488 (PROSITE_PATTERNS); IPR000595 (PROSITE_PROFILES); IPR000595 (PROSITE_PROFILES); cd00038 (CDD); cd00038 (CDD); IPR018490 (SUPERFAMILY); IPR018490 (SUPERFAMILY)	P:GO:0001932; F:GO:0008603; C:GO:0005952	P:regulation of protein phosphorylation; F:cAMP-dependent protein kinase regulator activity; C:cAMP-dependent protein kinase complex
[INTERPRO, BLASTED, MAPPED]	TR151|c0_g2_i6	cyclic nucleotide dependent kinase	1306	20	1.7605e-56	56.3	13	P:GO:0045859; F:GO:0004672; F:GO:0004674; F:GO:0008603; P:GO:0006468; C:GO:0005952; F:GO:0000166; F:GO:0005524; P:GO:0001932; F:GO:0030552; P:GO:0016310; F:GO:0016740; F:GO:0016301	P:regulation of protein kinase activity; F:protein kinase activity; F:protein serine/threonine kinase activity; F:cAMP-dependent protein kinase regulator activity; P:protein phosphorylation; C:cAMP-dependent protein kinase complex; F:nucleotide binding; F:ATP binding; P:regulation of protein phosphorylation; F:cAMP binding; P:phosphorylation; F:transferase activity; F:kinase activity			PR00103 (PRINTS); IPR000595 (SMART); IPR000595 (PFAM); IPR014710 (G3DSA:2.60.120.GENE3D); PTHR24353 (PANTHER); IPR018488 (PROSITE_PATTERNS); IPR018488 (PROSITE_PATTERNS); IPR000595 (PROSITE_PROFILES); IPR000595 (PROSITE_PROFILES); cd00038 (CDD); cd00038 (CDD); IPR018490 (SUPERFAMILY); IPR018490 (SUPERFAMILY)	no GO terms	no GO terms
[INTERPRO, BLASTED, MAPPED, ANNOTATED]	TR152|c0_g1_i1	arginine N-methyltransferase 2	3669	20	7.46507e-16	75.65	7	C:GO:0005634; F:GO:0005515; C:GO:0005737; P:GO:0046498; F:GO:0016274; P:GO:0046500; P:GO:0035246	C:nucleus; F:protein binding; C:cytoplasm; P:S-adenosylhomocysteine metabolic process; F:protein-arginine N-methyltransferase activity; P:S-adenosylmethionine metabolic process; P:peptidyl-arginine N-methylation			IPR020683 (PFAM); IPR020683 (G3DSA:1.25.40.GENE3D); IPR002110 (PROSITE_PROFILES); IPR020683 (PROSITE_PROFILES); cd00204 (CDD); IPR020683 (SUPERFAMILY)	F:GO:0005515	F:protein binding
[INTERPRO, BLASTED]	TR152|c0_g1_i2	hypothetical protein CHLNCDRAFT_144236	1764	1	1.10608e-06	77						no IPS match	no IPS match	no IPS match
[INTERPRO, BLASTED, MAPPED, ANNOTATED]	TR152|c0_g1_i3	arginine N-methyltransferase 2	3861	20	7.94663e-16	75.65	7	C:GO:0005634; F:GO:0005515; C:GO:0005737; P:GO:0046498; F:GO:0016274; P:GO:0046500; P:GO:0035246	C:nucleus; F:protein binding; C:cytoplasm; P:S-adenosylhomocysteine metabolic process; F:protein-arginine N-methyltransferase activity; P:S-adenosylmethionine metabolic process; P:peptidyl-arginine N-methylation			IPR020683 (PFAM); IPR020683 (G3DSA:1.25.40.GENE3D); IPR002110 (PROSITE_PROFILES); IPR020683 (PROSITE_PROFILES); cd00204 (CDD); IPR020683 (SUPERFAMILY)	F:GO:0005515	F:protein binding
[INTERPRO, BLASTED, MAPPED, ANNOTATED]	TR152|c0_g1_i4	arginine N-methyltransferase 2	3506	20	7.05876e-16	75.65	7	C:GO:0005634; F:GO:0005515; C:GO:0005737; P:GO:0046498; F:GO:0016274; P:GO:0046500; P:GO:0035246	C:nucleus; F:protein binding; C:cytoplasm; P:S-adenosylhomocysteine metabolic process; F:protein-arginine N-methyltransferase activity; P:S-adenosylmethionine metabolic process; P:peptidyl-arginine N-methylation			IPR020683 (PFAM); IPR020683 (G3DSA:1.25.40.GENE3D); IPR002110 (PROSITE_PROFILES); IPR020683 (PROSITE_PROFILES); cd00204 (CDD); IPR020683 (SUPERFAMILY)	F:GO:0005515	F:protein binding
[NO-BLAST]	TR152|c1_g1_i1	---NA---	346
[INTERPRO, BLASTED, MAPPED, ANNOTATED]	TR153|c0_g1_i1	histone H3	1956	20	2.0903e-64	81.45	7	P:GO:0051301; C:GO:0005634; F:GO:0003677; F:GO:0046982; P:GO:0051307; C:GO:0000775; C:GO:0000786	P:cell division; C:nucleus; F:DNA binding; F:protein heterodimerization activity; P:meiotic chromosome separation; C:chromosome, centromeric region; C:nucleosome			no IPS match	no IPS match	no IPS match
[INTERPRO, NO-BLAST, ANNOTATED]	TR153|c0_g1_i2	---NA---	644				1	F:GO:0046982	F:protein heterodimerization activity			IPR009072 (G3DSA:1.10.20.GENE3D)	F:GO:0046982	F:protein heterodimerization activity
[INTERPRO, BLASTED, MAPPED, ANNOTATED]	TR153|c0_g1_i3	histone H3	751	20	9.03668e-34	56.55	3	F:GO:0003677; F:GO:0046982; C:GO:0000786	F:DNA binding; F:protein heterodimerization activity; C:nucleosome			IPR000164 (SMART); IPR009072 (G3DSA:1.10.20.GENE3D); IPR007125 (PFAM); IPR000164 (PANTHER); PTHR11426:SF57 (PANTHER); IPR000164 (PANTHER); SignalP-TM (SIGNALP_GRAM_POSITIVE); IPR009072 (SUPERFAMILY)	F:GO:0003677; F:GO:0046982; C:GO:0000786	F:DNA binding; F:protein heterodimerization activity; C:nucleosome
[INTERPRO, BLASTED, MAPPED, ANNOTATED]	TR153|c0_g1_i4	N-acetyltransferase 9	1764	20	1.20868e-84	72.85	7	C:GO:0005634; F:GO:0003677; P:GO:0042967; F:GO:0046982; P:GO:0006474; C:GO:0000786; F:GO:0008080	C:nucleus; F:DNA binding; P:acyl-carrier-protein biosynthetic process; F:protein heterodimerization activity; P:N-terminal protein amino acid acetylation; C:nucleosome; F:N-acetyltransferase activity			no IPS match	no IPS match	no IPS match
[INTERPRO, BLASTED, MAPPED, ANNOTATED]	TR153|c0_g1_i5	histone H3	2085	20	2.21023e-55	59.6	3	P:GO:0042967; F:GO:0008080; C:GO:0044427	P:acyl-carrier-protein biosynthetic process; F:N-acetyltransferase activity; C:chromosomal part			Coil (COILS); IPR016181 (G3DSA:3.40.630.GENE3D); IPR000182 (PFAM); PTHR13256:SF16 (PANTHER); PTHR13256 (PANTHER); PTHR13256:SF16 (PANTHER); PTHR13256 (PANTHER); IPR000182 (PROSITE_PROFILES); IPR016181 (SUPERFAMILY)	F:GO:0008080	F:N-acetyltransferase activity
[INTERPRO, BLASTED, MAPPED, ANNOTATED]	TR153|c0_g1_i6	histone H3	622	20	1.93799e-43	81.8	7	P:GO:0051301; C:GO:0005634; F:GO:0003677; F:GO:0046982; P:GO:0051307; C:GO:0000775; C:GO:0000786	P:cell division; C:nucleus; F:DNA binding; F:protein heterodimerization activity; P:meiotic chromosome separation; C:chromosome, centromeric region; C:nucleosome			IPR000164 (SMART); IPR009072 (G3DSA:1.10.20.GENE3D); IPR007125 (PFAM); PTHR11426:SF57 (PANTHER); PTHR11426:SF57 (PANTHER); IPR000164 (PANTHER); IPR000164 (PANTHER); SignalP-TM (SIGNALP_GRAM_POSITIVE); IPR009072 (SUPERFAMILY)	F:GO:0003677; F:GO:0046982; C:GO:0000786	F:DNA binding; F:protein heterodimerization activity; C:nucleosome
[INTERPRO, BLASTED, MAPPED, ANNOTATED]	TR153|c0_g1_i7	histone H3	1387	20	3.13832e-66	81.4	7	P:GO:0051301; C:GO:0005634; F:GO:0003677; F:GO:0046982; P:GO:0051307; C:GO:0000775; C:GO:0000786	P:cell division; C:nucleus; F:DNA binding; F:protein heterodimerization activity; P:meiotic chromosome separation; C:chromosome, centromeric region; C:nucleosome			no IPS match	no IPS match	no IPS match
[NO-BLAST]	TR153|c1_g1_i1	---NA---	405
[NO-BLAST]	TR154|c0_g1_i1	---NA---	258
[INTERPRO, BLASTED, MAPPED, ANNOTATED]	TR154|c0_g2_i1	uncharacterized aarF domain-containing kinase chloroplastic isoform X1	3457	20	1.69276e-119	63.65	3	F:GO:0005524; F:GO:0004672; P:GO:0006468	F:ATP binding; F:protein kinase activity; P:protein phosphorylation			Coil (COILS); IPR002575 (PFAM); G3DSA:1.10.510.10 (GENE3D); PTHR10566 (PANTHER); PTHR10566:SF44 (PANTHER); PTHR10566 (PANTHER); PTHR10566:SF44 (PANTHER); IPR011009 (SUPERFAMILY)	no GO terms	no GO terms
[INTERPRO, BLASTED, MAPPED, ANNOTATED]	TR154|c0_g2_i2	uncharacterized aarF domain-containing kinase chloroplastic isoform X2	3324	20	3.76981e-141	62.5	3	F:GO:0005524; F:GO:0004672; P:GO:0006468	F:ATP binding; F:protein kinase activity; P:protein phosphorylation			IPR004147 (PFAM); PTHR10566 (PANTHER); PTHR10566:SF44 (PANTHER); cd05121 (CDD); IPR011009 (SUPERFAMILY)	no GO terms	no GO terms
[INTERPRO, BLASTED, MAPPED, ANNOTATED]	TR154|c0_g2_i3	uncharacterized aarF domain-containing kinase chloroplastic isoform X2	2794	20	9.76398e-177	55.9	3	F:GO:0005524; F:GO:0004672; P:GO:0006468	F:ATP binding; F:protein kinase activity; P:protein phosphorylation			Coil (COILS); G3DSA:1.10.510.10 (GENE3D); IPR004147 (PFAM); IPR002575 (PFAM); PTHR10566 (PANTHER); PTHR10566:SF44 (PANTHER); IPR000719 (PROSITE_PROFILES); cd05121 (CDD); IPR011009 (SUPERFAMILY)	F:GO:0005524; F:GO:0004672; P:GO:0006468	F:ATP binding; F:protein kinase activity; P:protein phosphorylation
[INTERPRO, BLASTED, MAPPED, ANNOTATED]	TR154|c0_g2_i4	uncharacterized aarF domain-containing kinase chloroplastic isoform X1	3006	20	8.4426e-121	63.55	3	F:GO:0005524; F:GO:0004672; P:GO:0006468	F:ATP binding; F:protein kinase activity; P:protein phosphorylation			Coil (COILS); IPR002575 (PFAM); G3DSA:1.10.510.10 (GENE3D); PTHR10566 (PANTHER); PTHR10566:SF44 (PANTHER); PTHR10566 (PANTHER); PTHR10566:SF44 (PANTHER); IPR011009 (SUPERFAMILY)	no GO terms	no GO terms
[INTERPRO, BLASTED, MAPPED, ANNOTATED]	TR154|c0_g2_i5	uncharacterized aarF domain-containing kinase chloroplastic isoform X2	3245	20	6.45348e-175	55.5	3	F:GO:0005524; F:GO:0004672; P:GO:0006468	F:ATP binding; F:protein kinase activity; P:protein phosphorylation			Coil (COILS); G3DSA:1.10.510.10 (GENE3D); IPR004147 (PFAM); IPR002575 (PFAM); PTHR10566 (PANTHER); PTHR10566:SF44 (PANTHER); IPR000719 (PROSITE_PROFILES); cd05121 (CDD); IPR011009 (SUPERFAMILY)	F:GO:0005524; F:GO:0004672; P:GO:0006468	F:ATP binding; F:protein kinase activity; P:protein phosphorylation
[INTERPRO, NO-BLAST]	TR154|c0_g3_i1	---NA---	491									no IPS match	no IPS match	no IPS match
[NO-BLAST]	TR155|c0_g1_i1	---NA---	886
[NO-BLAST]	TR155|c0_g2_i1	---NA---	817
[INTERPRO, NO-BLAST]	TR155|c0_g3_i1	---NA---	2033									CYTOPLASMIC_DOMAIN (PHOBIUS); TRANSMEMBRANE (PHOBIUS); NON_CYTOPLASMIC_DOMAIN (PHOBIUS)	no GO terms	no GO terms
[INTERPRO, NO-BLAST]	TR155|c0_g3_i2	---NA---	1400									no IPS match	no IPS match	no IPS match
[INTERPRO, NO-BLAST]	TR155|c0_g3_i3	---NA---	449									SignalP-TM (SIGNALP_GRAM_POSITIVE)	no GO terms	no GO terms
[INTERPRO, NO-BLAST]	TR155|c0_g3_i4	---NA---	1855									SIGNAL_PEPTIDE_C_REGION (PHOBIUS); NON_CYTOPLASMIC_DOMAIN (PHOBIUS); SIGNAL_PEPTIDE_N_REGION (PHOBIUS); SIGNAL_PEPTIDE_H_REGION (PHOBIUS); SIGNAL_PEPTIDE (PHOBIUS); SignalP-TM (SIGNALP_GRAM_POSITIVE); SignalP-noTM (SIGNALP_EUK); SignalP-noTM (SIGNALP_GRAM_NEGATIVE)	no GO terms	no GO terms
[INTERPRO, NO-BLAST]	TR155|c0_g3_i5	---NA---	1578									no IPS match	no IPS match	no IPS match
[NO-BLAST]	TR155|c0_g4_i1	---NA---	649
[INTERPRO, NO-BLAST]	TR156|c0_g1_i1	---NA---	892									Coil (COILS); Coil (COILS)	no GO terms	no GO terms
[NO-BLAST]	TR156|c0_g1_i2	---NA---	688
[INTERPRO, NO-BLAST]	TR156|c0_g1_i3	---NA---	749									Coil (COILS); Coil (COILS)	no GO terms	no GO terms
[INTERPRO, BLASTED, MAPPED, ANNOTATED]	TR156|c1_g1_i1	biotin synthase	2117	20	0	81.8	5	F:GO:0046872; F:GO:0004076; F:GO:0051539; P:GO:0009102; F:GO:0051537	F:metal ion binding; F:biotin synthase activity; F:4 iron, 4 sulfur cluster binding; P:biotin biosynthetic process; F:2 iron, 2 sulfur cluster binding	EC:2.8.1.6	Biotin synthase	IPR010722 (SMART); IPR006638 (SMART); IPR002684 (TIGRFAM); IPR010722 (PFAM); IPR007197 (PFAM); IPR013785 (G3DSA:3.20.20.GENE3D); PTHR22976 (PANTHER); PTHR22976:SF19 (PANTHER); IPR002684 (HAMAP); cd01335 (CDD); SSF102114 (SUPERFAMILY)	F:GO:0003824; F:GO:0004076; P:GO:0009102; F:GO:0051536	F:catalytic activity; F:biotin synthase activity; P:biotin biosynthetic process; F:iron-sulfur cluster binding
[INTERPRO, BLASTED, MAPPED, ANNOTATED]	TR156|c1_g1_i2	biotin synthase	1827	20	0	81.65	6	F:GO:0046872; C:GO:0005739; F:GO:0004076; F:GO:0051539; P:GO:0009102; F:GO:0051537	F:metal ion binding; C:mitochondrion; F:biotin synthase activity; F:4 iron, 4 sulfur cluster binding; P:biotin biosynthetic process; F:2 iron, 2 sulfur cluster binding	EC:2.8.1.6	Biotin synthase	SIGNAL_PEPTIDE (PHOBIUS); NON_CYTOPLASMIC_DOMAIN (PHOBIUS); SIGNAL_PEPTIDE_H_REGION (PHOBIUS); SIGNAL_PEPTIDE_N_REGION (PHOBIUS); SIGNAL_PEPTIDE_C_REGION (PHOBIUS); TRANSMEMBRANE (PHOBIUS); CYTOPLASMIC_DOMAIN (PHOBIUS); SignalP-TM (SIGNALP_GRAM_POSITIVE); SignalP-noTM (SIGNALP_EUK); SignalP-noTM (SIGNALP_GRAM_NEGATIVE); TMhelix (TMHMM)	no GO terms	no GO terms
[INTERPRO, BLASTED, MAPPED, ANNOTATED]	TR156|c1_g1_i3	biotin synthase	1976	20	0	82.55	5	F:GO:0046872; F:GO:0004076; F:GO:0051539; P:GO:0009102; F:GO:0051537	F:metal ion binding; F:biotin synthase activity; F:4 iron, 4 sulfur cluster binding; P:biotin biosynthetic process; F:2 iron, 2 sulfur cluster binding	EC:2.8.1.6	Biotin synthase	IPR006638 (SMART); IPR010722 (SMART); IPR002684 (TIGRFAM); IPR024177 (PIRSF); IPR010722 (PFAM); IPR007197 (PFAM); IPR013785 (G3DSA:3.20.20.GENE3D); PTHR22976 (PANTHER); PTHR22976:SF19 (PANTHER); IPR002684 (HAMAP); cd01335 (CDD); SSF102114 (SUPERFAMILY)	F:GO:0003824; F:GO:0004076; P:GO:0009102; F:GO:0051536	F:catalytic activity; F:biotin synthase activity; P:biotin biosynthetic process; F:iron-sulfur cluster binding
[INTERPRO, BLASTED, MAPPED, ANNOTATED]	TR156|c1_g1_i4	biotin synthase	1968	20	0	81.45	6	F:GO:0046872; C:GO:0005739; F:GO:0004076; F:GO:0051539; P:GO:0009102; F:GO:0051537	F:metal ion binding; C:mitochondrion; F:biotin synthase activity; F:4 iron, 4 sulfur cluster binding; P:biotin biosynthetic process; F:2 iron, 2 sulfur cluster binding	EC:2.8.1.6	Biotin synthase	IPR010722 (SMART); IPR006638 (SMART); IPR010722 (PFAM); IPR007197 (PFAM); IPR002684 (TIGRFAM); IPR013785 (G3DSA:3.20.20.GENE3D); PTHR22976:SF19 (PANTHER); PTHR22976 (PANTHER); IPR002684 (HAMAP); cd01335 (CDD); SSF102114 (SUPERFAMILY)	F:GO:0003824; F:GO:0004076; P:GO:0009102; F:GO:0051536	F:catalytic activity; F:biotin synthase activity; P:biotin biosynthetic process; F:iron-sulfur cluster binding
[INTERPRO, NO-BLAST]	TR157|c0_g1_i1	---NA---	1280									Coil (COILS); Coil (COILS)	no GO terms	no GO terms
[INTERPRO, NO-BLAST]	TR157|c0_g2_i1	---NA---	347									no IPS match	no IPS match	no IPS match
[INTERPRO, BLASTED, MAPPED, ANNOTATED]	TR157|c0_g3_i1	exonuclease mut-7 homolog isoform X2	957	20	4.18681e-39	54.5	3	F:GO:0003676; F:GO:0008408; P:GO:0006139	F:nucleic acid binding; F:3'-5' exonuclease activity; P:nucleobase-containing compound metabolic process			IPR002562 (PFAM); IPR012337 (G3DSA:3.30.420.GENE3D); PTHR12124:SF38 (PANTHER); PTHR12124 (PANTHER); SignalP-noTM (SIGNALP_EUK); IPR012337 (SUPERFAMILY)	F:GO:0003676; F:GO:0008408; P:GO:0006139	F:nucleic acid binding; F:3'-5' exonuclease activity; P:nucleobase-containing compound metabolic process
[NO-BLAST]	TR157|c1_g1_i1	---NA---	764
[INTERPRO, BLASTED, MAPPED, ANNOTATED]	TR157|c1_g2_i1	helicase and polymerase-containing TEBICHI isoform X1	2530	20	1.03556e-71	49.6	4	F:GO:0003677; F:GO:0003887; P:GO:0006261; C:GO:0042575	F:DNA binding; F:DNA-directed DNA polymerase activity; P:DNA-dependent DNA replication; C:DNA polymerase complex	EC:2.7.7.7	DNA-directed DNA polymerase	IPR002298 (PRINTS); IPR001098 (SMART); IPR012337 (G3DSA:3.30.420.GENE3D); G3DSA:1.10.150.20 (GENE3D); IPR001098 (PFAM); G3DSA:3.30.70.370 (GENE3D); G3DSA:1.20.1060.10 (GENE3D); PTHR10133 (PANTHER); IPR019760 (PROSITE_PATTERNS); cd08638 (CDD); SSF56672 (SUPERFAMILY)	F:GO:0003676; F:GO:0003677; F:GO:0003887; P:GO:0006260; P:GO:0006261	F:nucleic acid binding; F:DNA binding; F:DNA-directed DNA polymerase activity; P:DNA replication; P:DNA-dependent DNA replication
[BLASTED, MAPPED, ANNOTATED]	TR157|c2_g1_i1	Serine threonine- kinase CTR1	441	20	2.83135e-25	67.9	4	F:GO:0005524; P:GO:0009069; F:GO:0004674; P:GO:0006468	F:ATP binding; P:serine family amino acid metabolic process; F:protein serine/threonine kinase activity; P:protein phosphorylation	EC:2.7.11	Transferring phosphorus-containing groups
[INTERPRO, BLASTED, MAPPED, ANNOTATED]	TR157|c2_g1_i2	Serine threonine- kinase CTR1	2107	20	9.83065e-75	64.05	3	F:GO:0005524; F:GO:0004672; P:GO:0006468	F:ATP binding; F:protein kinase activity; P:protein phosphorylation			IPR000719 (SMART); IPR001245 (PFAM); G3DSA:3.30.200.20 (GENE3D); G3DSA:1.10.510.10 (GENE3D); PTHR23257 (PANTHER); IPR017441 (PROSITE_PATTERNS); IPR008271 (PROSITE_PATTERNS); IPR000719 (PROSITE_PROFILES); IPR011009 (SUPERFAMILY)	F:GO:0005524; F:GO:0004672; P:GO:0006468	F:ATP binding; F:protein kinase activity; P:protein phosphorylation
[INTERPRO, BLASTED, MAPPED, ANNOTATED]	TR157|c2_g1_i3	Serine threonine- kinase CTR1	2148	20	1.34297e-43	64.95	4	F:GO:0005524; P:GO:0009069; F:GO:0004674; P:GO:0006468	F:ATP binding; P:serine family amino acid metabolic process; F:protein serine/threonine kinase activity; P:protein phosphorylation	EC:2.7.11	Transferring phosphorus-containing groups	IPR001245 (PFAM); G3DSA:1.10.510.10 (GENE3D); G3DSA:3.30.200.20 (GENE3D); PTHR23257 (PANTHER); IPR017441 (PROSITE_PATTERNS); IPR000719 (PROSITE_PROFILES); IPR011009 (SUPERFAMILY)	F:GO:0005524; F:GO:0004672; P:GO:0006468	F:ATP binding; F:protein kinase activity; P:protein phosphorylation
[INTERPRO, BLASTED, MAPPED, ANNOTATED]	TR157|c2_g1_i4	Serine threonine- kinase CTR1	2267	20	7.27883e-43	65.25	4	F:GO:0005524; P:GO:0009069; F:GO:0004674; P:GO:0006468	F:ATP binding; P:serine family amino acid metabolic process; F:protein serine/threonine kinase activity; P:protein phosphorylation	EC:2.7.11	Transferring phosphorus-containing groups	IPR001245 (PFAM); G3DSA:1.10.510.10 (GENE3D); G3DSA:3.30.200.20 (GENE3D); PTHR23257 (PANTHER); IPR017441 (PROSITE_PATTERNS); IPR000719 (PROSITE_PROFILES); IPR011009 (SUPERFAMILY)	F:GO:0005524; F:GO:0004672; P:GO:0006468	F:ATP binding; F:protein kinase activity; P:protein phosphorylation
[INTERPRO, BLASTED, MAPPED, ANNOTATED]	TR157|c2_g1_i5	Serine threonine- kinase CTR1	1618	20	1.74983e-77	63.7	3	F:GO:0005524; F:GO:0004672; P:GO:0006468	F:ATP binding; F:protein kinase activity; P:protein phosphorylation			IPR001245 (PRINTS); IPR000719 (SMART); IPR001245 (PFAM); G3DSA:3.30.200.20 (GENE3D); PIRSF000654 (PIRSF); G3DSA:1.10.510.10 (GENE3D); PTHR23257 (PANTHER); IPR017441 (PROSITE_PATTERNS); IPR008271 (PROSITE_PATTERNS); IPR000719 (PROSITE_PROFILES); IPR011009 (SUPERFAMILY)	F:GO:0005524; F:GO:0004672; P:GO:0006468	F:ATP binding; F:protein kinase activity; P:protein phosphorylation
[INTERPRO, BLASTED, MAPPED, ANNOTATED]	TR157|c2_g1_i6	Serine threonine- kinase CTR1	1988	20	3.59154e-84	63.05	3	F:GO:0005524; F:GO:0004672; P:GO:0006468	F:ATP binding; F:protein kinase activity; P:protein phosphorylation			IPR000719 (SMART); IPR001245 (PFAM); G3DSA:1.10.510.10 (GENE3D); G3DSA:3.30.200.20 (GENE3D); PTHR23257 (PANTHER); IPR017441 (PROSITE_PATTERNS); IPR008271 (PROSITE_PATTERNS); IPR000719 (PROSITE_PROFILES); cd13999 (CDD); IPR011009 (SUPERFAMILY)	F:GO:0005524; F:GO:0004672; P:GO:0006468	F:ATP binding; F:protein kinase activity; P:protein phosphorylation
[INTERPRO, BLASTED, MAPPED, ANNOTATED]	TR157|c2_g1_i7	Serine threonine- kinase CTR1	1499	20	3.78784e-87	62.8	3	F:GO:0005524; F:GO:0004672; P:GO:0006468	F:ATP binding; F:protein kinase activity; P:protein phosphorylation			IPR001245 (PRINTS); IPR000719 (SMART); IPR001245 (PFAM); G3DSA:3.30.200.20 (GENE3D); PIRSF000654 (PIRSF); G3DSA:1.10.510.10 (GENE3D); PTHR23257 (PANTHER); IPR017441 (PROSITE_PATTERNS); IPR008271 (PROSITE_PATTERNS); IPR000719 (PROSITE_PROFILES); cd13999 (CDD); IPR011009 (SUPERFAMILY)	F:GO:0005524; F:GO:0004672; P:GO:0006468	F:ATP binding; F:protein kinase activity; P:protein phosphorylation
[INTERPRO, BLASTED, MAPPED, ANNOTATED]	TR158|c0_g1_i1	phosphatase 2C 6	591	19	2.71293e-43	53.21	4	F:GO:0004722; C:GO:0008287; P:GO:0006470; F:GO:0043169	F:protein serine/threonine phosphatase activity; C:protein serine/threonine phosphatase complex; P:protein dephosphorylation; F:cation binding	EC:3.1.3.16; EC:3.1.3.41	Protein-serine/threonine phosphatase; 4-nitrophenylphosphatase	IPR001932 (G3DSA:3.60.40.GENE3D); IPR001932 (PFAM); IPR015655 (PANTHER); IPR001932 (PROSITE_PROFILES); IPR001932 (SUPERFAMILY)	F:GO:0004722; F:GO:0003824; P:GO:0006470	F:protein serine/threonine phosphatase activity; F:catalytic activity; P:protein dephosphorylation
[INTERPRO, BLASTED, MAPPED, ANNOTATED]	TR158|c0_g1_i2	phosphatase 2C 6	820	9	2.06129e-32	57.78	4	F:GO:0004721; P:GO:0044260; P:GO:0006470; F:GO:0043169	F:phosphoprotein phosphatase activity; P:cellular macromolecule metabolic process; P:protein dephosphorylation; F:cation binding	EC:3.1.3.16; EC:3.1.3.41	Protein-serine/threonine phosphatase; 4-nitrophenylphosphatase	IPR001932 (PFAM); IPR001932 (G3DSA:3.60.40.GENE3D); IPR001932 (PROSITE_PROFILES); IPR001932 (SUPERFAMILY)	F:GO:0003824	F:catalytic activity
[INTERPRO, NO-BLAST]	TR158|c1_g1_i1	---NA---	369									SignalP-TM (SIGNALP_GRAM_POSITIVE)	no GO terms	no GO terms
[INTERPRO, BLASTED, MAPPED]	TR158|c1_g2_i1	hypothetical protein CHLNCDRAFT_134701	1306	7	2.37784e-115	66.43	2	P:GO:0016310; F:GO:0016301	P:phosphorylation; F:kinase activity			IPR011611 (PFAM); IPR029056 (G3DSA:3.40.1190.GENE3D); CYTOPLASMIC_DOMAIN (PHOBIUS); NON_CYTOPLASMIC_DOMAIN (PHOBIUS); TRANSMEMBRANE (PHOBIUS); CYTOPLASMIC_DOMAIN (PHOBIUS); TRANSMEMBRANE (PHOBIUS); SignalP-TM (SIGNALP_GRAM_POSITIVE); SignalP-noTM (SIGNALP_EUK); IPR029056 (SUPERFAMILY); TMhelix (TMHMM); TMhelix (TMHMM)	no GO terms	no GO terms
[INTERPRO, BLASTED, MAPPED]	TR158|c1_g2_i2	hypothetical protein CHLNCDRAFT_134701	1144	7	1.54479e-100	65.57	2	P:GO:0016310; F:GO:0016301	P:phosphorylation; F:kinase activity			IPR011611 (PFAM); IPR029056 (G3DSA:3.40.1190.GENE3D); NON_CYTOPLASMIC_DOMAIN (PHOBIUS); CYTOPLASMIC_DOMAIN (PHOBIUS); TRANSMEMBRANE (PHOBIUS); CYTOPLASMIC_DOMAIN (PHOBIUS); TRANSMEMBRANE (PHOBIUS); SignalP-TM (SIGNALP_GRAM_POSITIVE); SignalP-noTM (SIGNALP_EUK); IPR029056 (SUPERFAMILY); TMhelix (TMHMM); TMhelix (TMHMM)	no GO terms	no GO terms
[INTERPRO, BLASTED, MAPPED, ANNOTATED]	TR158|c2_g1_i1	DNA-directed RNA polymerase chloroplastic mitochondrial	4364	20	0	58.8	6	F:GO:0003677; P:GO:0006206; F:GO:0003899; P:GO:0006351; P:GO:0006144; C:GO:0005730	F:DNA binding; P:pyrimidine nucleobase metabolic process; F:DNA-directed 5'-3' RNA polymerase activity; P:transcription, DNA-templated; P:purine nucleobase metabolic process; C:nucleolus	EC:2.7.7.6	DNA-directed RNA polymerase	Coil (COILS); IPR029262 (SMART); G3DSA:1.10.150.20 (GENE3D); IPR029262 (PFAM); G3DSA:3.30.70.370 (GENE3D); G3DSA:1.10.287.280 (GENE3D); IPR029262 (G3DSA:1.10.1320.GENE3D); IPR024075 (G3DSA:1.10.287.GENE3D); IPR002092 (PFAM); IPR002092 (PANTHER); IPR002092 (PROSITE_PATTERNS); IPR002092 (PROSITE_PATTERNS); SSF56672 (SUPERFAMILY); SSF56672 (SUPERFAMILY)	F:GO:0003677; F:GO:0003899; P:GO:0006351	F:DNA binding; F:DNA-directed 5'-3' RNA polymerase activity; P:transcription, DNA-templated
[INTERPRO, BLASTED, MAPPED, ANNOTATED]	TR158|c2_g1_i2	DNA-directed RNA polymerase chloroplastic mitochondrial	4374	20	0	58.45	6	F:GO:0003677; P:GO:0006206; F:GO:0003899; P:GO:0006351; P:GO:0006144; C:GO:0005730	F:DNA binding; P:pyrimidine nucleobase metabolic process; F:DNA-directed 5'-3' RNA polymerase activity; P:transcription, DNA-templated; P:purine nucleobase metabolic process; C:nucleolus	EC:2.7.7.6	DNA-directed RNA polymerase	Coil (COILS); IPR029262 (SMART); G3DSA:1.10.150.20 (GENE3D); IPR002092 (PFAM); IPR029262 (G3DSA:1.10.1320.GENE3D); IPR029262 (PFAM); G3DSA:1.10.287.280 (GENE3D); G3DSA:3.30.70.370 (GENE3D); IPR024075 (G3DSA:1.10.287.GENE3D); IPR002092 (PANTHER); IPR002092 (PROSITE_PATTERNS); IPR002092 (PROSITE_PATTERNS); SSF56672 (SUPERFAMILY); SSF56672 (SUPERFAMILY)	F:GO:0003677; F:GO:0003899; P:GO:0006351	F:DNA binding; F:DNA-directed 5'-3' RNA polymerase activity; P:transcription, DNA-templated
[INTERPRO, BLASTED, MAPPED, ANNOTATED]	TR158|c2_g1_i3	DNA-directed RNA polymerase chloroplastic mitochondrial	4541	20	0	58.45	6	F:GO:0003677; P:GO:0006206; F:GO:0003899; P:GO:0006351; P:GO:0006144; C:GO:0005730	F:DNA binding; P:pyrimidine nucleobase metabolic process; F:DNA-directed 5'-3' RNA polymerase activity; P:transcription, DNA-templated; P:purine nucleobase metabolic process; C:nucleolus	EC:2.7.7.6	DNA-directed RNA polymerase	Coil (COILS); IPR029262 (SMART); G3DSA:1.10.150.20 (GENE3D); IPR002092 (PFAM); IPR029262 (G3DSA:1.10.1320.GENE3D); IPR029262 (PFAM); G3DSA:1.10.287.280 (GENE3D); G3DSA:3.30.70.370 (GENE3D); IPR024075 (G3DSA:1.10.287.GENE3D); IPR002092 (PANTHER); IPR002092 (PROSITE_PATTERNS); IPR002092 (PROSITE_PATTERNS); SSF56672 (SUPERFAMILY); SSF56672 (SUPERFAMILY)	F:GO:0003677; F:GO:0003899; P:GO:0006351	F:DNA binding; F:DNA-directed 5'-3' RNA polymerase activity; P:transcription, DNA-templated
[INTERPRO, BLASTED, MAPPED, ANNOTATED]	TR158|c2_g1_i4	DNA-directed RNA polymerase chloroplastic mitochondrial	4197	20	0	58.8	6	F:GO:0003677; P:GO:0006206; F:GO:0003899; P:GO:0006351; P:GO:0006144; C:GO:0005730	F:DNA binding; P:pyrimidine nucleobase metabolic process; F:DNA-directed 5'-3' RNA polymerase activity; P:transcription, DNA-templated; P:purine nucleobase metabolic process; C:nucleolus	EC:2.7.7.6	DNA-directed RNA polymerase	Coil (COILS); IPR029262 (SMART); G3DSA:1.10.150.20 (GENE3D); IPR029262 (PFAM); G3DSA:3.30.70.370 (GENE3D); G3DSA:1.10.287.280 (GENE3D); IPR029262 (G3DSA:1.10.1320.GENE3D); IPR024075 (G3DSA:1.10.287.GENE3D); IPR002092 (PFAM); IPR002092 (PANTHER); IPR002092 (PROSITE_PATTERNS); IPR002092 (PROSITE_PATTERNS); SSF56672 (SUPERFAMILY); SSF56672 (SUPERFAMILY)	F:GO:0003677; F:GO:0003899; P:GO:0006351	F:DNA binding; F:DNA-directed 5'-3' RNA polymerase activity; P:transcription, DNA-templated
[INTERPRO, NO-BLAST]	TR158|c2_g1_i5	---NA---	848									no IPS match	no IPS match	no IPS match
[INTERPRO, NO-BLAST]	TR158|c3_g1_i1	---NA---	598									no IPS match	no IPS match	no IPS match
[INTERPRO, NO-BLAST]	TR158|c4_g1_i1	---NA---	636									no IPS match	no IPS match	no IPS match
[INTERPRO, BLASTED, MAPPED, ANNOTATED]	TR159|c0_g1_i1	hypothetical protein CHLNCDRAFT_141254	1048	1	4.84303e-47	80	1	P:GO:0006355	P:regulation of transcription, DNA-templated			SSF101447 (SUPERFAMILY)	no GO terms	no GO terms
[INTERPRO, BLASTED, MAPPED]	TR159|c0_g1_i2	formin 14	1845	20	7.47158e-135	51.35	4	F:GO:0004721; P:GO:0006470; P:GO:0006355; F:GO:0016787	F:phosphoprotein phosphatase activity; P:protein dephosphorylation; P:regulation of transcription, DNA-templated; F:hydrolase activity			IPR015425 (SMART); IPR015425 (PFAM); PTHR23213 (PANTHER); IPR015425 (PROSITE_PROFILES); SSF101447 (SUPERFAMILY)	no GO terms	no GO terms
[INTERPRO, BLASTED, MAPPED, ANNOTATED]	TR159|c0_g1_i3	formin 14	2040	20	1.45998e-98	51.9	1	P:GO:0006355	P:regulation of transcription, DNA-templated			IPR015425 (PFAM); PTHR23213 (PANTHER); IPR015425 (PROSITE_PROFILES); SSF101447 (SUPERFAMILY)	no GO terms	no GO terms
[INTERPRO, BLASTED, MAPPED, ANNOTATED]	TR160|c0_g1_i1	ARM repeat-containing	2922	20	0	58.85	4	P:GO:0090304; P:GO:0006886; F:GO:0008536; C:GO:0005622	P:nucleic acid metabolic process; P:intracellular protein transport; F:Ran GTPase binding; C:intracellular			IPR001494 (SMART); IPR011989 (G3DSA:1.25.10.GENE3D); IPR001494 (PFAM); IPR013598 (PFAM); PTHR12363 (PANTHER); IPR001494 (PROSITE_PROFILES); IPR016024 (SUPERFAMILY)	P:GO:0006886; F:GO:0005488; F:GO:0008536	P:intracellular protein transport; F:binding; F:Ran GTPase binding
[INTERPRO, BLASTED, MAPPED, ANNOTATED]	TR160|c0_g1_i2	ARM repeat-containing	3135	20	0	57.45	4	P:GO:0090304; P:GO:0006886; F:GO:0008536; C:GO:0005622	P:nucleic acid metabolic process; P:intracellular protein transport; F:Ran GTPase binding; C:intracellular			IPR011989 (G3DSA:1.25.10.GENE3D); IPR013598 (PFAM); PTHR12363 (PANTHER); IPR016024 (SUPERFAMILY)	F:GO:0005488	F:binding
[BLASTED, MAPPED, ANNOTATED]	TR160|c0_g2_i1	ARM repeat superfamily	801	20	8.10307e-65	63.85	6	C:GO:0005634; P:GO:0090305; P:GO:0016070; P:GO:0006606; P:GO:0043484; F:GO:0008536	C:nucleus; P:nucleic acid phosphodiester bond hydrolysis; P:RNA metabolic process; P:protein import into nucleus; P:regulation of RNA splicing; F:Ran GTPase binding
[INTERPRO, NO-BLAST]	TR161|c0_g1_i1	---NA---	953									no IPS match	no IPS match	no IPS match
[INTERPRO, NO-BLAST]	TR161|c0_g1_i2	---NA---	1067									no IPS match	no IPS match	no IPS match
[INTERPRO, NO-BLAST]	TR161|c0_g1_i3	---NA---	998									no IPS match	no IPS match	no IPS match
[INTERPRO, NO-BLAST]	TR161|c0_g1_i4	---NA---	986									no IPS match	no IPS match	no IPS match
[INTERPRO, NO-BLAST]	TR161|c0_g1_i5	---NA---	1089									no IPS match	no IPS match	no IPS match
[NO-BLAST]	TR162|c0_g1_i1	---NA---	342
[INTERPRO, BLASTED, MAPPED, ANNOTATED]	TR162|c0_g2_i1	Photosystem I reaction center subunit chloroplastic	612	20	2.37986e-41	73.75	5	C:GO:0009534; C:GO:0016021; C:GO:0009522; P:GO:0015979; F:GO:0016168	C:chloroplast thylakoid; C:integral component of membrane; C:photosystem I; P:photosynthesis; F:chlorophyll binding			IPR000549 (PFAM); IPR023618 (G3DSA:1.10.286.GENE3D); PTHR34195:SF2 (PANTHER); PTHR34195 (PANTHER); IPR000549 (SUPERFAMILY)	C:GO:0016020; C:GO:0009522; P:GO:0015979; F:GO:0016168	C:membrane; C:photosystem I; P:photosynthesis; F:chlorophyll binding
[BLASTED, MAPPED, ANNOTATED]	TR162|c0_g2_i2	Photosystem I reaction center subunit chloroplastic	1301	20	2.92373e-31	67.05	5	C:GO:0009534; C:GO:0016021; C:GO:0009522; P:GO:0015979; F:GO:0016168	C:chloroplast thylakoid; C:integral component of membrane; C:photosystem I; P:photosynthesis; F:chlorophyll binding
[BLASTED, MAPPED, ANNOTATED]	TR162|c0_g2_i3	Photosystem I reaction center subunit chloroplastic	1529	20	7.50845e-31	67.05	5	C:GO:0009534; C:GO:0016021; C:GO:0009522; P:GO:0015979; F:GO:0016168	C:chloroplast thylakoid; C:integral component of membrane; C:photosystem I; P:photosynthesis; F:chlorophyll binding
[INTERPRO, BLASTED, MAPPED, ANNOTATED]	TR162|c0_g2_i4	photosystem I reaction center subunit psaK	1145	20	8.21319e-37	52.85	4	C:GO:0009522; C:GO:0042651; P:GO:0015979; F:GO:0016168	C:photosystem I; C:thylakoid membrane; P:photosynthesis; F:chlorophyll binding			IPR000549 (PFAM); IPR023618 (G3DSA:1.10.286.GENE3D); IPR017492 (G3DSA:1.20.860.GENE3D); PTHR34195 (PANTHER); PTHR34195:SF2 (PANTHER); SIGNAL_PEPTIDE (PHOBIUS); TRANSMEMBRANE (PHOBIUS); CYTOPLASMIC_DOMAIN (PHOBIUS); SIGNAL_PEPTIDE_C_REGION (PHOBIUS); NON_CYTOPLASMIC_DOMAIN (PHOBIUS); SIGNAL_PEPTIDE_N_REGION (PHOBIUS); SIGNAL_PEPTIDE_H_REGION (PHOBIUS); SignalP-noTM (SIGNALP_EUK)	C:GO:0016020; C:GO:0009522; P:GO:0015979; C:GO:0042651; F:GO:0016168	C:membrane; C:photosystem I; P:photosynthesis; C:thylakoid membrane; F:chlorophyll binding
[NO-BLAST]	TR162|c0_g2_i5	---NA---	961
[NO-BLAST]	TR162|c0_g2_i6	---NA---	577
[INTERPRO, BLASTED, MAPPED, ANNOTATED]	TR162|c0_g2_i7	Photosystem I reaction center subunit chloroplastic	879	20	1.97194e-28	69.9	4	C:GO:0009534; C:GO:0009522; P:GO:0015979; F:GO:0016168	C:chloroplast thylakoid; C:photosystem I; P:photosynthesis; F:chlorophyll binding			IPR023618 (G3DSA:1.10.286.GENE3D); IPR000549 (PFAM); PTHR34195 (PANTHER)	C:GO:0016020; C:GO:0009522; P:GO:0015979; F:GO:0016168	C:membrane; C:photosystem I; P:photosynthesis; F:chlorophyll binding
[NO-BLAST]	TR162|c0_g2_i8	---NA---	1112
[INTERPRO, BLASTED, MAPPED, ANNOTATED]	TR163|c0_g1_i1	probable L-ascorbate peroxidase chloroplastic isoform X2	2639	4	2.8685e-07	47.75	5	F:GO:0004601; P:GO:0006979; P:GO:0006804; P:GO:0055114; F:GO:0020037	F:peroxidase activity; P:response to oxidative stress; P:obsolete peroxidase reaction; P:oxidation-reduction process; F:heme binding	EC:1.11.1.7	Peroxidase	IPR002016 (PFAM); G3DSA:1.10.520.10 (GENE3D); G3DSA:1.10.520.10 (GENE3D); PTHR31356 (PANTHER); IPR019793 (PROSITE_PATTERNS); CYTOPLASMIC_DOMAIN (PHOBIUS); NON_CYTOPLASMIC_DOMAIN (PHOBIUS); SIGNAL_PEPTIDE_C_REGION (PHOBIUS); TRANSMEMBRANE (PHOBIUS); SIGNAL_PEPTIDE_N_REGION (PHOBIUS); SIGNAL_PEPTIDE (PHOBIUS); SIGNAL_PEPTIDE_H_REGION (PHOBIUS); IPR002016 (PROSITE_PROFILES); SignalP-TM (SIGNALP_EUK)…	F:GO:0004601; P:GO:0006979; P:GO:0055114; F:GO:0020037	F:peroxidase activity; P:response to oxidative stress; P:oxidation-reduction process; F:heme binding
[INTERPRO, BLASTED, MAPPED, ANNOTATED]	TR163|c0_g1_i2	L-ascorbate peroxidase peroxisomal-like	1887	20	1.66908e-18	47.25	7	F:GO:0004601; P:GO:0006979; C:GO:0043231; P:GO:0006804; P:GO:0055114; C:GO:0044444; F:GO:0020037	F:peroxidase activity; P:response to oxidative stress; C:intracellular membrane-bounded organelle; P:obsolete peroxidase reaction; P:oxidation-reduction process; C:cytoplasmic part; F:heme binding	EC:1.11.1.7	Peroxidase	IPR002016 (PRINTS); IPR002207 (PRINTS); G3DSA:1.10.520.10 (GENE3D); G3DSA:1.10.420.10 (GENE3D); IPR002016 (PFAM); PTHR31356 (PANTHER); IPR019793 (PROSITE_PATTERNS); SIGNAL_PEPTIDE_C_REGION (PHOBIUS); SIGNAL_PEPTIDE_N_REGION (PHOBIUS); NON_CYTOPLASMIC_DOMAIN (PHOBIUS); SIGNAL_PEPTIDE (PHOBIUS); SIGNAL_PEPTIDE_H_REGION (PHOBIUS); IPR002016 (PROSITE_PROFILES); SignalP-TM (SIGNALP_EUK); IPR010255 (SU…	F:GO:0004601; P:GO:0006979; P:GO:0055114; F:GO:0020037	F:peroxidase activity; P:response to oxidative stress; P:oxidation-reduction process; F:heme binding
[INTERPRO, BLASTED, MAPPED, ANNOTATED]	TR163|c0_g1_i3	L-ascorbate peroxidase peroxisomal-like	2432	20	3.3666e-16	47.75	2	C:GO:0043231; C:GO:0044444	C:intracellular membrane-bounded organelle; C:cytoplasmic part			no IPS match	no IPS match	no IPS match
[INTERPRO, BLASTED, MAPPED, ANNOTATED]	TR163|c0_g1_i4	class III peroxidase	2094	20	8.23943e-09	46.85	5	F:GO:0004601; P:GO:0006979; P:GO:0006804; P:GO:0055114; F:GO:0020037	F:peroxidase activity; P:response to oxidative stress; P:obsolete peroxidase reaction; P:oxidation-reduction process; F:heme binding	EC:1.11.1.7	Peroxidase	G3DSA:1.10.420.10 (GENE3D); G3DSA:1.10.520.10 (GENE3D); G3DSA:1.10.520.10 (GENE3D); IPR002016 (PFAM); PTHR31356 (PANTHER); IPR019793 (PROSITE_PATTERNS); NON_CYTOPLASMIC_DOMAIN (PHOBIUS); SIGNAL_PEPTIDE_C_REGION (PHOBIUS); TRANSMEMBRANE (PHOBIUS); SIGNAL_PEPTIDE_N_REGION (PHOBIUS); CYTOPLASMIC_DOMAIN (PHOBIUS); SIGNAL_PEPTIDE (PHOBIUS); SIGNAL_PEPTIDE_H_REGION (PHOBIUS); IPR002016 (PROSITE_PROFILE…	F:GO:0004601; P:GO:0006979; P:GO:0055114; F:GO:0020037	F:peroxidase activity; P:response to oxidative stress; P:oxidation-reduction process; F:heme binding
[INTERPRO, NO-BLAST, ANNOTATED]	TR163|c0_g1_i5	---NA---	2842				5	F:GO:0004601; P:GO:0006979; P:GO:0006804; P:GO:0055114; F:GO:0020037	F:peroxidase activity; P:response to oxidative stress; P:obsolete peroxidase reaction; P:oxidation-reduction process; F:heme binding	EC:1.11.1.7	Peroxidase	G3DSA:1.10.520.10 (GENE3D); IPR002016 (PFAM); NON_CYTOPLASMIC_DOMAIN (PHOBIUS); SIGNAL_PEPTIDE (PHOBIUS); SIGNAL_PEPTIDE_C_REGION (PHOBIUS); SIGNAL_PEPTIDE_H_REGION (PHOBIUS); SIGNAL_PEPTIDE_N_REGION (PHOBIUS); SignalP-TM (SIGNALP_EUK); IPR010255 (SUPERFAMILY); TMhelix (TMHMM)	F:GO:0004601; P:GO:0006979; P:GO:0055114; F:GO:0020037	F:peroxidase activity; P:response to oxidative stress; P:oxidation-reduction process; F:heme binding
[INTERPRO, BLASTED, MAPPED]	TR163|c0_g1_i6	stromal ascorbate peroxidase isoform	2705	1	6.14481e-06	50	5	F:GO:0004601; P:GO:0006979; P:GO:0098869; P:GO:0055114; F:GO:0020037	F:peroxidase activity; P:response to oxidative stress; P:cellular oxidant detoxification; P:oxidation-reduction process; F:heme binding			no IPS match	no IPS match	no IPS match
[INTERPRO, BLASTED, MAPPED, ANNOTATED]	TR164|c0_g1_i1	thioredoxin-like chloroplastic	1121	20	3.26301e-74	59.95	3	C:GO:0005623; P:GO:0045454; P:GO:0044237	C:cell; P:cell redox homeostasis; P:cellular metabolic process			IPR012336 (G3DSA:3.40.30.GENE3D); IPR013766 (PFAM); SIGNAL_PEPTIDE_H_REGION (PHOBIUS); SIGNAL_PEPTIDE (PHOBIUS); NON_CYTOPLASMIC_DOMAIN (PHOBIUS); SIGNAL_PEPTIDE_C_REGION (PHOBIUS); SIGNAL_PEPTIDE_N_REGION (PHOBIUS); cd02947 (CDD); IPR012336 (SUPERFAMILY)	P:GO:0045454	P:cell redox homeostasis
[INTERPRO, BLASTED, MAPPED, ANNOTATED]	TR164|c0_g1_i2	thioredoxin-like chloroplastic	1630	20	3.45305e-57	59.3	4	C:GO:0005623; P:GO:0045454; P:GO:0044237; P:GO:0071704	C:cell; P:cell redox homeostasis; P:cellular metabolic process; P:organic substance metabolic process			SIGNAL_PEPTIDE_H_REGION (PHOBIUS); SIGNAL_PEPTIDE (PHOBIUS); SIGNAL_PEPTIDE_C_REGION (PHOBIUS); NON_CYTOPLASMIC_DOMAIN (PHOBIUS); SIGNAL_PEPTIDE_N_REGION (PHOBIUS)	no GO terms	no GO terms
[INTERPRO, BLASTED, MAPPED, ANNOTATED]	TR164|c0_g1_i3	hypothetical protein CHLNCDRAFT_138664	984	1	4.56935e-14	82	2	C:GO:0005623; P:GO:0045454	C:cell; P:cell redox homeostasis			no IPS match	no IPS match	no IPS match
[INTERPRO, NO-BLAST]	TR164|c0_g1_i4	---NA---	1274									no IPS match	no IPS match	no IPS match
[INTERPRO, BLASTED, MAPPED, ANNOTATED]	TR164|c0_g1_i5	hypothetical protein CHLNCDRAFT_138664	1122	1	2.78145e-13	94	2	C:GO:0005623; P:GO:0045454	C:cell; P:cell redox homeostasis			SIGNAL_PEPTIDE_H_REGION (PHOBIUS); SIGNAL_PEPTIDE (PHOBIUS); SIGNAL_PEPTIDE_C_REGION (PHOBIUS); NON_CYTOPLASMIC_DOMAIN (PHOBIUS); SIGNAL_PEPTIDE_N_REGION (PHOBIUS)	no GO terms	no GO terms
[INTERPRO, BLASTED, MAPPED, ANNOTATED]	TR165|c0_g1_i1	monodehydroascorbate reductase	1724	20	0	57.8	5	C:GO:0005623; F:GO:0016491; F:GO:0050660; P:GO:0045454; P:GO:0055114	C:cell; F:oxidoreductase activity; F:flavin adenine dinucleotide binding; P:cell redox homeostasis; P:oxidation-reduction process			PR00368 (PRINTS); PR00411 (PRINTS); IPR001763 (SMART); IPR023753 (G3DSA:3.50.50.GENE3D); IPR004099 (PFAM); IPR001763 (PFAM); IPR023753 (PFAM); IPR001763 (G3DSA:3.40.250.GENE3D); IPR004099 (G3DSA:3.30.390.GENE3D); PTHR22912 (PANTHER); PTHR22912:SF140 (PANTHER); SIGNAL_PEPTIDE_C_REGION (PHOBIUS); NON_CYTOPLASMIC_DOMAIN (PHOBIUS); SIGNAL_PEPTIDE_H_REGION (PHOBIUS); SIGNAL_PEPTIDE (PHOBIUS); SIGNAL_P…	F:GO:0016491; F:GO:0050660; P:GO:0055114; P:GO:0045454	F:oxidoreductase activity; F:flavin adenine dinucleotide binding; P:oxidation-reduction process; P:cell redox homeostasis
[INTERPRO, BLASTED, MAPPED, ANNOTATED]	TR165|c0_g1_i2	FAD-dependent pyridine nucleotide-disulfide oxidoreductase	523	5	4.79003e-11	63.6	1	P:GO:0044699	P:single-organism process			IPR001763 (PFAM); IPR001763 (G3DSA:3.40.250.GENE3D); IPR001763 (PROSITE_PROFILES); SignalP-noTM (SIGNALP_EUK); IPR001763 (SUPERFAMILY)	no GO terms	no GO terms
[INTERPRO, BLASTED, MAPPED, ANNOTATED]	TR165|c0_g1_i3	monodehydroascorbate reductase	2176	20	0	57.65	5	C:GO:0005623; F:GO:0016491; F:GO:0050660; P:GO:0045454; P:GO:0055114	C:cell; F:oxidoreductase activity; F:flavin adenine dinucleotide binding; P:cell redox homeostasis; P:oxidation-reduction process			PR00411 (PRINTS); PR00368 (PRINTS); IPR001763 (SMART); IPR004099 (G3DSA:3.30.390.GENE3D); IPR023753 (G3DSA:3.50.50.GENE3D); IPR023753 (G3DSA:3.50.50.GENE3D); IPR004099 (PFAM); IPR023753 (PFAM); IPR001763 (G3DSA:3.40.250.GENE3D); IPR001763 (PFAM); PTHR22912 (PANTHER); PTHR22912:SF140 (PANTHER); SIGNAL_PEPTIDE (PHOBIUS); SIGNAL_PEPTIDE_N_REGION (PHOBIUS); SIGNAL_PEPTIDE_H_REGION (PHOBIUS); SIGNAL_P…	F:GO:0016491; F:GO:0050660; P:GO:0055114; P:GO:0045454	F:oxidoreductase activity; F:flavin adenine dinucleotide binding; P:oxidation-reduction process; P:cell redox homeostasis
[NO-BLAST]	TR166|c0_g1_i1	---NA---	430
[NO-BLAST]	TR166|c0_g1_i2	---NA---	757
[NO-BLAST]	TR166|c0_g1_i3	---NA---	808
[NO-BLAST]	TR166|c0_g2_i1	---NA---	255
[INTERPRO, BLASTED, MAPPED, ANNOTATED]	TR167|c0_g1_i1	DNL-type zinc finger	897	20	2.34865e-49	71.35	2	F:GO:0008270; P:GO:0009987	F:zinc ion binding; P:cellular process			IPR007853 (PFAM); IPR024158 (PANTHER); PTHR20922:SF13 (PANTHER); IPR007853 (PROSITE_PROFILES)	F:GO:0008270	F:zinc ion binding
[INTERPRO, BLASTED, MAPPED, ANNOTATED]	TR167|c0_g1_i2	DNL-type zinc finger	689	20	1.67192e-53	70.75	2	F:GO:0008270; P:GO:0009987	F:zinc ion binding; P:cellular process			IPR007853 (PFAM); PTHR20922:SF13 (PANTHER); IPR024158 (PANTHER); IPR007853 (PROSITE_PROFILES)	F:GO:0008270	F:zinc ion binding
[INTERPRO, BLASTED, MAPPED, ANNOTATED]	TR167|c0_g2_i1	increased DNA methylation 1-like	1910	20	3.60024e-53	73.4	3	F:GO:0008270; F:GO:0016746; F:GO:0005515	F:zinc ion binding; F:transferase activity, transferring acyl groups; F:protein binding			IPR001965 (SMART); IPR013083 (G3DSA:3.30.40.GENE3D); IPR016181 (G3DSA:3.40.630.GENE3D); PTHR24098 (PANTHER); PTHR24098:SF5 (PANTHER); IPR019786 (PROSITE_PATTERNS); IPR019787 (PROSITE_PROFILES); cd04301 (CDD); cd15532 (CDD); IPR011011 (SUPERFAMILY); IPR016181 (SUPERFAMILY)	F:GO:0008270; F:GO:0005515	F:zinc ion binding; F:protein binding
[INTERPRO, BLASTED, MAPPED, ANNOTATED]	TR167|c0_g2_i2	increased DNA methylation 1-like	2123	20	4.43154e-42	73.8	3	F:GO:0008270; F:GO:0016746; F:GO:0005515	F:zinc ion binding; F:transferase activity, transferring acyl groups; F:protein binding			IPR001965 (SMART); IPR016181 (G3DSA:3.40.630.GENE3D); IPR013083 (G3DSA:3.30.40.GENE3D); PTHR24098:SF4 (PANTHER); PTHR24098 (PANTHER); IPR019786 (PROSITE_PATTERNS); NON_CYTOPLASMIC_DOMAIN (PHOBIUS); TRANSMEMBRANE (PHOBIUS); CYTOPLASMIC_DOMAIN (PHOBIUS); IPR019787 (PROSITE_PROFILES); IPR011011 (SUPERFAMILY)	F:GO:0008270; F:GO:0005515	F:zinc ion binding; F:protein binding
[INTERPRO, BLASTED, MAPPED, ANNOTATED]	TR167|c0_g2_i3	increased DNA methylation 1-like	506	20	2.141e-27	74.3	3	F:GO:0008270; F:GO:0016746; F:GO:0005515	F:zinc ion binding; F:transferase activity, transferring acyl groups; F:protein binding			IPR001965 (SMART); IPR013083 (G3DSA:3.30.40.GENE3D); PTHR24098:SF4 (PANTHER); PTHR24098 (PANTHER); IPR019786 (PROSITE_PATTERNS); IPR019787 (PROSITE_PROFILES); IPR011011 (SUPERFAMILY)	F:GO:0008270; F:GO:0005515	F:zinc ion binding; F:protein binding
[INTERPRO, BLASTED, MAPPED, ANNOTATED]	TR167|c0_g2_i4	increased DNA methylation 1-like	1651	20	4.61023e-43	73.8	3	F:GO:0008270; F:GO:0016746; F:GO:0005515	F:zinc ion binding; F:transferase activity, transferring acyl groups; F:protein binding			IPR001965 (SMART); IPR016181 (G3DSA:3.40.630.GENE3D); IPR013083 (G3DSA:3.30.40.GENE3D); PTHR24098:SF4 (PANTHER); PTHR24098 (PANTHER); IPR019786 (PROSITE_PATTERNS); NON_CYTOPLASMIC_DOMAIN (PHOBIUS); CYTOPLASMIC_DOMAIN (PHOBIUS); TRANSMEMBRANE (PHOBIUS); IPR019787 (PROSITE_PROFILES); IPR011011 (SUPERFAMILY)	F:GO:0008270; F:GO:0005515	F:zinc ion binding; F:protein binding
[INTERPRO, BLASTED, MAPPED, ANNOTATED]	TR168|c0_g1_i1	Pre-rRNA-processing esf2	668	20	1.1254e-105	84.6	7	F:GO:0000166; P:GO:0000472; F:GO:0003723; P:GO:0000480; P:GO:0034462; P:GO:0000447; C:GO:0005730	F:nucleotide binding; P:endonucleolytic cleavage to generate mature 5'-end of SSU-rRNA from (SSU-rRNA, 5.8S rRNA, LSU-rRNA); F:RNA binding; P:endonucleolytic cleavage in 5'-ETS of tricistronic rRNA transcript (SSU-rRNA, 5.8S rRNA, LSU-rRNA); P:small-subunit processome assembly; P:endonucleolytic cleavage in ITS1 to separate SSU-rRNA from 5.8S rRNA and LSU-rRNA from tricistronic rRNA transcript (S…			IPR000504 (SMART); IPR000504 (PFAM); IPR012677 (G3DSA:3.30.70.GENE3D); PTHR12311 (PANTHER); IPR000504 (PROSITE_PROFILES); cd12263 (CDD); IPR012677 (SUPERFAMILY)	F:GO:0003676; F:GO:0000166	F:nucleic acid binding; F:nucleotide binding
[INTERPRO, BLASTED, MAPPED, ANNOTATED]	TR168|c0_g1_i2	Pre-rRNA-processing esf2	1004	20	9.53018e-58	81.85	7	F:GO:0000166; P:GO:0000472; F:GO:0003723; P:GO:0000480; P:GO:0034462; P:GO:0000447; C:GO:0005730	F:nucleotide binding; P:endonucleolytic cleavage to generate mature 5'-end of SSU-rRNA from (SSU-rRNA, 5.8S rRNA, LSU-rRNA); F:RNA binding; P:endonucleolytic cleavage in 5'-ETS of tricistronic rRNA transcript (SSU-rRNA, 5.8S rRNA, LSU-rRNA); P:small-subunit processome assembly; P:endonucleolytic cleavage in ITS1 to separate SSU-rRNA from 5.8S rRNA and LSU-rRNA from tricistronic rRNA transcript (S…			IPR000504 (SMART); IPR012677 (G3DSA:3.30.70.GENE3D); IPR000504 (PFAM); PTHR12311 (PANTHER); IPR000504 (PROSITE_PROFILES); cd12263 (CDD); IPR012677 (SUPERFAMILY)	F:GO:0003676; F:GO:0000166	F:nucleic acid binding; F:nucleotide binding
[INTERPRO, BLASTED, MAPPED, ANNOTATED]	TR168|c0_g1_i3	Pre-rRNA-processing esf2	769	20	3.35163e-91	84.05	7	F:GO:0000166; P:GO:0000472; F:GO:0003723; P:GO:0000480; P:GO:0034462; P:GO:0000447; C:GO:0005730	F:nucleotide binding; P:endonucleolytic cleavage to generate mature 5'-end of SSU-rRNA from (SSU-rRNA, 5.8S rRNA, LSU-rRNA); F:RNA binding; P:endonucleolytic cleavage in 5'-ETS of tricistronic rRNA transcript (SSU-rRNA, 5.8S rRNA, LSU-rRNA); P:small-subunit processome assembly; P:endonucleolytic cleavage in ITS1 to separate SSU-rRNA from 5.8S rRNA and LSU-rRNA from tricistronic rRNA transcript (S…			IPR012677 (G3DSA:3.30.70.GENE3D); PTHR12311 (PANTHER); cd12263 (CDD); IPR012677 (SUPERFAMILY)	F:GO:0000166	F:nucleotide binding
[INTERPRO, BLASTED, MAPPED, ANNOTATED]	TR168|c0_g1_i4	Pre-rRNA-processing esf2	1280	20	1.21971e-56	81.85	7	F:GO:0000166; P:GO:0000472; F:GO:0003723; P:GO:0000480; P:GO:0034462; P:GO:0000447; C:GO:0005730	F:nucleotide binding; P:endonucleolytic cleavage to generate mature 5'-end of SSU-rRNA from (SSU-rRNA, 5.8S rRNA, LSU-rRNA); F:RNA binding; P:endonucleolytic cleavage in 5'-ETS of tricistronic rRNA transcript (SSU-rRNA, 5.8S rRNA, LSU-rRNA); P:small-subunit processome assembly; P:endonucleolytic cleavage in ITS1 to separate SSU-rRNA from 5.8S rRNA and LSU-rRNA from tricistronic rRNA transcript (S…			IPR000504 (SMART); IPR012677 (G3DSA:3.30.70.GENE3D); IPR000504 (PFAM); PTHR12311 (PANTHER); IPR000504 (PROSITE_PROFILES); cd12263 (CDD); IPR012677 (SUPERFAMILY)	F:GO:0003676; F:GO:0000166	F:nucleic acid binding; F:nucleotide binding
[BLASTED, MAPPED, ANNOTATED]	TR168|c0_g1_i5	Pre-rRNA-processing esf2	1154	20	6.73824e-29	74.1	4	F:GO:0000166; F:GO:0003676; P:GO:0000462; P:GO:0000479	F:nucleotide binding; F:nucleic acid binding; P:maturation of SSU-rRNA from tricistronic rRNA transcript (SSU-rRNA, 5.8S rRNA, LSU-rRNA); P:endonucleolytic cleavage of tricistronic rRNA transcript (SSU-rRNA, 5.8S rRNA, LSU-rRNA)
[INTERPRO, BLASTED, MAPPED, ANNOTATED]	TR168|c0_g1_i6	Pre-rRNA-processing esf2	1381	20	3.74518e-43	79.1	7	F:GO:0000166; P:GO:0000472; F:GO:0003723; P:GO:0000480; P:GO:0034462; P:GO:0000447; C:GO:0005730	F:nucleotide binding; P:endonucleolytic cleavage to generate mature 5'-end of SSU-rRNA from (SSU-rRNA, 5.8S rRNA, LSU-rRNA); F:RNA binding; P:endonucleolytic cleavage in 5'-ETS of tricistronic rRNA transcript (SSU-rRNA, 5.8S rRNA, LSU-rRNA); P:small-subunit processome assembly; P:endonucleolytic cleavage in ITS1 to separate SSU-rRNA from 5.8S rRNA and LSU-rRNA from tricistronic rRNA transcript (S…			IPR000504 (PFAM); IPR012677 (G3DSA:3.30.70.GENE3D); PTHR12311 (PANTHER); cd12263 (CDD); IPR012677 (SUPERFAMILY)	F:GO:0003676; F:GO:0000166	F:nucleic acid binding; F:nucleotide binding
[INTERPRO, BLASTED, MAPPED, ANNOTATED]	TR168|c0_g1_i7	Pre-rRNA-processing esf2	542	20	9.25822e-77	82.95	7	F:GO:0000166; P:GO:0000472; F:GO:0003723; P:GO:0000480; P:GO:0034462; P:GO:0000447; C:GO:0005730	F:nucleotide binding; P:endonucleolytic cleavage to generate mature 5'-end of SSU-rRNA from (SSU-rRNA, 5.8S rRNA, LSU-rRNA); F:RNA binding; P:endonucleolytic cleavage in 5'-ETS of tricistronic rRNA transcript (SSU-rRNA, 5.8S rRNA, LSU-rRNA); P:small-subunit processome assembly; P:endonucleolytic cleavage in ITS1 to separate SSU-rRNA from 5.8S rRNA and LSU-rRNA from tricistronic rRNA transcript (S…			IPR012677 (G3DSA:3.30.70.GENE3D); PTHR12311 (PANTHER); cd12263 (CDD); IPR012677 (SUPERFAMILY)	F:GO:0000166	F:nucleotide binding
[BLASTED, MAPPED, ANNOTATED]	TR168|c0_g1_i8	Pre-rRNA-processing esf2	878	20	7.10623e-33	89.35	7	F:GO:0000166; P:GO:0000472; F:GO:0003723; P:GO:0000480; P:GO:0034462; P:GO:0000447; C:GO:0005730	F:nucleotide binding; P:endonucleolytic cleavage to generate mature 5'-end of SSU-rRNA from (SSU-rRNA, 5.8S rRNA, LSU-rRNA); F:RNA binding; P:endonucleolytic cleavage in 5'-ETS of tricistronic rRNA transcript (SSU-rRNA, 5.8S rRNA, LSU-rRNA); P:small-subunit processome assembly; P:endonucleolytic cleavage in ITS1 to separate SSU-rRNA from 5.8S rRNA and LSU-rRNA from tricistronic rRNA transcript (S…
[INTERPRO, BLASTED, MAPPED, ANNOTATED]	TR168|c0_g1_i9	Pre-rRNA-processing esf2	1105	20	4.93628e-44	79.1	7	F:GO:0000166; P:GO:0000472; F:GO:0003723; P:GO:0000480; P:GO:0034462; P:GO:0000447; C:GO:0005730	F:nucleotide binding; P:endonucleolytic cleavage to generate mature 5'-end of SSU-rRNA from (SSU-rRNA, 5.8S rRNA, LSU-rRNA); F:RNA binding; P:endonucleolytic cleavage in 5'-ETS of tricistronic rRNA transcript (SSU-rRNA, 5.8S rRNA, LSU-rRNA); P:small-subunit processome assembly; P:endonucleolytic cleavage in ITS1 to separate SSU-rRNA from 5.8S rRNA and LSU-rRNA from tricistronic rRNA transcript (S…			IPR000504 (PFAM); IPR012677 (G3DSA:3.30.70.GENE3D); PTHR12311 (PANTHER); cd12263 (CDD); IPR012677 (SUPERFAMILY)	F:GO:0003676; F:GO:0000166	F:nucleic acid binding; F:nucleotide binding
[INTERPRO, BLASTED, MAPPED, ANNOTATED]	TR169|c0_g1_i1	Glutathione chloroplastic	2216	20	1.13195e-124	56.05	3	F:GO:0005524; P:GO:0006750; F:GO:0004363	F:ATP binding; P:glutathione biosynthetic process; F:glutathione synthase activity	EC:6.3.2.3	Glutathione synthase	IPR004887 (PFAM); IPR005615 (PFAM); IPR014042 (G3DSA:1.10.1080.GENE3D); IPR014049 (G3DSA:3.30.1490.GENE3D); IPR004887 (G3DSA:3.40.50.GENE3D); PTHR11130:SF0 (PANTHER); IPR005615 (PANTHER); SSF56059 (SUPERFAMILY); IPR016185 (SUPERFAMILY)	F:GO:0005524; P:GO:0006750; F:GO:0004363; F:GO:0016874	F:ATP binding; P:glutathione biosynthetic process; F:glutathione synthase activity; F:ligase activity
[INTERPRO, BLASTED, MAPPED, ANNOTATED]	TR169|c0_g1_i2	glutathione synthetase	2256	20	6.42776e-166	58.45	3	F:GO:0005524; P:GO:0006750; F:GO:0004363	F:ATP binding; P:glutathione biosynthetic process; F:glutathione synthase activity	EC:6.3.2.3	Glutathione synthase	IPR004887 (PFAM); IPR005615 (PFAM); IPR014042 (G3DSA:1.10.1080.GENE3D); IPR014049 (G3DSA:3.30.1490.GENE3D); IPR004887 (G3DSA:3.40.50.GENE3D); PTHR11130:SF0 (PANTHER); IPR005615 (PANTHER); SSF56059 (SUPERFAMILY); IPR016185 (SUPERFAMILY)	F:GO:0005524; P:GO:0006750; F:GO:0004363; F:GO:0016874	F:ATP binding; P:glutathione biosynthetic process; F:glutathione synthase activity; F:ligase activity
[INTERPRO, BLASTED, MAPPED, ANNOTATED]	TR169|c0_g1_i3	Glutathione chloroplastic	2091	20	0	66.05	4	F:GO:0005524; F:GO:0046872; P:GO:0006750; F:GO:0004363	F:ATP binding; F:metal ion binding; P:glutathione biosynthetic process; F:glutathione synthase activity	EC:6.3.2.3	Glutathione synthase	IPR004887 (PFAM); IPR005615 (PIRSF); IPR014042 (G3DSA:1.10.1080.GENE3D); IPR014049 (G3DSA:3.30.1490.GENE3D); IPR005615 (TIGRFAM); IPR005615 (PFAM); IPR014709 (G3DSA:3.30.1490.GENE3D); IPR004887 (G3DSA:3.40.50.GENE3D); PTHR11130:SF0 (PANTHER); IPR005615 (PANTHER); IPR016185 (SUPERFAMILY); SSF56059 (SUPERFAMILY)	F:GO:0005524; P:GO:0006750; F:GO:0004363; F:GO:0016874	F:ATP binding; P:glutathione biosynthetic process; F:glutathione synthase activity; F:ligase activity
[INTERPRO, BLASTED, MAPPED, ANNOTATED]	TR169|c0_g1_i4	glutathione synthetase	2456	20	4.81631e-165	60.15	3	F:GO:0005524; P:GO:0006750; F:GO:0004363	F:ATP binding; P:glutathione biosynthetic process; F:glutathione synthase activity	EC:6.3.2.3	Glutathione synthase	IPR005615 (PFAM); IPR004887 (G3DSA:3.40.50.GENE3D); IPR014042 (G3DSA:1.10.1080.GENE3D); IPR014709 (G3DSA:3.30.1490.GENE3D); IPR004887 (PFAM); PTHR11130:SF0 (PANTHER); IPR005615 (PANTHER); SSF56059 (SUPERFAMILY)	F:GO:0005524; P:GO:0006750; F:GO:0004363; F:GO:0016874	F:ATP binding; P:glutathione biosynthetic process; F:glutathione synthase activity; F:ligase activity
[INTERPRO, BLASTED, MAPPED, ANNOTATED]	TR169|c0_g1_i5	glutathione synthetase	2291	20	0	70.1	6	F:GO:0000287; F:GO:0005524; F:GO:0042803; F:GO:0043295; P:GO:0006750; F:GO:0004363	F:magnesium ion binding; F:ATP binding; F:protein homodimerization activity; F:glutathione binding; P:glutathione biosynthetic process; F:glutathione synthase activity	EC:6.3.2.3	Glutathione synthase	IPR014042 (G3DSA:1.10.1080.GENE3D); IPR004887 (G3DSA:3.40.50.GENE3D); IPR004887 (PFAM); IPR005615 (PIRSF); IPR014709 (G3DSA:3.30.1490.GENE3D); IPR005615 (TIGRFAM); IPR005615 (PFAM); PTHR11130:SF0 (PANTHER); IPR005615 (PANTHER); SSF56059 (SUPERFAMILY); IPR016185 (SUPERFAMILY)	F:GO:0005524; P:GO:0006750; F:GO:0004363; F:GO:0016874	F:ATP binding; P:glutathione biosynthetic process; F:glutathione synthase activity; F:ligase activity
[INTERPRO, BLASTED, MAPPED, ANNOTATED]	TR169|c0_g1_i6	Glutathione chloroplastic	2051	20	1.29075e-137	65.1	4	F:GO:0005524; F:GO:0046872; P:GO:0006750; F:GO:0004363	F:ATP binding; F:metal ion binding; P:glutathione biosynthetic process; F:glutathione synthase activity	EC:6.3.2.3	Glutathione synthase	IPR014049 (G3DSA:3.30.1490.GENE3D); IPR005615 (TIGRFAM); IPR004887 (PFAM); IPR014709 (G3DSA:3.30.1490.GENE3D); IPR014042 (G3DSA:1.10.1080.GENE3D); IPR005615 (PFAM); IPR004887 (G3DSA:3.40.50.GENE3D); PTHR11130:SF0 (PANTHER); IPR005615 (PANTHER); SSF56059 (SUPERFAMILY); IPR016185 (SUPERFAMILY)	F:GO:0005524; P:GO:0006750; F:GO:0004363; F:GO:0016874	F:ATP binding; P:glutathione biosynthetic process; F:glutathione synthase activity; F:ligase activity
[NO-BLAST]	TR170|c0_g1_i1	---NA---	252
[INTERPRO, BLASTED, MAPPED, ANNOTATED]	TR170|c0_g2_i1	Methylmalonate-semialdehyde dehydrogenase [acylating] mitochondrial	2300	20	5.46139e-103	81.15	28	P:GO:0006020; P:GO:0006560; P:GO:0006568; P:GO:0006522; P:GO:0006979; P:GO:0019260; F:GO:0005507; P:GO:0046486; P:GO:0019482; F:GO:0018478; P:GO:0006094; F:GO:0004491; P:GO:0006096; P:GO:0006552; P:GO:0006574; P:GO:0006531; P:GO:0006550; P:GO:0006699; P:GO:0006554; P:GO:0006631; F:GO:0004029; P:GO:0046251; P:GO:0006525; P:GO:0006547; C:GO:0005739; P:GO:0055114; P:GO:0019852; P:GO:0018888	P:inositol metabolic process; P:proline metabolic process; P:tryptophan metabolic process; P:alanine metabolic process; P:response to oxidative stress; P:1,2-dichloroethane catabolic process; F:copper ion binding; P:glycerolipid metabolic process; P:beta-alanine metabolic process; F:malonate-semialdehyde dehydrogenase (acetylating) activity; P:gluconeogenesis; F:methylmalonate-semialdehyde dehydr…	EC:1.2.1.27; EC:1.2.1.18; EC:1.2.1.3	Methylmalonate-semialdehyde dehydrogenase (CoA acylating); Malonate-semialdehyde dehydrogenase (acetylating); Aldehyde dehydrogenase (NAD(+))	IPR015590 (PFAM); IPR016162 (G3DSA:3.40.605.GENE3D); IPR010061 (PTHR11699:PANTHER); PTHR11699 (PANTHER); SIGNAL_PEPTIDE_N_REGION (PHOBIUS); NON_CYTOPLASMIC_DOMAIN (PHOBIUS); SIGNAL_PEPTIDE_H_REGION (PHOBIUS); SIGNAL_PEPTIDE (PHOBIUS); SIGNAL_PEPTIDE_C_REGION (PHOBIUS); IPR016161 (SUPERFAMILY)	F:GO:0016491; P:GO:0008152; F:GO:0004491; P:GO:0055114	F:oxidoreductase activity; P:metabolic process; F:methylmalonate-semialdehyde dehydrogenase (acylating) activity; P:oxidation-reduction process
[INTERPRO, BLASTED, MAPPED, ANNOTATED]	TR170|c0_g2_i2	Methylmalonate-semialdehyde dehydrogenase [acylating] mitochondrial	749	20	5.86809e-20	71.85	25	P:GO:0006020; P:GO:0006560; P:GO:0006568; P:GO:0006522; P:GO:0019260; P:GO:0046486; P:GO:0019482; F:GO:0018478; P:GO:0006094; F:GO:0004491; P:GO:0006096; P:GO:0006552; P:GO:0006574; P:GO:0006531; P:GO:0006550; P:GO:0006699; P:GO:0006554; P:GO:0006631; F:GO:0004029; P:GO:0046251; P:GO:0006525; P:GO:0006547; P:GO:0055114; P:GO:0019852; P:GO:0018888	P:inositol metabolic process; P:proline metabolic process; P:tryptophan metabolic process; P:alanine metabolic process; P:1,2-dichloroethane catabolic process; P:glycerolipid metabolic process; P:beta-alanine metabolic process; F:malonate-semialdehyde dehydrogenase (acetylating) activity; P:gluconeogenesis; F:methylmalonate-semialdehyde dehydrogenase (acylating) activity; P:glycolytic process; P:…	EC:1.2.1.27; EC:1.2.1.3; EC:1.2.1.18	Methylmalonate-semialdehyde dehydrogenase (CoA acylating); Aldehyde dehydrogenase (NAD(+)); Malonate-semialdehyde dehydrogenase (acetylating)	SIGNAL_PEPTIDE (PHOBIUS); SIGNAL_PEPTIDE_N_REGION (PHOBIUS); NON_CYTOPLASMIC_DOMAIN (PHOBIUS); SIGNAL_PEPTIDE_H_REGION (PHOBIUS); SIGNAL_PEPTIDE_C_REGION (PHOBIUS)	no GO terms	no GO terms
[INTERPRO, BLASTED, MAPPED, ANNOTATED]	TR170|c0_g2_i3	methylmalonate-semialdehyde dehydrogenase [acylating] mitochondrial	2128	20	0	79.65	28	P:GO:0006020; P:GO:0006560; P:GO:0006568; P:GO:0006522; P:GO:0006979; P:GO:0019260; F:GO:0005507; P:GO:0046486; P:GO:0019482; F:GO:0018478; P:GO:0006094; F:GO:0004491; P:GO:0006096; P:GO:0006552; P:GO:0006574; P:GO:0006531; P:GO:0006550; P:GO:0006699; P:GO:0006554; P:GO:0006631; F:GO:0004029; P:GO:0046251; P:GO:0006525; P:GO:0006547; C:GO:0005739; P:GO:0055114; P:GO:0019852; P:GO:0018888	P:inositol metabolic process; P:proline metabolic process; P:tryptophan metabolic process; P:alanine metabolic process; P:response to oxidative stress; P:1,2-dichloroethane catabolic process; F:copper ion binding; P:glycerolipid metabolic process; P:beta-alanine metabolic process; F:malonate-semialdehyde dehydrogenase (acetylating) activity; P:gluconeogenesis; F:methylmalonate-semialdehyde dehydr…	EC:1.2.1.27; EC:1.2.1.18; EC:1.2.1.3	Methylmalonate-semialdehyde dehydrogenase (CoA acylating); Malonate-semialdehyde dehydrogenase (acetylating); Aldehyde dehydrogenase (NAD(+))	IPR016163 (G3DSA:3.40.309.GENE3D); IPR010061 (TIGRFAM); IPR015590 (PFAM); IPR016162 (G3DSA:3.40.605.GENE3D); IPR010061 (PTHR11699:PANTHER); PTHR11699 (PANTHER); IPR016160 (PROSITE_PATTERNS); NON_CYTOPLASMIC_DOMAIN (PHOBIUS); SIGNAL_PEPTIDE_N_REGION (PHOBIUS); SIGNAL_PEPTIDE_H_REGION (PHOBIUS); SIGNAL_PEPTIDE (PHOBIUS); SIGNAL_PEPTIDE_C_REGION (PHOBIUS); cd07085 (CDD); IPR016161 (SUPERFAMILY)	F:GO:0016491; P:GO:0008152; F:GO:0004491; P:GO:0055114; F:GO:0016620	F:oxidoreductase activity; P:metabolic process; F:methylmalonate-semialdehyde dehydrogenase (acylating) activity; P:oxidation-reduction process; F:oxidoreductase activity, acting on the aldehyde or oxo group of donors, NAD or NADP as acceptor
[INTERPRO, BLASTED, MAPPED]	TR170|c0_g2_i4	hypothetical protein CHLNCDRAFT_48751	946	1	3.0218e-06	76	5	F:GO:0016491; P:GO:0008152; F:GO:0004491; P:GO:0055114; F:GO:0016620	F:oxidoreductase activity; P:metabolic process; F:methylmalonate-semialdehyde dehydrogenase (acylating) activity; P:oxidation-reduction process; F:oxidoreductase activity, acting on the aldehyde or oxo group of donors, NAD or NADP as acceptor			SIGNAL_PEPTIDE (PHOBIUS); SIGNAL_PEPTIDE_N_REGION (PHOBIUS); NON_CYTOPLASMIC_DOMAIN (PHOBIUS); SIGNAL_PEPTIDE_H_REGION (PHOBIUS); SIGNAL_PEPTIDE_C_REGION (PHOBIUS)	no GO terms	no GO terms
[INTERPRO, BLASTED, MAPPED, ANNOTATED]	TR170|c0_g2_i5	Methylmalonate-semialdehyde dehydrogenase [acylating] mitochondrial	584	20	4.07019e-33	79.9	29	P:GO:0006020; P:GO:0006560; P:GO:0006568; C:GO:0009536; P:GO:0006522; P:GO:0006979; P:GO:0019260; F:GO:0005507; P:GO:0046486; P:GO:0019482; F:GO:0018478; P:GO:0006094; F:GO:0004491; P:GO:0006096; P:GO:0006552; P:GO:0006574; P:GO:0006531; P:GO:0006550; P:GO:0006699; P:GO:0006554; P:GO:0006631; F:GO:0004029; P:GO:0046251; P:GO:0006525; P:GO:0006547; C:GO:0005739; P:GO:0055114; P:GO:0019852; P:GO:00…	P:inositol metabolic process; P:proline metabolic process; P:tryptophan metabolic process; C:plastid; P:alanine metabolic process; P:response to oxidative stress; P:1,2-dichloroethane catabolic process; F:copper ion binding; P:glycerolipid metabolic process; P:beta-alanine metabolic process; F:malonate-semialdehyde dehydrogenase (acetylating) activity; P:gluconeogenesis; F:methylmalonate-semialde…	EC:1.2.1.27; EC:1.2.1.18; EC:1.2.1.3	Methylmalonate-semialdehyde dehydrogenase (CoA acylating); Malonate-semialdehyde dehydrogenase (acetylating); Aldehyde dehydrogenase (NAD(+))	IPR010061 (PTHR11699:PANTHER); PTHR11699 (PANTHER); IPR016161 (SUPERFAMILY)	F:GO:0016491; F:GO:0004491; P:GO:0008152; P:GO:0055114	F:oxidoreductase activity; F:methylmalonate-semialdehyde dehydrogenase (acylating) activity; P:metabolic process; P:oxidation-reduction process
[INTERPRO, BLASTED, MAPPED, ANNOTATED]	TR170|c0_g3_i1	Calmodulin	1219	20	9.30209e-24	67.95	2	P:GO:0075133; F:GO:0005509	P:modulation by symbiont of host calcium or calmodulin-mediated signal transduction; F:calcium ion binding			IPR002048 (SMART); IPR011992 (G3DSA:1.10.238.GENE3D); IPR002048 (PFAM); PTHR23050 (PANTHER); IPR018247 (PROSITE_PATTERNS); IPR018247 (PROSITE_PATTERNS); IPR002048 (PROSITE_PROFILES); IPR002048 (PROSITE_PROFILES); cd00051 (CDD); IPR011992 (SUPERFAMILY)	F:GO:0005509	F:calcium ion binding
[INTERPRO, BLASTED, MAPPED, ANNOTATED]	TR170|c0_g3_i2	calmodulin	1116	20	5.87189e-24	67.7	2	P:GO:0075133; F:GO:0005509	P:modulation by symbiont of host calcium or calmodulin-mediated signal transduction; F:calcium ion binding			IPR002048 (SMART); IPR011992 (G3DSA:1.10.238.GENE3D); IPR002048 (PFAM); PTHR23050 (PANTHER); IPR018247 (PROSITE_PATTERNS); IPR018247 (PROSITE_PATTERNS); IPR002048 (PROSITE_PROFILES); IPR002048 (PROSITE_PROFILES); cd00051 (CDD); IPR011992 (SUPERFAMILY)	F:GO:0005509	F:calcium ion binding
[INTERPRO, BLASTED, MAPPED, ANNOTATED]	TR170|c0_g3_i3	probable calcium-binding CML20	1540	20	2.02988e-19	66.1	3	C:GO:0036156; F:GO:0005509; F:GO:0045504	C:inner dynein arm; F:calcium ion binding; F:dynein heavy chain binding			no IPS match	no IPS match	no IPS match
[INTERPRO, BLASTED, MAPPED]	TR170|c0_g3_i4	hypothetical protein CHLNCDRAFT_55421	1437	1	2.75228e-07	68	1	F:GO:0005509	F:calcium ion binding			no IPS match	no IPS match	no IPS match
[INTERPRO, BLASTED, MAPPED, ANNOTATED]	TR170|c0_g3_i5	Calmodulin	907	20	6.00339e-58	63.55	1	F:GO:0005509	F:calcium ion binding			IPR002048 (SMART); IPR011992 (G3DSA:1.10.238.GENE3D); IPR002048 (PFAM); PTHR10891 (PANTHER); IPR018247 (PROSITE_PATTERNS); IPR018247 (PROSITE_PATTERNS); IPR018247 (PROSITE_PATTERNS); IPR018247 (PROSITE_PATTERNS); IPR002048 (PROSITE_PROFILES); IPR002048 (PROSITE_PROFILES); IPR002048 (PROSITE_PROFILES); IPR002048 (PROSITE_PROFILES); cd00051 (CDD); cd00051 (CDD); IPR011992 (SUPERFAMILY)	F:GO:0005509	F:calcium ion binding
[NO-BLAST]	TR170|c0_g4_i1	---NA---	232
[NO-BLAST]	TR171|c0_g1_i1	---NA---	336
[INTERPRO, BLASTED, MAPPED, ANNOTATED]	TR171|c0_g2_i1	peptidyl-prolyl cis-trans isomerase CYP18-1	1201	20	3.37492e-52	78.75	3	F:GO:0003755; P:GO:0000413; P:GO:0006457	F:peptidyl-prolyl cis-trans isomerase activity; P:protein peptidyl-prolyl isomerization; P:protein folding	EC:5.2.1.8	Peptidylprolyl isomerase	IPR002130 (PRINTS); IPR002130 (PFAM); IPR029000 (G3DSA:2.40.100.GENE3D); IPR024936 (PANTHER); SIGNAL_PEPTIDE_N_REGION (PHOBIUS); SIGNAL_PEPTIDE (PHOBIUS); SIGNAL_PEPTIDE_C_REGION (PHOBIUS); NON_CYTOPLASMIC_DOMAIN (PHOBIUS); SIGNAL_PEPTIDE_H_REGION (PHOBIUS); IPR002130 (PROSITE_PROFILES); SignalP-TM (SIGNALP_GRAM_POSITIVE); SignalP-noTM (SIGNALP_EUK); IPR029000 (SUPERFAMILY)	F:GO:0003755; P:GO:0000413; P:GO:0006457	F:peptidyl-prolyl cis-trans isomerase activity; P:protein peptidyl-prolyl isomerization; P:protein folding
[INTERPRO, BLASTED, MAPPED, ANNOTATED]	TR171|c0_g3_i1	phosphatase	939	20	1.75604e-24	86.05	7	F:GO:0003755; P:GO:0015672; F:GO:0005261; P:GO:0098655; C:GO:0016021; P:GO:0000413; P:GO:0006457	F:peptidyl-prolyl cis-trans isomerase activity; P:monovalent inorganic cation transport; F:cation channel activity; P:cation transmembrane transport; C:integral component of membrane; P:protein peptidyl-prolyl isomerization; P:protein folding	EC:5.2.1.8	Peptidylprolyl isomerase	IPR002130 (PRINTS); IPR029000 (G3DSA:2.40.100.GENE3D); IPR002130 (PFAM); IPR024936 (PANTHER); IPR002130 (PROSITE_PROFILES); IPR029000 (SUPERFAMILY)	F:GO:0003755; P:GO:0000413; P:GO:0006457	F:peptidyl-prolyl cis-trans isomerase activity; P:protein peptidyl-prolyl isomerization; P:protein folding
[BLASTED, MAPPED, ANNOTATED]	TR171|c0_g3_i2	Peptidyl-prolyl cis-trans isomerase-like 3	836	3	3.4327e-08	81.67	5	F:GO:0003755; P:GO:0006812; C:GO:0016020; P:GO:0000413; P:GO:0006457	F:peptidyl-prolyl cis-trans isomerase activity; P:cation transport; C:membrane; P:protein peptidyl-prolyl isomerization; P:protein folding	EC:5.2.1.8	Peptidylprolyl isomerase
[INTERPRO, BLASTED, MAPPED, ANNOTATED]	TR171|c0_g3_i3	phosphatase	1339	20	1.15869e-23	86.05	7	F:GO:0003755; P:GO:0015672; F:GO:0005261; P:GO:0098655; C:GO:0016021; P:GO:0000413; P:GO:0006457	F:peptidyl-prolyl cis-trans isomerase activity; P:monovalent inorganic cation transport; F:cation channel activity; P:cation transmembrane transport; C:integral component of membrane; P:protein peptidyl-prolyl isomerization; P:protein folding	EC:5.2.1.8	Peptidylprolyl isomerase	IPR002130 (PRINTS); IPR029000 (G3DSA:2.40.100.GENE3D); IPR002130 (PFAM); IPR024936 (PANTHER); IPR002130 (PROSITE_PROFILES); IPR029000 (SUPERFAMILY)	F:GO:0003755; P:GO:0000413; P:GO:0006457	F:peptidyl-prolyl cis-trans isomerase activity; P:protein peptidyl-prolyl isomerization; P:protein folding
[INTERPRO, BLASTED, MAPPED, ANNOTATED]	TR171|c0_g2_i2	peptidyl-prolyl cis-trans isomerase CYP18-1	961	20	8.00695e-85	81.9	3	F:GO:0003755; P:GO:0000413; P:GO:0006457	F:peptidyl-prolyl cis-trans isomerase activity; P:protein peptidyl-prolyl isomerization; P:protein folding	EC:5.2.1.8	Peptidylprolyl isomerase	IPR002130 (PRINTS); IPR029000 (G3DSA:2.40.100.GENE3D); IPR002130 (PFAM); IPR024936 (PANTHER); IPR020892 (PROSITE_PATTERNS); IPR002130 (PROSITE_PROFILES); cd01928 (CDD); IPR029000 (SUPERFAMILY)	F:GO:0003755; P:GO:0000413; P:GO:0006457	F:peptidyl-prolyl cis-trans isomerase activity; P:protein peptidyl-prolyl isomerization; P:protein folding
[INTERPRO, BLASTED, MAPPED, ANNOTATED]	TR172|c0_g1_i1	derlin- isoform X2	476	20	5.98426e-11	64.4	2	C:GO:0005789; C:GO:0016021	C:endoplasmic reticulum membrane; C:integral component of membrane			no IPS match	no IPS match	no IPS match
[INTERPRO, BLASTED, MAPPED, ANNOTATED]	TR172|c0_g2_i1	Derlin-	1520	20	1.12249e-71	82.85	2	C:GO:0005789; C:GO:0016021	C:endoplasmic reticulum membrane; C:integral component of membrane			no IPS match	no IPS match	no IPS match
[INTERPRO, BLASTED, MAPPED, ANNOTATED]	TR172|c0_g2_i2	Derlin-	1250	20	1.0564e-121	82.8	2	C:GO:0005789; C:GO:0016021	C:endoplasmic reticulum membrane; C:integral component of membrane			PF04511 (PFAM); IPR007599 (PANTHER); NON_CYTOPLASMIC_DOMAIN (PHOBIUS); CYTOPLASMIC_DOMAIN (PHOBIUS); TRANSMEMBRANE (PHOBIUS); TRANSMEMBRANE (PHOBIUS); NON_CYTOPLASMIC_DOMAIN (PHOBIUS); CYTOPLASMIC_DOMAIN (PHOBIUS); TRANSMEMBRANE (PHOBIUS); CYTOPLASMIC_DOMAIN (PHOBIUS); TRANSMEMBRANE (PHOBIUS); TRANSMEMBRANE (PHOBIUS); NON_CYTOPLASMIC_DOMAIN (PHOBIUS); SSF144091 (SUPERFAMILY); TMhelix (TMHMM); TMh…	no GO terms	no GO terms
[INTERPRO, BLASTED, MAPPED, ANNOTATED]	TR172|c0_g2_i3	Der1-like family	1733	20	1.06268e-42	85.3	2	C:GO:0005789; C:GO:0016021	C:endoplasmic reticulum membrane; C:integral component of membrane			PF04511 (PFAM); IPR007599 (PANTHER); CYTOPLASMIC_DOMAIN (PHOBIUS); TRANSMEMBRANE (PHOBIUS); CYTOPLASMIC_DOMAIN (PHOBIUS); NON_CYTOPLASMIC_DOMAIN (PHOBIUS); TRANSMEMBRANE (PHOBIUS); TRANSMEMBRANE (PHOBIUS); NON_CYTOPLASMIC_DOMAIN (PHOBIUS); SSF144091 (SUPERFAMILY); TMhelix (TMHMM); TMhelix (TMHMM); TMhelix (TMHMM)	no GO terms	no GO terms
[INTERPRO, BLASTED, MAPPED, ANNOTATED]	TR172|c0_g2_i4	Der1-like family	426	20	3.00095e-29	91.05	2	C:GO:0005789; C:GO:0016021	C:endoplasmic reticulum membrane; C:integral component of membrane			PF04511 (PFAM); IPR007599 (PANTHER); TRANSMEMBRANE (PHOBIUS); NON_CYTOPLASMIC_DOMAIN (PHOBIUS); CYTOPLASMIC_DOMAIN (PHOBIUS); TRANSMEMBRANE (PHOBIUS); TRANSMEMBRANE (PHOBIUS); CYTOPLASMIC_DOMAIN (PHOBIUS); NON_CYTOPLASMIC_DOMAIN (PHOBIUS); TMhelix (TMHMM); TMhelix (TMHMM); TMhelix (TMHMM)	no GO terms	no GO terms
[INTERPRO, BLASTED, MAPPED, ANNOTATED]	TR172|c0_g2_i5	Der1-like family	1569	20	5.72751e-65	82.6	2	C:GO:0005789; C:GO:0016021	C:endoplasmic reticulum membrane; C:integral component of membrane			PF04511 (PFAM); IPR007599 (PANTHER); CYTOPLASMIC_DOMAIN (PHOBIUS); TRANSMEMBRANE (PHOBIUS); CYTOPLASMIC_DOMAIN (PHOBIUS); NON_CYTOPLASMIC_DOMAIN (PHOBIUS); TRANSMEMBRANE (PHOBIUS); TRANSMEMBRANE (PHOBIUS); NON_CYTOPLASMIC_DOMAIN (PHOBIUS); SSF144091 (SUPERFAMILY); TMhelix (TMHMM); TMhelix (TMHMM); TMhelix (TMHMM)	no GO terms	no GO terms
[INTERPRO, BLASTED, MAPPED, ANNOTATED]	TR172|c0_g2_i6	Der1-like family	1718	20	1.07557e-42	85.25	2	C:GO:0005789; C:GO:0016021	C:endoplasmic reticulum membrane; C:integral component of membrane			PF04511 (PFAM); IPR007599 (PANTHER); NON_CYTOPLASMIC_DOMAIN (PHOBIUS); TRANSMEMBRANE (PHOBIUS); SIGNAL_PEPTIDE_N_REGION (PHOBIUS); CYTOPLASMIC_DOMAIN (PHOBIUS); SIGNAL_PEPTIDE (PHOBIUS); SIGNAL_PEPTIDE_H_REGION (PHOBIUS); SIGNAL_PEPTIDE_C_REGION (PHOBIUS); TMhelix (TMHMM)	no GO terms	no GO terms
[INTERPRO, BLASTED, MAPPED, ANNOTATED]	TR172|c0_g2_i7	Der1-like family	1356	20	4.05726e-94	80.55	2	C:GO:0005789; C:GO:0016021	C:endoplasmic reticulum membrane; C:integral component of membrane			PF04511 (PFAM); IPR007599 (PANTHER); CYTOPLASMIC_DOMAIN (PHOBIUS); CYTOPLASMIC_DOMAIN (PHOBIUS); CYTOPLASMIC_DOMAIN (PHOBIUS); TRANSMEMBRANE (PHOBIUS); TRANSMEMBRANE (PHOBIUS); NON_CYTOPLASMIC_DOMAIN (PHOBIUS); NON_CYTOPLASMIC_DOMAIN (PHOBIUS); TRANSMEMBRANE (PHOBIUS); TRANSMEMBRANE (PHOBIUS); TRANSMEMBRANE (PHOBIUS); NON_CYTOPLASMIC_DOMAIN (PHOBIUS); SSF144091 (SUPERFAMILY); SSF144091 (SUPERFAMI…	no GO terms	no GO terms
[INTERPRO, BLASTED, MAPPED, ANNOTATED]	TR172|c0_g2_i8	Der1-like family	1554	20	6.56082e-65	82.6	2	C:GO:0005789; C:GO:0016021	C:endoplasmic reticulum membrane; C:integral component of membrane			PF04511 (PFAM); IPR007599 (PANTHER); NON_CYTOPLASMIC_DOMAIN (PHOBIUS); TRANSMEMBRANE (PHOBIUS); SIGNAL_PEPTIDE_N_REGION (PHOBIUS); CYTOPLASMIC_DOMAIN (PHOBIUS); SIGNAL_PEPTIDE (PHOBIUS); SIGNAL_PEPTIDE_H_REGION (PHOBIUS); SIGNAL_PEPTIDE_C_REGION (PHOBIUS); TMhelix (TMHMM)	no GO terms	no GO terms
[INTERPRO, BLASTED, MAPPED, ANNOTATED]	TR172|c0_g2_i9	Derlin-	1086	20	1.93787e-145	82.25	2	C:GO:0005789; C:GO:0016021	C:endoplasmic reticulum membrane; C:integral component of membrane			PF04511 (PFAM); IPR007599 (PANTHER); NON_CYTOPLASMIC_DOMAIN (PHOBIUS); CYTOPLASMIC_DOMAIN (PHOBIUS); TRANSMEMBRANE (PHOBIUS); TRANSMEMBRANE (PHOBIUS); NON_CYTOPLASMIC_DOMAIN (PHOBIUS); CYTOPLASMIC_DOMAIN (PHOBIUS); TRANSMEMBRANE (PHOBIUS); CYTOPLASMIC_DOMAIN (PHOBIUS); TRANSMEMBRANE (PHOBIUS); TRANSMEMBRANE (PHOBIUS); NON_CYTOPLASMIC_DOMAIN (PHOBIUS); SSF144091 (SUPERFAMILY); TMhelix (TMHMM); TMh…	no GO terms	no GO terms
[BLASTED, MAPPED, ANNOTATED]	TR173|c0_g1_i1	pterin-4-alpha-carbinolamine dehydratase	1016	20	1.91143e-17	74.55	2	P:GO:0006729; F:GO:0008124	P:tetrahydrobiopterin biosynthetic process; F:4-alpha-hydroxytetrahydrobiopterin dehydratase activity	EC:4.2.1.96	4a-hydroxytetrahydrobiopterin dehydratase
[NO-BLAST]	TR173|c0_g1_i2	---NA---	1081
[BLASTED, MAPPED, ANNOTATED]	TR173|c0_g1_i3	pterin-4-alpha-carbinolamine dehydratase	822	20	2.05333e-31	77.15	2	P:GO:0006729; F:GO:0008124	P:tetrahydrobiopterin biosynthetic process; F:4-alpha-hydroxytetrahydrobiopterin dehydratase activity	EC:4.2.1.96	4a-hydroxytetrahydrobiopterin dehydratase
[NO-BLAST]	TR173|c0_g2_i1	---NA---	242
[NO-BLAST]	TR173|c1_g1_i1	---NA---	297
[NO-BLAST]	TR173|c1_g1_i2	---NA---	265
[NO-BLAST]	TR173|c1_g2_i1	---NA---	322
[INTERPRO, BLASTED, MAPPED, ANNOTATED]	TR174|c0_g1_i1	hypothetical protein CHLNCDRAFT_143609	2650	2	2.96289e-24	39.5	2	F:GO:0016491; P:GO:0008152	F:oxidoreductase activity; P:metabolic process			IPR002227 (PRINTS); IPR008922 (G3DSA:1.10.1280.GENE3D); IPR002227 (PFAM); PTHR11474:SF32 (PANTHER); PTHR11474 (PANTHER); PTHR11474:SF32 (PANTHER); PTHR11474 (PANTHER); IPR002227 (PROSITE_PATTERNS); IPR002227 (PROSITE_PATTERNS); SIGNAL_PEPTIDE (PHOBIUS); SIGNAL_PEPTIDE_N_REGION (PHOBIUS); SIGNAL_PEPTIDE_H_REGION (PHOBIUS); SIGNAL_PEPTIDE_C_REGION (PHOBIUS); NON_CYTOPLASMIC_DOMAIN (PHOBIUS); Signal…	F:GO:0016491; P:GO:0008152	F:oxidoreductase activity; P:metabolic process
[INTERPRO, BLASTED, MAPPED, ANNOTATED]	TR174|c0_g1_i2	Tyrosinase	2307	3	6.01722e-38	42.33	2	F:GO:0016491; P:GO:0008152	F:oxidoreductase activity; P:metabolic process			IPR002227 (PRINTS); IPR002227 (PFAM); IPR008922 (G3DSA:1.10.1280.GENE3D); PTHR11474 (PANTHER); PTHR11474:SF32 (PANTHER); PTHR11474 (PANTHER); PTHR11474:SF32 (PANTHER); PTHR11474 (PANTHER); IPR002227 (PROSITE_PATTERNS); IPR002227 (PROSITE_PATTERNS); SIGNAL_PEPTIDE (PHOBIUS); SIGNAL_PEPTIDE_N_REGION (PHOBIUS); SIGNAL_PEPTIDE_H_REGION (PHOBIUS); NON_CYTOPLASMIC_DOMAIN (PHOBIUS); SIGNAL_PEPTIDE_C_REG…	F:GO:0016491; P:GO:0008152	F:oxidoreductase activity; P:metabolic process
[INTERPRO, BLASTED, MAPPED, ANNOTATED]	TR174|c0_g1_i3	hypothetical protein CHLNCDRAFT_143609	2479	2	3.31867e-32	45	2	F:GO:0016491; P:GO:0008152	F:oxidoreductase activity; P:metabolic process			IPR002227 (PRINTS); IPR008922 (G3DSA:1.10.1280.GENE3D); IPR002227 (PFAM); PTHR11474 (PANTHER); PTHR11474 (PANTHER); PTHR11474:SF32 (PANTHER); PTHR11474:SF32 (PANTHER); IPR002227 (PROSITE_PATTERNS); IPR002227 (PROSITE_PATTERNS); SIGNAL_PEPTIDE (PHOBIUS); SIGNAL_PEPTIDE_N_REGION (PHOBIUS); SIGNAL_PEPTIDE_H_REGION (PHOBIUS); NON_CYTOPLASMIC_DOMAIN (PHOBIUS); SIGNAL_PEPTIDE_C_REGION (PHOBIUS); Signal…	F:GO:0016491; P:GO:0008152	F:oxidoreductase activity; P:metabolic process
[INTERPRO, NO-BLAST, ANNOTATED]	TR175|c0_g1_i1	---NA---	1704				2	F:GO:0008270; F:GO:0005515	F:zinc ion binding; F:protein binding			IPR000225 (SMART); IPR013083 (G3DSA:3.30.40.GENE3D); IPR000225 (PFAM); PF13920 (PFAM); IPR011989 (G3DSA:1.25.10.GENE3D); PTHR23315 (PANTHER); IPR000225 (PROSITE_PROFILES); IPR001841 (PROSITE_PROFILES); IPR000225 (PROSITE_PROFILES); IPR000225 (PROSITE_PROFILES); cd00020 (CDD); cd00162 (CDD); IPR016024 (SUPERFAMILY); SSF57850 (SUPERFAMILY)	F:GO:0008270; F:GO:0005515; F:GO:0005488	F:zinc ion binding; F:protein binding; F:binding
[INTERPRO, NO-BLAST, ANNOTATED]	TR175|c0_g1_i2	---NA---	2341				2	F:GO:0008270; F:GO:0005515	F:zinc ion binding; F:protein binding			IPR000225 (SMART); IPR013083 (G3DSA:3.30.40.GENE3D); PF13920 (PFAM); IPR011989 (G3DSA:1.25.10.GENE3D); IPR000225 (PFAM); PTHR23315 (PANTHER); IPR000225 (PROSITE_PROFILES); IPR000225 (PROSITE_PROFILES); IPR000225 (PROSITE_PROFILES); IPR000225 (PROSITE_PROFILES); IPR001841 (PROSITE_PROFILES); IPR000225 (PROSITE_PROFILES); cd00162 (CDD); cd00020 (CDD); cd00020 (CDD); IPR016024 (SUPERFAMILY); IPR0160…	F:GO:0008270; F:GO:0005515; F:GO:0005488	F:zinc ion binding; F:protein binding; F:binding
[INTERPRO, NO-BLAST]	TR176|c0_g1_i1	---NA---	1632									no IPS match	no IPS match	no IPS match
[INTERPRO, NO-BLAST]	TR176|c0_g1_i2	---NA---	3064									no IPS match	no IPS match	no IPS match
[INTERPRO, NO-BLAST]	TR176|c0_g1_i3	---NA---	1504									no IPS match	no IPS match	no IPS match
[INTERPRO, NO-BLAST]	TR176|c0_g1_i4	---NA---	2729									no IPS match	no IPS match	no IPS match
[INTERPRO, NO-BLAST]	TR176|c0_g1_i5	---NA---	2936									no IPS match	no IPS match	no IPS match
[INTERPRO, NO-BLAST]	TR176|c0_g1_i6	---NA---	2857									no IPS match	no IPS match	no IPS match
[INTERPRO, NO-BLAST]	TR176|c0_g1_i7	---NA---	2882									no IPS match	no IPS match	no IPS match
[INTERPRO, NO-BLAST]	TR176|c0_g1_i8	---NA---	2911									no IPS match	no IPS match	no IPS match
[INTERPRO, NO-BLAST]	TR176|c0_g1_i9	---NA---	2783									no IPS match	no IPS match	no IPS match
[INTERPRO, NO-BLAST]	TR176|c0_g1_i10	---NA---	3010									no IPS match	no IPS match	no IPS match
[NO-BLAST]	TR176|c0_g2_i1	---NA---	360
[NO-BLAST]	TR176|c0_g3_i1	---NA---	729
[INTERPRO, BLASTED, MAPPED, ANNOTATED]	TR177|c0_g1_i1	Dynamin-related 1C	751	20	1.68768e-70	67.55	5	F:GO:0005525; F:GO:0016491; F:GO:0003924; C:GO:0044464; P:GO:0055114	F:GTP binding; F:oxidoreductase activity; F:GTPase activity; C:cell part; P:oxidation-reduction process	EC:3.6.1.15	Nucleoside-triphosphate phosphatase	IPR003130 (SMART); IPR003130 (PFAM); IPR022812 (PANTHER); IPR020850 (PROSITE_PROFILES); SignalP-TM (SIGNALP_GRAM_POSITIVE)	F:GO:0005525; F:GO:0003924	F:GTP binding; F:GTPase activity
[INTERPRO, BLASTED, MAPPED, ANNOTATED]	TR177|c0_g1_i2	Dynamin-related 1C	563	6	1.2942e-34	83.33	4	F:GO:0005525; F:GO:0016491; F:GO:0003924; P:GO:0055114	F:GTP binding; F:oxidoreductase activity; F:GTPase activity; P:oxidation-reduction process	EC:3.6.1.15	Nucleoside-triphosphate phosphatase	Coil (COILS); IPR003130 (PFAM); IPR020850 (PROSITE_PROFILES); SignalP-TM (SIGNALP_GRAM_POSITIVE)	F:GO:0005525; F:GO:0003924	F:GTP binding; F:GTPase activity
[INTERPRO, BLASTED, MAPPED, ANNOTATED]	TR177|c0_g1_i3	dynamin-related 1E-like	2240	20	0	72.55	12	F:GO:0005525; P:GO:0009097; P:GO:0015940; F:GO:0016491; F:GO:0003924; P:GO:0009099; F:GO:0004084; P:GO:0009098; P:GO:0006552; P:GO:0006574; P:GO:0055114; P:GO:0006550	F:GTP binding; P:isoleucine biosynthetic process; P:pantothenate biosynthetic process; F:oxidoreductase activity; F:GTPase activity; P:valine biosynthetic process; F:branched-chain-amino-acid transaminase activity; P:leucine biosynthetic process; P:leucine catabolic process; P:valine catabolic process; P:oxidation-reduction process; P:isoleucine catabolic process	EC:2.6.1.42; EC:3.6.1.15	Branched-chain-amino-acid transaminase; Nucleoside-triphosphate phosphatase	IPR022812 (PRINTS); IPR001401 (SMART); IPR003130 (SMART); IPR000375 (PFAM); IPR027417 (G3DSA:3.40.50.GENE3D); IPR003130 (PFAM); IPR022812 (PFAM); IPR022812 (PANTHER); IPR019762 (PROSITE_PATTERNS); IPR030381 (PROSITE_PROFILES); IPR020850 (PROSITE_PROFILES); cd08771 (CDD); IPR027417 (SUPERFAMILY)	F:GO:0005525; F:GO:0003924	F:GTP binding; F:GTPase activity
[INTERPRO, BLASTED, MAPPED, ANNOTATED]	TR177|c0_g1_i4	Dynamin-related 1C	787	20	3.76543e-121	65.25	5	F:GO:0005525; F:GO:0016491; F:GO:0003924; C:GO:0044464; P:GO:0055114	F:GTP binding; F:oxidoreductase activity; F:GTPase activity; C:cell part; P:oxidation-reduction process	EC:3.6.1.15	Nucleoside-triphosphate phosphatase	IPR003130 (SMART); IPR003130 (PFAM); IPR000375 (PFAM); IPR022812 (PANTHER); PTHR11566:SF80 (PANTHER); IPR020850 (PROSITE_PROFILES)	F:GO:0005525; F:GO:0003924	F:GTP binding; F:GTPase activity
[NO-BLAST]	TR177|c0_g2_i1	---NA---	388
[INTERPRO, BLASTED, MAPPED, ANNOTATED]	TR178|c0_g1_i1	Eukaryotic translation initiation factor 2 subunit 3	884	20	4.365e-67	93.25	8	F:GO:0005525; F:GO:0003743; P:GO:0001731; F:GO:0003746; F:GO:0003924; C:GO:0005840; P:GO:0006446; P:GO:0006414	F:GTP binding; F:translation initiation factor activity; P:formation of translation preinitiation complex; F:translation elongation factor activity; F:GTPase activity; C:ribosome; P:regulation of translational initiation; P:translational elongation	EC:3.6.1.15	Nucleoside-triphosphate phosphatase	IPR015256 (PFAM); G3DSA:2.40.30.10 (GENE3D); PTHR23115:SF166 (PANTHER); PTHR23115 (PANTHER); SIGNAL_PEPTIDE (PHOBIUS); NON_CYTOPLASMIC_DOMAIN (PHOBIUS); SIGNAL_PEPTIDE_C_REGION (PHOBIUS); SIGNAL_PEPTIDE_N_REGION (PHOBIUS); SIGNAL_PEPTIDE_H_REGION (PHOBIUS); IPR015256 (CDD); SignalP-noTM (SIGNALP_EUK); SignalP-TM (SIGNALP_GRAM_POSITIVE); IPR009001 (SUPERFAMILY)	no GO terms	no GO terms
[INTERPRO, BLASTED, MAPPED, ANNOTATED]	TR178|c0_g1_i2	eukaryotic translation initiation factor 2 subunit gamma-like	2431	20	0	93.75	8	F:GO:0005525; F:GO:0003743; P:GO:0001731; F:GO:0003746; F:GO:0003924; C:GO:0005840; P:GO:0006446; P:GO:0006414	F:GTP binding; F:translation initiation factor activity; P:formation of translation preinitiation complex; F:translation elongation factor activity; F:GTPase activity; C:ribosome; P:regulation of translational initiation; P:translational elongation	EC:3.6.1.15	Nucleoside-triphosphate phosphatase	IPR015256 (PFAM); G3DSA:2.40.30.10 (GENE3D); G3DSA:2.40.30.10 (GENE3D); PTHR23115:SF166 (PANTHER); PTHR23115 (PANTHER); IPR015256 (CDD); IPR009001 (SUPERFAMILY); IPR009000 (SUPERFAMILY)	no GO terms	no GO terms
[INTERPRO, BLASTED, MAPPED, ANNOTATED]	TR178|c0_g1_i3	eukaryotic translation initiation factor 2 subunit gamma-like	2349	20	0	93.35	8	F:GO:0005525; F:GO:0003743; P:GO:0001731; F:GO:0003746; F:GO:0003924; C:GO:0005840; P:GO:0006446; P:GO:0006414	F:GTP binding; F:translation initiation factor activity; P:formation of translation preinitiation complex; F:translation elongation factor activity; F:GTPase activity; C:ribosome; P:regulation of translational initiation; P:translational elongation	EC:3.6.1.15	Nucleoside-triphosphate phosphatase	IPR000795 (PRINTS); PF00009 (PFAM); IPR027417 (G3DSA:3.40.50.GENE3D); G3DSA:2.40.30.10 (GENE3D); PTHR23115:SF164 (PANTHER); PTHR23115 (PANTHER); PTHR23115:SF164 (PANTHER); PTHR23115 (PANTHER); IPR000795 (PROSITE_PROFILES); cd01888 (CDD); IPR009000 (SUPERFAMILY); IPR027417 (SUPERFAMILY)	F:GO:0005525; F:GO:0003924	F:GTP binding; F:GTPase activity
[INTERPRO, BLASTED, MAPPED, ANNOTATED]	TR178|c0_g1_i4	eukaryotic translation initiation factor 2 subunit gamma-like	1859	20	0	92.65	8	F:GO:0005525; F:GO:0003743; P:GO:0001731; F:GO:0003746; F:GO:0003924; C:GO:0005840; P:GO:0006446; P:GO:0006414	F:GTP binding; F:translation initiation factor activity; P:formation of translation preinitiation complex; F:translation elongation factor activity; F:GTPase activity; C:ribosome; P:regulation of translational initiation; P:translational elongation	EC:3.6.1.15	Nucleoside-triphosphate phosphatase	IPR000795 (PRINTS); G3DSA:2.40.30.10 (GENE3D); IPR004161 (PFAM); IPR027417 (G3DSA:3.40.50.GENE3D); PF00009 (PFAM); IPR015256 (PFAM); G3DSA:2.40.30.10 (GENE3D); PTHR23115 (PANTHER); PTHR23115:SF164 (PANTHER); PTHR23115 (PANTHER); PTHR23115:SF164 (PANTHER); IPR000795 (PROSITE_PROFILES); IPR015256 (CDD); cd01888 (CDD); cd03688 (CDD); IPR027417 (SUPERFAMILY); IPR009001 (SUPERFAMILY); IPR009000 (SUPER…	F:GO:0005525; F:GO:0003924	F:GTP binding; F:GTPase activity
[BLASTED, MAPPED, ANNOTATED]	TR178|c0_g2_i1	Eukaryotic translation initiation factor 2 subunit 3	855	20	2.69902e-21	94.65	8	F:GO:0005525; F:GO:0003743; P:GO:0001731; F:GO:0003746; F:GO:0003924; C:GO:0005840; P:GO:0006446; P:GO:0006414	F:GTP binding; F:translation initiation factor activity; P:formation of translation preinitiation complex; F:translation elongation factor activity; F:GTPase activity; C:ribosome; P:regulation of translational initiation; P:translational elongation	EC:3.6.1.15	Nucleoside-triphosphate phosphatase
[INTERPRO, BLASTED, MAPPED, ANNOTATED]	TR178|c0_g1_i5	eukaryotic translation initiation factor 2 subunit gamma-like	1941	20	0	92.75	8	F:GO:0005525; F:GO:0003743; P:GO:0001731; F:GO:0003746; F:GO:0003924; C:GO:0005840; P:GO:0006446; P:GO:0006414	F:GTP binding; F:translation initiation factor activity; P:formation of translation preinitiation complex; F:translation elongation factor activity; F:GTPase activity; C:ribosome; P:regulation of translational initiation; P:translational elongation	EC:3.6.1.15	Nucleoside-triphosphate phosphatase	TRANSMEMBRANE (PHOBIUS); CYTOPLASMIC_DOMAIN (PHOBIUS); NON_CYTOPLASMIC_DOMAIN (PHOBIUS); CYTOPLASMIC_DOMAIN (PHOBIUS); TRANSMEMBRANE (PHOBIUS); PS51257 (PROSITE_PROFILES)	no GO terms	no GO terms
[INTERPRO, BLASTED, MAPPED]	TR179|c0_g1_i1	predicted protein	1837	1	5.02385e-07	63	2	C:GO:0016020; C:GO:0016021	C:membrane; C:integral component of membrane			IPR007437 (PFAM); PTHR38482 (PANTHER); CYTOPLASMIC_DOMAIN (PHOBIUS); TRANSMEMBRANE (PHOBIUS); NON_CYTOPLASMIC_DOMAIN (PHOBIUS)	no GO terms	no GO terms
[INTERPRO, BLASTED, MAPPED]	TR179|c0_g1_i2	predicted protein	1550	1	4.98723e-23	56	2	C:GO:0016020; C:GO:0016021	C:membrane; C:integral component of membrane			Coil (COILS); IPR007437 (PFAM); PTHR38482 (PANTHER); NON_CYTOPLASMIC_DOMAIN (PHOBIUS); SIGNAL_PEPTIDE_C_REGION (PHOBIUS); SIGNAL_PEPTIDE_H_REGION (PHOBIUS); TRANSMEMBRANE (PHOBIUS); SIGNAL_PEPTIDE_N_REGION (PHOBIUS); NON_CYTOPLASMIC_DOMAIN (PHOBIUS); TRANSMEMBRANE (PHOBIUS); TRANSMEMBRANE (PHOBIUS); CYTOPLASMIC_DOMAIN (PHOBIUS); SIGNAL_PEPTIDE (PHOBIUS); CYTOPLASMIC_DOMAIN (PHOBIUS); TMhelix (TMH…	no GO terms	no GO terms
[NO-BLAST]	TR179|c0_g2_i1	---NA---	232
[INTERPRO, BLASTED, MAPPED, ANNOTATED]	TR180|c0_g1_i1	E3 ubiquitin- ligase UPL5-like	2388	20	1.32395e-24	51.25	2	F:GO:0004842; P:GO:0016567	F:ubiquitin-protein transferase activity; P:protein ubiquitination			IPR000569 (PFAM); PTHR11254 (PANTHER); IPR000569 (PROSITE_PROFILES); IPR000569 (SUPERFAMILY)	F:GO:0004842	F:ubiquitin-protein transferase activity
[INTERPRO, BLASTED, MAPPED, ANNOTATED]	TR180|c0_g1_i2	ubiquitin- ligase E3 A	2714	20	2.8636e-36	54.45	2	F:GO:0004842; P:GO:0016567	F:ubiquitin-protein transferase activity; P:protein ubiquitination			no IPS match	no IPS match	no IPS match
[INTERPRO, BLASTED, MAPPED]	TR180|c0_g1_i3	hypothetical protein CHLNCDRAFT_14906, partial	2938	1	5.06847e-16	52	2	F:GO:0004842; P:GO:0016567	F:ubiquitin-protein transferase activity; P:protein ubiquitination			no IPS match	no IPS match	no IPS match
[INTERPRO, BLASTED, MAPPED, ANNOTATED]	TR180|c0_g1_i4	hypothetical protein CHLNCDRAFT_14906, partial	2771	1	4.23556e-16	52	2	F:GO:0004842; P:GO:0016567	F:ubiquitin-protein transferase activity; P:protein ubiquitination			IPR000569 (PFAM); TRANSMEMBRANE (PHOBIUS); NON_CYTOPLASMIC_DOMAIN (PHOBIUS); CYTOPLASMIC_DOMAIN (PHOBIUS); IPR000569 (PROSITE_PROFILES); IPR000569 (SUPERFAMILY); TMhelix (TMHMM)	F:GO:0004842	F:ubiquitin-protein transferase activity
[INTERPRO, BLASTED, MAPPED, ANNOTATED]	TR180|c0_g1_i5	E3 ubiquitin- ligase UPL5-like	1982	20	1.54809e-45	51.25	2	F:GO:0004842; P:GO:0016567	F:ubiquitin-protein transferase activity; P:protein ubiquitination			IPR000569 (SMART); IPR000569 (PFAM); PTHR11254 (PANTHER); IPR000569 (PROSITE_PROFILES); IPR000569 (SUPERFAMILY)	F:GO:0004842	F:ubiquitin-protein transferase activity
[INTERPRO, BLASTED, MAPPED]	TR180|c0_g1_i6	hypothetical protein CHLNCDRAFT_14906, partial	2837	1	8.75197e-29	58	2	F:GO:0004842; P:GO:0016567	F:ubiquitin-protein transferase activity; P:protein ubiquitination			no IPS match	no IPS match	no IPS match
[INTERPRO, BLASTED, MAPPED, ANNOTATED]	TR180|c0_g1_i7	ubiquitin- ligase E3 A	2338	20	2.25547e-36	54.45	2	F:GO:0004842; P:GO:0016567	F:ubiquitin-protein transferase activity; P:protein ubiquitination			no IPS match	no IPS match	no IPS match
[INTERPRO, BLASTED, MAPPED, ANNOTATED]	TR180|c0_g1_i8	E3 ubiquitin- ligase UPL5-like	1606	20	2.83235e-46	51.25	2	F:GO:0004842; P:GO:0016567	F:ubiquitin-protein transferase activity; P:protein ubiquitination			IPR000569 (SMART); IPR000569 (PFAM); PTHR11254 (PANTHER); IPR000569 (PROSITE_PROFILES); IPR000569 (SUPERFAMILY)	F:GO:0004842	F:ubiquitin-protein transferase activity
[INTERPRO, BLASTED, MAPPED, ANNOTATED]	TR180|c0_g1_i9	ubiquitin- ligase E3 A	2164	20	3.34793e-45	51.75	2	F:GO:0004842; P:GO:0016567	F:ubiquitin-protein transferase activity; P:protein ubiquitination			IPR000569 (SMART); IPR000569 (PFAM); PTHR11254 (PANTHER); IPR000569 (PROSITE_PROFILES); IPR000569 (SUPERFAMILY)	F:GO:0004842	F:ubiquitin-protein transferase activity
[INTERPRO, BLASTED, MAPPED, ANNOTATED]	TR180|c0_g1_i10	E3 ubiquitin- ligase UPL1-like isoform X2	1788	20	8.74214e-46	51.9	2	F:GO:0004842; P:GO:0016567	F:ubiquitin-protein transferase activity; P:protein ubiquitination			IPR000569 (SMART); IPR000569 (PFAM); PTHR11254 (PANTHER); IPR000569 (PROSITE_PROFILES); IPR000569 (SUPERFAMILY)	F:GO:0004842	F:ubiquitin-protein transferase activity
[INTERPRO, BLASTED, MAPPED]	TR180|c0_g1_i11	E3 ubiquitin- ligase UPL5-like	2589	20	3.93539e-16	52.8	3	F:GO:0004842; F:GO:0016874; P:GO:0016567	F:ubiquitin-protein transferase activity; F:ligase activity; P:protein ubiquitination			no IPS match	no IPS match	no IPS match
[INTERPRO, BLASTED, MAPPED, ANNOTATED]	TR180|c0_g1_i12	hypothetical protein CHLNCDRAFT_14906, partial	2756	1	4.73121e-16	52	2	F:GO:0004842; P:GO:0016567	F:ubiquitin-protein transferase activity; P:protein ubiquitination			IPR000569 (PFAM); IPR000569 (SUPERFAMILY)	F:GO:0004842	F:ubiquitin-protein transferase activity
[INTERPRO, BLASTED, MAPPED, ANNOTATED]	TR180|c0_g1_i13	ubiquitin- ligase E3 A	2331	20	1.52546e-44	51.6	2	F:GO:0003824; P:GO:0016567	F:catalytic activity; P:protein ubiquitination			no IPS match	no IPS match	no IPS match
[INTERPRO, BLASTED, MAPPED]	TR180|c0_g1_i14	E3 ubiquitin- ligase UPL2	2555	20	4.65732e-24	53.1	6	F:GO:0004842; C:GO:0005634; C:GO:0005737; F:GO:0016874; P:GO:0042787; P:GO:0016567	F:ubiquitin-protein transferase activity; C:nucleus; C:cytoplasm; F:ligase activity; P:protein ubiquitination involved in ubiquitin-dependent protein catabolic process; P:protein ubiquitination			no IPS match	no IPS match	no IPS match
[INTERPRO, BLASTED, MAPPED]	TR180|c0_g1_i15	hypothetical protein CHLNCDRAFT_14906, partial	2562	1	4.01116e-16	52	2	F:GO:0004842; P:GO:0016567	F:ubiquitin-protein transferase activity; P:protein ubiquitination			no IPS match	no IPS match	no IPS match
[INTERPRO, BLASTED, MAPPED, ANNOTATED]	TR180|c0_g1_i16	E3 ubiquitin- ligase UPL5-like	2206	20	9.79677e-25	52.1	2	F:GO:0004842; P:GO:0016567	F:ubiquitin-protein transferase activity; P:protein ubiquitination			IPR000569 (SMART); IPR000569 (PFAM); PTHR11254 (PANTHER); IPR000569 (PROSITE_PROFILES); IPR000569 (SUPERFAMILY)	F:GO:0004842	F:ubiquitin-protein transferase activity
[BLASTED, MAPPED]	TR181|c0_g1_i1	glutamate-1-semialdehyde 2,1-aminomutase	750	1	3.92891e-07	55	5	F:GO:0030170; F:GO:0003824; F:GO:0008483; F:GO:0042286; P:GO:0033014	F:pyridoxal phosphate binding; F:catalytic activity; F:transaminase activity; F:glutamate-1-semialdehyde 2,1-aminomutase activity; P:tetrapyrrole biosynthetic process
[INTERPRO, BLASTED, MAPPED, ANNOTATED]	TR181|c0_g1_i2	glutamate-1-semialdehyde 2,1- chloroplastic	1354	20	9.23138e-174	87.3	10	C:GO:0009570; P:GO:0015995; F:GO:0030170; F:GO:0042802; F:GO:0008483; C:GO:0009941; C:GO:0016021; F:GO:0042286; P:GO:0006782; C:GO:0012511	C:chloroplast stroma; P:chlorophyll biosynthetic process; F:pyridoxal phosphate binding; F:identical protein binding; F:transaminase activity; C:chloroplast envelope; C:integral component of membrane; F:glutamate-1-semialdehyde 2,1-aminomutase activity; P:protoporphyrinogen IX biosynthetic process; C:monolayer-surrounded lipid storage body	EC:5.4.3.8	Glutamate-1-semialdehyde 2,1-aminomutase	IPR005814 (PFAM); IPR015421 (G3DSA:3.40.640.GENE3D); IPR015422 (G3DSA:3.90.1150.GENE3D); PTHR11986:SF84 (PANTHER); IPR005814 (PANTHER); IPR005814 (PROSITE_PATTERNS); IPR005814 (CDD); IPR015424 (SUPERFAMILY)	F:GO:0030170; F:GO:0003824; F:GO:0008483	F:pyridoxal phosphate binding; F:catalytic activity; F:transaminase activity
[INTERPRO, BLASTED, MAPPED, ANNOTATED]	TR181|c0_g1_i3	Glutamate-1-semialdehyde 2,1- chloroplastic	1769	20	0	87.7	9	P:GO:0015995; C:GO:0009507; F:GO:0030170; F:GO:0042802; F:GO:0008483; C:GO:0016021; F:GO:0042286; P:GO:0006782; C:GO:0012511	P:chlorophyll biosynthetic process; C:chloroplast; F:pyridoxal phosphate binding; F:identical protein binding; F:transaminase activity; C:integral component of membrane; F:glutamate-1-semialdehyde 2,1-aminomutase activity; P:protoporphyrinogen IX biosynthetic process; C:monolayer-surrounded lipid storage body	EC:5.4.3.8	Glutamate-1-semialdehyde 2,1-aminomutase	no IPS match	no IPS match	no IPS match
[NO-BLAST]	TR181|c0_g2_i1	---NA---	259
[BLASTED, MAPPED, ANNOTATED]	TR182|c0_g1_i1	1-(5-phosphoribosyl)-5-[(5-phosphoribosylamino)methylideneamino] imidazole-4-carboxamide chloroplastic	678	20	6.81848e-38	87.3	5	C:GO:0009382; C:GO:0009507; F:GO:0000107; F:GO:0003949; P:GO:0000105	C:imidazoleglycerol-phosphate synthase complex; C:chloroplast; F:imidazoleglycerol-phosphate synthase activity; F:1-(5-phosphoribosyl)-5-[(5-phosphoribosylamino)methylideneamino]imidazole-4-carboxamide isomerase activity; P:histidine biosynthetic process	EC:5.3.1.16	1-(5-phosphoribosyl)-5-
[INTERPRO, BLASTED, MAPPED, ANNOTATED]	TR182|c0_g2_i1	LOC100284229 isoform X2	531	20	8.01826e-54	85.8	5	C:GO:0009382; C:GO:0009507; F:GO:0000107; F:GO:0003949; P:GO:0000105	C:imidazoleglycerol-phosphate synthase complex; C:chloroplast; F:imidazoleglycerol-phosphate synthase activity; F:1-(5-phosphoribosyl)-5-[(5-phosphoribosylamino)methylideneamino]imidazole-4-carboxamide isomerase activity; P:histidine biosynthetic process	EC:5.3.1.16	1-(5-phosphoribosyl)-5-	IPR006062 (PFAM); IPR013785 (G3DSA:3.20.20.GENE3D); PTHR21235 (PANTHER); PTHR21235:SF23 (PANTHER); IPR011060 (SUPERFAMILY)	F:GO:0003824; P:GO:0008152; P:GO:0000105	F:catalytic activity; P:metabolic process; P:histidine biosynthetic process
[INTERPRO, BLASTED, MAPPED, ANNOTATED]	TR182|c0_g3_i1	1-(5-phosphoribosyl)-5-[(5-phosphoribosylamino)methylideneamino] imidazole-4-carboxamide chloroplastic	1275	20	9.7881e-132	82.95	5	C:GO:0009382; C:GO:0009507; F:GO:0000107; F:GO:0003949; P:GO:0000105	C:imidazoleglycerol-phosphate synthase complex; C:chloroplast; F:imidazoleglycerol-phosphate synthase activity; F:1-(5-phosphoribosyl)-5-[(5-phosphoribosylamino)methylideneamino]imidazole-4-carboxamide isomerase activity; P:histidine biosynthetic process	EC:5.3.1.16	1-(5-phosphoribosyl)-5-	NON_CYTOPLASMIC_DOMAIN (PHOBIUS); CYTOPLASMIC_DOMAIN (PHOBIUS); TRANSMEMBRANE (PHOBIUS)	no GO terms	no GO terms
[INTERPRO, BLASTED, MAPPED, ANNOTATED]	TR182|c0_g3_i2	phosphoribosylformimino-5-aminoimidazole carboxamide ribonucleotide isomerase	390	20	1.67479e-11	78.85	6	C:GO:0009382; C:GO:0009507; C:GO:0016020; F:GO:0000107; F:GO:0003949; P:GO:0000105	C:imidazoleglycerol-phosphate synthase complex; C:chloroplast; C:membrane; F:imidazoleglycerol-phosphate synthase activity; F:1-(5-phosphoribosyl)-5-[(5-phosphoribosylamino)methylideneamino]imidazole-4-carboxamide isomerase activity; P:histidine biosynthetic process	EC:5.3.1.16	1-(5-phosphoribosyl)-5-	IPR013785 (G3DSA:3.20.20.GENE3D); PTHR21235 (PANTHER); PTHR21235:SF23 (PANTHER); IPR011060 (SUPERFAMILY)	F:GO:0003824; P:GO:0008152	F:catalytic activity; P:metabolic process
[INTERPRO, BLASTED, MAPPED, ANNOTATED]	TR182|c0_g3_i3	1-(5-phosphoribosyl)-5-[(5-phosphoribosylamino)methylideneamino] imidazole-4-carboxamide chloroplastic	1352	20	5.05622e-102	84.7	5	C:GO:0009382; C:GO:0009507; F:GO:0000107; F:GO:0003949; P:GO:0000105	C:imidazoleglycerol-phosphate synthase complex; C:chloroplast; F:imidazoleglycerol-phosphate synthase activity; F:1-(5-phosphoribosyl)-5-[(5-phosphoribosylamino)methylideneamino]imidazole-4-carboxamide isomerase activity; P:histidine biosynthetic process	EC:5.3.1.16	1-(5-phosphoribosyl)-5-	IPR006062 (PFAM); IPR013785 (G3DSA:3.20.20.GENE3D); PTHR21235:SF23 (PANTHER); PTHR21235 (PANTHER); IPR011060 (SUPERFAMILY)	F:GO:0003824; P:GO:0008152; P:GO:0000105	F:catalytic activity; P:metabolic process; P:histidine biosynthetic process
[INTERPRO, BLASTED, MAPPED, ANNOTATED]	TR182|c0_g3_i4	1-(5-phosphoribosyl)-5-[(5-phosphoribosylamino)methylideneamino] imidazole-4-carboxamide chloroplastic	1504	20	2.46634e-101	84.7	5	C:GO:0009382; C:GO:0009507; F:GO:0000107; F:GO:0003949; P:GO:0000105	C:imidazoleglycerol-phosphate synthase complex; C:chloroplast; F:imidazoleglycerol-phosphate synthase activity; F:1-(5-phosphoribosyl)-5-[(5-phosphoribosylamino)methylideneamino]imidazole-4-carboxamide isomerase activity; P:histidine biosynthetic process	EC:5.3.1.16	1-(5-phosphoribosyl)-5-	IPR006062 (PFAM); IPR013785 (G3DSA:3.20.20.GENE3D); PTHR21235:SF23 (PANTHER); PTHR21235 (PANTHER); IPR011060 (SUPERFAMILY)	F:GO:0003824; P:GO:0008152; P:GO:0000105	F:catalytic activity; P:metabolic process; P:histidine biosynthetic process
[INTERPRO, BLASTED, MAPPED, ANNOTATED]	TR182|c0_g3_i5	1-(5-phosphoribosyl)-5-[(5-phosphoribosylamino)methylideneamino] imidazole-4-carboxamide chloroplastic	1397	20	8.19635e-102	84.7	5	C:GO:0009382; C:GO:0009507; F:GO:0000107; F:GO:0003949; P:GO:0000105	C:imidazoleglycerol-phosphate synthase complex; C:chloroplast; F:imidazoleglycerol-phosphate synthase activity; F:1-(5-phosphoribosyl)-5-[(5-phosphoribosylamino)methylideneamino]imidazole-4-carboxamide isomerase activity; P:histidine biosynthetic process	EC:5.3.1.16	1-(5-phosphoribosyl)-5-	IPR013785 (G3DSA:3.20.20.GENE3D); PTHR21235:SF23 (PANTHER); PTHR21235 (PANTHER); IPR011060 (SUPERFAMILY)	F:GO:0003824; P:GO:0008152	F:catalytic activity; P:metabolic process
[INTERPRO, BLASTED, MAPPED, ANNOTATED]	TR182|c0_g3_i6	1-(5-phosphoribosyl)-5-[(5-phosphoribosylamino)methylideneamino] imidazole-4-carboxamide chloroplastic	1016	20	5.07298e-143	83.4	5	C:GO:0009382; C:GO:0009507; F:GO:0000107; F:GO:0003949; P:GO:0000105	C:imidazoleglycerol-phosphate synthase complex; C:chloroplast; F:imidazoleglycerol-phosphate synthase activity; F:1-(5-phosphoribosyl)-5-[(5-phosphoribosylamino)methylideneamino]imidazole-4-carboxamide isomerase activity; P:histidine biosynthetic process	EC:5.3.1.16	1-(5-phosphoribosyl)-5-	CYTOPLASMIC_DOMAIN (PHOBIUS); NON_CYTOPLASMIC_DOMAIN (PHOBIUS); TRANSMEMBRANE (PHOBIUS)	no GO terms	no GO terms
[INTERPRO, BLASTED, MAPPED, ANNOTATED]	TR182|c0_g3_i7	1-(5-phosphoribosyl)-5-[(5-phosphoribosylamino)methylideneamino] imidazole-4-carboxamide chloroplastic	1245	20	1.54408e-102	84.7	5	C:GO:0009382; C:GO:0009507; F:GO:0000107; F:GO:0003949; P:GO:0000105	C:imidazoleglycerol-phosphate synthase complex; C:chloroplast; F:imidazoleglycerol-phosphate synthase activity; F:1-(5-phosphoribosyl)-5-[(5-phosphoribosylamino)methylideneamino]imidazole-4-carboxamide isomerase activity; P:histidine biosynthetic process	EC:5.3.1.16	1-(5-phosphoribosyl)-5-	IPR006062 (PFAM); IPR013785 (G3DSA:3.20.20.GENE3D); PTHR21235:SF23 (PANTHER); PTHR21235 (PANTHER); IPR011060 (SUPERFAMILY)	F:GO:0003824; P:GO:0008152; P:GO:0000105	F:catalytic activity; P:metabolic process; P:histidine biosynthetic process
[INTERPRO, BLASTED, MAPPED, ANNOTATED]	TR182|c0_g3_i8	1-(5-phosphoribosyl)-5-[(5-phosphoribosylamino)methylideneamino] imidazole-4-carboxamide chloroplastic	1168	20	1.10076e-142	83.6	5	C:GO:0009382; C:GO:0009507; F:GO:0000107; F:GO:0003949; P:GO:0000105	C:imidazoleglycerol-phosphate synthase complex; C:chloroplast; F:imidazoleglycerol-phosphate synthase activity; F:1-(5-phosphoribosyl)-5-[(5-phosphoribosylamino)methylideneamino]imidazole-4-carboxamide isomerase activity; P:histidine biosynthetic process	EC:5.3.1.16	1-(5-phosphoribosyl)-5-	IPR006062 (PFAM); IPR011858 (TIGRFAM); IPR013785 (G3DSA:3.20.20.GENE3D); PTHR21235:SF23 (PANTHER); PTHR21235 (PANTHER); cd04723 (CDD); IPR011060 (SUPERFAMILY)	F:GO:0003824; P:GO:0008152; F:GO:0003949; P:GO:0000105	F:catalytic activity; P:metabolic process; F:1-(5-phosphoribosyl)-5-[(5-phosphoribosylamino)methylideneamino]imidazole-4-carboxamide isomerase activity; P:histidine biosynthetic process
[INTERPRO, NO-BLAST]	TR183|c0_g1_i1	---NA---	356									SignalP-TM (SIGNALP_GRAM_POSITIVE)	no GO terms	no GO terms
[INTERPRO, BLASTED, MAPPED]	TR183|c1_g1_i1	hypothetical protein H632_c1297p0, partial	1281	8	6.82596e-16	38.88	3	F:GO:0016757; C:GO:0016020; C:GO:0016021	F:transferase activity, transferring glycosyl groups; C:membrane; C:integral component of membrane			no IPS match	no IPS match	no IPS match
[INTERPRO, BLASTED, MAPPED, ANNOTATED]	TR183|c1_g1_i2	hypothetical protein CHLNCDRAFT_137972	1149	15	5.004e-22	44.2	1	F:GO:0016757	F:transferase activity, transferring glycosyl groups			IPR007657 (PFAM); PTHR20961 (PANTHER)	F:GO:0016757	F:transferase activity, transferring glycosyl groups
[NO-BLAST]	TR183|c1_g2_i1	---NA---	295
[NO-BLAST]	TR183|c1_g3_i1	---NA---	482
[INTERPRO, NO-BLAST]	TR183|c2_g1_i1	---NA---	693									no IPS match	no IPS match	no IPS match
[NO-BLAST]	TR183|c2_g2_i1	---NA---	609
[INTERPRO, BLASTED, MAPPED, ANNOTATED]	TR183|c2_g3_i1	Pyruvate kinase	1239	20	2.3578e-58	64.4	8	F:GO:0000287; F:GO:0004743; P:GO:0006094; F:GO:0030955; P:GO:0006096; P:GO:0006144; F:GO:0016301; P:GO:0015976	F:magnesium ion binding; F:pyruvate kinase activity; P:gluconeogenesis; F:potassium ion binding; P:glycolytic process; P:purine nucleobase metabolic process; F:kinase activity; P:carbon utilization	EC:2.7.1.40	Pyruvate kinase	IPR015794 (G3DSA:3.40.1380.GENE3D)	F:GO:0000287; F:GO:0004743; F:GO:0030955; P:GO:0006096	F:magnesium ion binding; F:pyruvate kinase activity; F:potassium ion binding; P:glycolytic process
[INTERPRO, BLASTED, MAPPED, ANNOTATED]	TR183|c2_g3_i2	Pyruvate kinase	613	20	5.82162e-49	65.25	11	F:GO:0000287; F:GO:0004743; P:GO:0006094; F:GO:0030955; C:GO:0016272; P:GO:0006096; F:GO:0051082; P:GO:0006144; P:GO:0006457; F:GO:0016301; P:GO:0015976	F:magnesium ion binding; F:pyruvate kinase activity; P:gluconeogenesis; F:potassium ion binding; C:prefoldin complex; P:glycolytic process; F:unfolded protein binding; P:purine nucleobase metabolic process; P:protein folding; F:kinase activity; P:carbon utilization	EC:2.7.1.40	Pyruvate kinase	IPR015794 (G3DSA:3.40.1380.GENE3D)	F:GO:0000287; F:GO:0004743; F:GO:0030955; P:GO:0006096	F:magnesium ion binding; F:pyruvate kinase activity; F:potassium ion binding; P:glycolytic process
[BLASTED, MAPPED, ANNOTATED]	TR183|c2_g4_i1	Pyruvate kinase	1229	20	2.46449e-27	65.45	8	F:GO:0000287; F:GO:0004743; P:GO:0006094; F:GO:0030955; P:GO:0006096; P:GO:0006144; F:GO:0016301; P:GO:0015976	F:magnesium ion binding; F:pyruvate kinase activity; P:gluconeogenesis; F:potassium ion binding; P:glycolytic process; P:purine nucleobase metabolic process; F:kinase activity; P:carbon utilization	EC:2.7.1.40	Pyruvate kinase
[NO-BLAST]	TR183|c2_g5_i1	---NA---	714
[INTERPRO, BLASTED, MAPPED, ANNOTATED]	TR183|c2_g5_i2	Pyruvate kinase	1039	20	2.11391e-42	64.45	8	F:GO:0000287; F:GO:0004743; P:GO:0006094; F:GO:0030955; P:GO:0006096; P:GO:0006144; F:GO:0016301; P:GO:0015976	F:magnesium ion binding; F:pyruvate kinase activity; P:gluconeogenesis; F:potassium ion binding; P:glycolytic process; P:purine nucleobase metabolic process; F:kinase activity; P:carbon utilization	EC:2.7.1.40	Pyruvate kinase	IPR015794 (G3DSA:3.40.1380.GENE3D)	F:GO:0000287; F:GO:0004743; F:GO:0030955; P:GO:0006096	F:magnesium ion binding; F:pyruvate kinase activity; F:potassium ion binding; P:glycolytic process
[INTERPRO, BLASTED, MAPPED, ANNOTATED]	TR184|c0_g1_i1	LST8 homolog isoform X1	1854	20	4.78992e-87	79.75	5	C:GO:0016459; F:GO:0005515; F:GO:0016905; P:GO:0009069; P:GO:0006468	C:myosin complex; F:protein binding; F:myosin heavy chain kinase activity; P:serine family amino acid metabolic process; P:protein phosphorylation	EC:2.7.11; EC:2.7.11.17; EC:2.7.11.7	Transferring phosphorus-containing groups; Calcium/calmodulin-dependent protein kinase; [Myosin heavy-chain] kinase	IPR001680 (SMART); IPR001680 (PFAM); IPR015943 (G3DSA:2.130.10.GENE3D); PTHR19842 (PANTHER); IPR019775 (PROSITE_PATTERNS); IPR019775 (PROSITE_PATTERNS); IPR001680 (PROSITE_PROFILES); IPR001680 (PROSITE_PROFILES); IPR017986 (PROSITE_PROFILES); IPR017986 (SUPERFAMILY)	F:GO:0005515	F:protein binding
[INTERPRO, BLASTED, MAPPED, ANNOTATED]	TR184|c0_g1_i2	LST8 homolog isoform X1	1891	20	1.70204e-86	91.3	6	C:GO:0016459; F:GO:0005515; F:GO:0016905; C:GO:0016021; P:GO:0009069; P:GO:0006468	C:myosin complex; F:protein binding; F:myosin heavy chain kinase activity; C:integral component of membrane; P:serine family amino acid metabolic process; P:protein phosphorylation	EC:2.7.11; EC:2.7.11.17; EC:2.7.11.7	Transferring phosphorus-containing groups; Calcium/calmodulin-dependent protein kinase; [Myosin heavy-chain] kinase	IPR001680 (SMART); IPR001680 (PFAM); IPR015943 (G3DSA:2.130.10.GENE3D); PTHR19842 (PANTHER); IPR019775 (PROSITE_PATTERNS); IPR019775 (PROSITE_PATTERNS); IPR001680 (PROSITE_PROFILES); IPR001680 (PROSITE_PROFILES); IPR017986 (PROSITE_PROFILES); IPR017986 (SUPERFAMILY)	F:GO:0005515	F:protein binding
[INTERPRO, BLASTED, MAPPED, ANNOTATED]	TR184|c0_g1_i3	LST8 homolog isoform X1	2074	20	2.88328e-86	91.3	6	C:GO:0016459; F:GO:0005515; F:GO:0016905; C:GO:0016021; P:GO:0009069; P:GO:0006468	C:myosin complex; F:protein binding; F:myosin heavy chain kinase activity; C:integral component of membrane; P:serine family amino acid metabolic process; P:protein phosphorylation	EC:2.7.11; EC:2.7.11.17; EC:2.7.11.7	Transferring phosphorus-containing groups; Calcium/calmodulin-dependent protein kinase; [Myosin heavy-chain] kinase	IPR001680 (SMART); IPR001680 (PFAM); IPR015943 (G3DSA:2.130.10.GENE3D); PTHR19842 (PANTHER); IPR019775 (PROSITE_PATTERNS); IPR019775 (PROSITE_PATTERNS); IPR001680 (PROSITE_PROFILES); IPR001680 (PROSITE_PROFILES); IPR017986 (PROSITE_PROFILES); IPR017986 (SUPERFAMILY)	F:GO:0005515	F:protein binding
[INTERPRO, BLASTED, MAPPED, ANNOTATED]	TR184|c0_g1_i4	LST8 homolog isoform X1	1590	20	1.33878e-149	90.6	5	C:GO:0016459; F:GO:0005515; F:GO:0016905; P:GO:0009069; P:GO:0006468	C:myosin complex; F:protein binding; F:myosin heavy chain kinase activity; P:serine family amino acid metabolic process; P:protein phosphorylation	EC:2.7.11; EC:2.7.11.17; EC:2.7.11.7	Transferring phosphorus-containing groups; Calcium/calmodulin-dependent protein kinase; [Myosin heavy-chain] kinase	IPR020472 (PRINTS); IPR001680 (SMART); IPR015943 (G3DSA:2.130.10.GENE3D); IPR001680 (PFAM); PTHR19842 (PANTHER); IPR019775 (PROSITE_PATTERNS); IPR019775 (PROSITE_PATTERNS); IPR001680 (PROSITE_PROFILES); IPR001680 (PROSITE_PROFILES); IPR017986 (PROSITE_PROFILES); IPR001680 (PROSITE_PROFILES); IPR017986 (SUPERFAMILY)	F:GO:0005515	F:protein binding
[INTERPRO, BLASTED, MAPPED, ANNOTATED]	TR184|c0_g1_i5	LST8 homolog isoform X1	1283	20	0	89.6	5	C:GO:0016459; F:GO:0005515; F:GO:0016905; P:GO:0009069; P:GO:0006468	C:myosin complex; F:protein binding; F:myosin heavy chain kinase activity; P:serine family amino acid metabolic process; P:protein phosphorylation	EC:2.7.11; EC:2.7.11.17; EC:2.7.11.7	Transferring phosphorus-containing groups; Calcium/calmodulin-dependent protein kinase; [Myosin heavy-chain] kinase	IPR020472 (PRINTS); IPR001680 (SMART); IPR015943 (G3DSA:2.130.10.GENE3D); IPR001680 (PFAM); PTHR19842 (PANTHER); IPR019775 (PROSITE_PATTERNS); IPR019775 (PROSITE_PATTERNS); IPR019775 (PROSITE_PATTERNS); IPR017986 (PROSITE_PROFILES); IPR001680 (PROSITE_PROFILES); IPR001680 (PROSITE_PROFILES); IPR001680 (PROSITE_PROFILES); IPR001680 (PROSITE_PROFILES); IPR001680 (PROSITE_PROFILES); cd00200 (CDD); I…	F:GO:0005515	F:protein binding
[INTERPRO, BLASTED, MAPPED, ANNOTATED]	TR184|c0_g1_i6	LST8 homolog	1902	20	3.55081e-69	90.75	5	C:GO:0016459; F:GO:0005515; F:GO:0016905; P:GO:0009069; P:GO:0006468	C:myosin complex; F:protein binding; F:myosin heavy chain kinase activity; P:serine family amino acid metabolic process; P:protein phosphorylation	EC:2.7.11; EC:2.7.11.17; EC:2.7.11.7	Transferring phosphorus-containing groups; Calcium/calmodulin-dependent protein kinase; [Myosin heavy-chain] kinase	IPR001680 (SMART); IPR015943 (G3DSA:2.130.10.GENE3D); IPR001680 (PFAM); PTHR19842 (PANTHER); IPR019775 (PROSITE_PATTERNS); IPR001680 (PROSITE_PROFILES); IPR001680 (PROSITE_PROFILES); IPR017986 (PROSITE_PROFILES); IPR017986 (SUPERFAMILY)	F:GO:0005515	F:protein binding
[BLASTED, MAPPED, ANNOTATED]	TR184|c0_g1_i7	TOR kinase binding	1280	20	5.10298e-62	89.4	4	C:GO:0016459; F:GO:0016905; P:GO:0009069; P:GO:0006468	C:myosin complex; F:myosin heavy chain kinase activity; P:serine family amino acid metabolic process; P:protein phosphorylation	EC:2.7.11; EC:2.7.11.17; EC:2.7.11.7	Transferring phosphorus-containing groups; Calcium/calmodulin-dependent protein kinase; [Myosin heavy-chain] kinase
[BLASTED, MAPPED, ANNOTATED]	TR184|c0_g1_i8	TOR kinase binding	1097	20	8.9206e-63	89.4	4	C:GO:0016459; F:GO:0016905; P:GO:0009069; P:GO:0006468	C:myosin complex; F:myosin heavy chain kinase activity; P:serine family amino acid metabolic process; P:protein phosphorylation	EC:2.7.11; EC:2.7.11.17; EC:2.7.11.7	Transferring phosphorus-containing groups; Calcium/calmodulin-dependent protein kinase; [Myosin heavy-chain] kinase
[INTERPRO, BLASTED, MAPPED, ANNOTATED]	TR184|c0_g1_i9	LST8 homolog isoform X1	1767	20	2.25886e-87	91.3	5	C:GO:0016459; F:GO:0005515; F:GO:0016905; P:GO:0009069; P:GO:0006468	C:myosin complex; F:protein binding; F:myosin heavy chain kinase activity; P:serine family amino acid metabolic process; P:protein phosphorylation	EC:2.7.11; EC:2.7.11.17; EC:2.7.11.7	Transferring phosphorus-containing groups; Calcium/calmodulin-dependent protein kinase; [Myosin heavy-chain] kinase	IPR001680 (SMART); IPR001680 (PFAM); IPR015943 (G3DSA:2.130.10.GENE3D); PTHR19842 (PANTHER); IPR019775 (PROSITE_PATTERNS); IPR019775 (PROSITE_PATTERNS); IPR001680 (PROSITE_PROFILES); IPR001680 (PROSITE_PROFILES); IPR017986 (PROSITE_PROFILES); IPR017986 (SUPERFAMILY)	F:GO:0005515	F:protein binding
[INTERPRO, BLASTED, MAPPED, ANNOTATED]	TR184|c0_g1_i10	TOR kinase binding	1370	20	0	89.25	5	C:GO:0016459; F:GO:0005515; F:GO:0016905; P:GO:0009069; P:GO:0006468	C:myosin complex; F:protein binding; F:myosin heavy chain kinase activity; P:serine family amino acid metabolic process; P:protein phosphorylation	EC:2.7.11; EC:2.7.11.17; EC:2.7.11.7	Transferring phosphorus-containing groups; Calcium/calmodulin-dependent protein kinase; [Myosin heavy-chain] kinase	IPR020472 (PRINTS); IPR001680 (SMART); IPR001680 (PFAM); IPR015943 (G3DSA:2.130.10.GENE3D); PTHR19842 (PANTHER); IPR019775 (PROSITE_PATTERNS); IPR019775 (PROSITE_PATTERNS); IPR019775 (PROSITE_PATTERNS); IPR019775 (PROSITE_PATTERNS); IPR001680 (PROSITE_PROFILES); IPR017986 (PROSITE_PROFILES); IPR001680 (PROSITE_PROFILES); IPR001680 (PROSITE_PROFILES); IPR001680 (PROSITE_PROFILES); IPR001680 (PROSI…	F:GO:0005515	F:protein binding
[INTERPRO, BLASTED, MAPPED, ANNOTATED]	TR184|c0_g1_i11	TOR kinase binding	1584	20	9.7983e-96	90.9	5	C:GO:0016459; F:GO:0005515; F:GO:0016905; P:GO:0009069; P:GO:0006468	C:myosin complex; F:protein binding; F:myosin heavy chain kinase activity; P:serine family amino acid metabolic process; P:protein phosphorylation	EC:2.7.11; EC:2.7.11.17; EC:2.7.11.7	Transferring phosphorus-containing groups; Calcium/calmodulin-dependent protein kinase; [Myosin heavy-chain] kinase	IPR001680 (SMART); IPR001680 (PFAM); IPR015943 (G3DSA:2.130.10.GENE3D); PTHR19842 (PANTHER); IPR019775 (PROSITE_PATTERNS); IPR019775 (PROSITE_PATTERNS); IPR001680 (PROSITE_PROFILES); IPR001680 (PROSITE_PROFILES); IPR017986 (PROSITE_PROFILES); IPR017986 (SUPERFAMILY)	F:GO:0005515	F:protein binding
[INTERPRO, BLASTED, MAPPED, ANNOTATED]	TR184|c0_g1_i12	TOR kinase binding	1682	20	5.6058e-149	88.65	5	C:GO:0016459; F:GO:0005515; F:GO:0016905; P:GO:0009069; P:GO:0006468	C:myosin complex; F:protein binding; F:myosin heavy chain kinase activity; P:serine family amino acid metabolic process; P:protein phosphorylation	EC:2.7.11; EC:2.7.11.17; EC:2.7.11.7	Transferring phosphorus-containing groups; Calcium/calmodulin-dependent protein kinase; [Myosin heavy-chain] kinase	IPR001680 (SMART); IPR015943 (G3DSA:2.130.10.GENE3D); IPR001680 (PFAM); PTHR19842 (PANTHER); IPR019775 (PROSITE_PATTERNS); IPR001680 (PROSITE_PROFILES); IPR001680 (PROSITE_PROFILES); IPR017986 (PROSITE_PROFILES); IPR017986 (SUPERFAMILY)	F:GO:0005515	F:protein binding
[INTERPRO, BLASTED, MAPPED, ANNOTATED]	TR184|c0_g1_i13	LST8 homolog	1595	20	1.99349e-124	89.35	5	C:GO:0016459; F:GO:0005515; F:GO:0016905; P:GO:0009069; P:GO:0006468	C:myosin complex; F:protein binding; F:myosin heavy chain kinase activity; P:serine family amino acid metabolic process; P:protein phosphorylation	EC:2.7.11; EC:2.7.11.17; EC:2.7.11.7	Transferring phosphorus-containing groups; Calcium/calmodulin-dependent protein kinase; [Myosin heavy-chain] kinase	IPR001680 (SMART); IPR015943 (G3DSA:2.130.10.GENE3D); IPR001680 (PFAM); PTHR19842 (PANTHER); IPR019775 (PROSITE_PATTERNS); IPR001680 (PROSITE_PROFILES); IPR001680 (PROSITE_PROFILES); IPR017986 (PROSITE_PROFILES); IPR017986 (SUPERFAMILY)	F:GO:0005515	F:protein binding
[INTERPRO, BLASTED, MAPPED, ANNOTATED]	TR184|c0_g1_i14	TOR kinase binding	1671	20	3.85362e-120	89.15	5	C:GO:0016459; F:GO:0005515; F:GO:0016905; P:GO:0009069; P:GO:0006468	C:myosin complex; F:protein binding; F:myosin heavy chain kinase activity; P:serine family amino acid metabolic process; P:protein phosphorylation	EC:2.7.11; EC:2.7.11.17; EC:2.7.11.7	Transferring phosphorus-containing groups; Calcium/calmodulin-dependent protein kinase; [Myosin heavy-chain] kinase	IPR020472 (PRINTS); IPR001680 (SMART); IPR001680 (PFAM); IPR015943 (G3DSA:2.130.10.GENE3D); PTHR19842 (PANTHER); IPR019775 (PROSITE_PATTERNS); IPR019775 (PROSITE_PATTERNS); IPR001680 (PROSITE_PROFILES); IPR017986 (PROSITE_PROFILES); IPR001680 (PROSITE_PROFILES); IPR017986 (SUPERFAMILY)	F:GO:0005515	F:protein binding
[INTERPRO, BLASTED, MAPPED, ANNOTATED]	TR184|c0_g1_i15	TOR kinase binding	1060	20	1.29635e-87	87.4	5	C:GO:0016459; F:GO:0005515; F:GO:0016905; P:GO:0009069; P:GO:0006468	C:myosin complex; F:protein binding; F:myosin heavy chain kinase activity; P:serine family amino acid metabolic process; P:protein phosphorylation	EC:2.7.11; EC:2.7.11.17; EC:2.7.11.7	Transferring phosphorus-containing groups; Calcium/calmodulin-dependent protein kinase; [Myosin heavy-chain] kinase	IPR001680 (SMART); IPR015943 (G3DSA:2.130.10.GENE3D); IPR001680 (PFAM); PTHR19842 (PANTHER); IPR019775 (PROSITE_PATTERNS); IPR019775 (PROSITE_PATTERNS); IPR017986 (PROSITE_PROFILES); IPR001680 (PROSITE_PROFILES); IPR001680 (PROSITE_PROFILES); IPR017986 (SUPERFAMILY)	F:GO:0005515	F:protein binding
[NO-BLAST]	TR184|c0_g2_i1	---NA---	421
[INTERPRO, BLASTED, MAPPED, ANNOTATED]	TR185|c0_g1_i1	hypothetical protein CHLNCDRAFT_145456	1108	20	4.99863e-35	55.35	1	C:GO:0016021	C:integral component of membrane			IPR007248 (PFAM); PTHR11266:SF17 (PANTHER); IPR007248 (PANTHER)	C:GO:0016021	C:integral component of membrane
[INTERPRO, BLASTED, MAPPED, ANNOTATED]	TR185|c0_g1_i2	SYM1	1005	20	1.75856e-47	54.15	1	C:GO:0016021	C:integral component of membrane			IPR007248 (PFAM); IPR007248 (PANTHER)	C:GO:0016021	C:integral component of membrane
[INTERPRO, BLASTED, MAPPED, ANNOTATED]	TR185|c0_g1_i3	sym-1	1314	20	4.74279e-50	56.7	1	C:GO:0016021	C:integral component of membrane			IPR007248 (PANTHER); PTHR11266:SF42 (PANTHER)	C:GO:0016021	C:integral component of membrane
[BLASTED, MAPPED]	TR185|c0_g1_i4	sym-1	780	8	8.45011e-10	57.25	4	C:GO:0009507; C:GO:0016020; C:GO:0016021; C:GO:0009941	C:chloroplast; C:membrane; C:integral component of membrane; C:chloroplast envelope
[NO-BLAST]	TR185|c0_g1_i5	---NA---	1063
[INTERPRO, BLASTED, MAPPED, ANNOTATED]	TR185|c0_g1_i6	sym-1	981	20	4.85067e-26	57.4	1	C:GO:0016021	C:integral component of membrane			IPR007248 (PFAM); IPR007248 (PANTHER); SignalP-TM (SIGNALP_GRAM_POSITIVE)	C:GO:0016021	C:integral component of membrane
[NO-BLAST]	TR185|c0_g1_i7	---NA---	917
[INTERPRO, BLASTED, MAPPED, ANNOTATED]	TR185|c0_g1_i8	PXMP2 4 family 4	1211	20	5.7207e-66	52.9	1	C:GO:0016021	C:integral component of membrane			IPR007248 (PFAM); IPR007248 (PANTHER)	C:GO:0016021	C:integral component of membrane
[INTERPRO, BLASTED, MAPPED, ANNOTATED]	TR185|c0_g1_i9	sym-1	1084	20	5.91535e-18	56.95	1	C:GO:0016021	C:integral component of membrane			IPR007248 (PFAM); PTHR11266:SF17 (PANTHER); IPR007248 (PANTHER)	C:GO:0016021	C:integral component of membrane
[INTERPRO, BLASTED, MAPPED, ANNOTATED]	TR186|c0_g1_i1	Nucleolar of 40 kDa	2242	16	9.06734e-131	64.5	2	F:GO:0003676; F:GO:0046872	F:nucleic acid binding; F:metal ion binding			IPR022967 (SMART); IPR012340 (G3DSA:2.40.50.GENE3D); IPR003029 (PFAM); PTHR15838 (PANTHER); IPR003029 (PROSITE_PROFILES); IPR003029 (PROSITE_PROFILES); IPR012340 (SUPERFAMILY); IPR012340 (SUPERFAMILY)	F:GO:0003676	F:nucleic acid binding
[INTERPRO, BLASTED, MAPPED, ANNOTATED]	TR186|c0_g1_i2	Nucleolar of 40 kDa	1405	16	2.82831e-125	64.75	3	F:GO:0003676; F:GO:0003824; F:GO:0046872	F:nucleic acid binding; F:catalytic activity; F:metal ion binding			no IPS match	no IPS match	no IPS match
[INTERPRO, BLASTED, MAPPED, ANNOTATED]	TR186|c0_g1_i3	Nucleolar of 40 kDa	2526	16	1.63807e-120	64.75	3	F:GO:0003676; F:GO:0003824; F:GO:0046872	F:nucleic acid binding; F:catalytic activity; F:metal ion binding			IPR022967 (SMART); IPR012340 (G3DSA:2.40.50.GENE3D); IPR003029 (PFAM); PTHR15838 (PANTHER); IPR003029 (PROSITE_PROFILES); IPR003029 (PROSITE_PROFILES); IPR012340 (SUPERFAMILY); IPR012340 (SUPERFAMILY)	F:GO:0003676	F:nucleic acid binding
[INTERPRO, BLASTED, MAPPED, ANNOTATED]	TR186|c0_g1_i4	Nucleolar of 40 kDa	1121	16	2.21488e-134	64.75	3	F:GO:0003676; F:GO:0003824; F:GO:0046872	F:nucleic acid binding; F:catalytic activity; F:metal ion binding			IPR022967 (SMART); IPR003029 (PFAM); IPR012340 (G3DSA:2.40.50.GENE3D); PTHR15838 (PANTHER); IPR003029 (PROSITE_PROFILES); IPR003029 (PROSITE_PROFILES); IPR012340 (SUPERFAMILY); IPR012340 (SUPERFAMILY)	F:GO:0003676	F:nucleic acid binding
[INTERPRO, BLASTED, MAPPED, ANNOTATED]	TR186|c0_g2_i1	Nucleolar of 40 kDa	485	19	5.94756e-48	61.89	3	F:GO:0003676; F:GO:0003824; F:GO:0043167	F:nucleic acid binding; F:catalytic activity; F:ion binding			IPR022967 (SMART); IPR012340 (G3DSA:2.40.50.GENE3D); IPR003029 (PFAM); PTHR15838 (PANTHER); IPR003029 (PROSITE_PROFILES); IPR012340 (SUPERFAMILY)	F:GO:0003676	F:nucleic acid binding
[INTERPRO, BLASTED, MAPPED, ANNOTATED]	TR186|c0_g3_i1	Nucleolar of 40 kDa	668	16	5.82921e-47	63.75	2	F:GO:0003676; F:GO:0043167	F:nucleic acid binding; F:ion binding			IPR022967 (SMART); IPR012340 (G3DSA:2.40.50.GENE3D); IPR003029 (PFAM); PTHR15838 (PANTHER); IPR003029 (PROSITE_PROFILES); IPR012340 (SUPERFAMILY)	F:GO:0003676	F:nucleic acid binding
[NO-BLAST]	TR186|c0_g4_i1	---NA---	271
[INTERPRO, BLASTED, MAPPED, ANNOTATED]	TR186|c0_g5_i1	two-on-two hemoglobin-3	823	20	5.54275e-61	67.1	2	F:GO:0019825; F:GO:0020037	F:oxygen binding; F:heme binding			Coil (COILS); IPR001486 (PFAM); IPR012292 (G3DSA:1.10.490.GENE3D); PTHR10681 (PANTHER); PTHR10681:SF52 (PANTHER); cd08917 (CDD); SignalP-TM (SIGNALP_GRAM_POSITIVE); IPR009050 (SUPERFAMILY)	F:GO:0019825; F:GO:0020037	F:oxygen binding; F:heme binding
[INTERPRO, BLASTED, MAPPED, ANNOTATED]	TR186|c0_g5_i2	two-on-two hemoglobin-3	376	20	6.91039e-24	65.4	2	F:GO:0019825; F:GO:0020037	F:oxygen binding; F:heme binding			Coil (COILS); IPR001486 (PFAM); IPR012292 (G3DSA:1.10.490.GENE3D); SignalP-TM (SIGNALP_GRAM_POSITIVE); SignalP-noTM (SIGNALP_GRAM_NEGATIVE)	F:GO:0019825; F:GO:0020037	F:oxygen binding; F:heme binding
[INTERPRO, BLASTED, MAPPED, ANNOTATED]	TR186|c0_g5_i3	two-on-two hemoglobin-3	1022	20	1.61465e-30	68.1	2	F:GO:0019825; F:GO:0020037	F:oxygen binding; F:heme binding			IPR001486 (PFAM); IPR012292 (G3DSA:1.10.490.GENE3D); SignalP-TM (SIGNALP_GRAM_POSITIVE)	F:GO:0019825; F:GO:0020037	F:oxygen binding; F:heme binding
[INTERPRO, BLASTED, MAPPED, ANNOTATED]	TR186|c0_g5_i4	two-on-two hemoglobin-3-like	1378	20	3.04983e-15	68.4	2	F:GO:0019825; F:GO:0020037	F:oxygen binding; F:heme binding			IPR001486 (PFAM); IPR012292 (G3DSA:1.10.490.GENE3D); SignalP-TM (SIGNALP_GRAM_POSITIVE)	F:GO:0019825; F:GO:0020037	F:oxygen binding; F:heme binding
[INTERPRO, BLASTED, MAPPED, ANNOTATED]	TR186|c0_g5_i5	two-on-two hemoglobin-3 isoform X2	1179	20	2.15714e-37	69.85	2	F:GO:0019825; F:GO:0020037	F:oxygen binding; F:heme binding			IPR001486 (PFAM); IPR012292 (G3DSA:1.10.490.GENE3D); SignalP-TM (SIGNALP_GRAM_POSITIVE); IPR009050 (SUPERFAMILY)	F:GO:0019825; F:GO:0020037	F:oxygen binding; F:heme binding
[BLASTED, MAPPED, ANNOTATED]	TR186|c0_g5_i6	hypothetical protein CHLNCDRAFT_35393	732	1	1.29034e-09	80	2	F:GO:0019825; F:GO:0020037	F:oxygen binding; F:heme binding
[BLASTED, MAPPED, ANNOTATED]	TR187|c0_g1_i1	HVA22 f	591	20	1.95328e-14	58.45	1	C:GO:0016020	C:membrane
[INTERPRO, BLASTED, MAPPED, ANNOTATED]	TR187|c0_g2_i1	HVA22 e	2116	20	6.04518e-34	61.95	1	C:GO:0016020	C:membrane			no IPS match	no IPS match	no IPS match
[INTERPRO, BLASTED, MAPPED, ANNOTATED]	TR187|c0_g2_i2	HVA22 e	1901	20	5.00658e-42	62.55	1	C:GO:0016020	C:membrane			IPR004345 (PFAM); IPR004345 (PANTHER); CYTOPLASMIC_DOMAIN (PHOBIUS); TRANSMEMBRANE (PHOBIUS); TRANSMEMBRANE (PHOBIUS); NON_CYTOPLASMIC_DOMAIN (PHOBIUS); CYTOPLASMIC_DOMAIN (PHOBIUS); TMhelix (TMHMM); TMhelix (TMHMM)	no GO terms	no GO terms
[INTERPRO, BLASTED, MAPPED]	TR187|c0_g2_i3	HVA22 c	1131	20	1.66447e-53	58.7	4	P:GO:0009737; C:GO:0016020; C:GO:0016021; P:GO:0006950	P:response to abscisic acid; C:membrane; C:integral component of membrane; P:response to stress			IPR004345 (PFAM); IPR004345 (PANTHER); CYTOPLASMIC_DOMAIN (PHOBIUS); TRANSMEMBRANE (PHOBIUS); TRANSMEMBRANE (PHOBIUS); CYTOPLASMIC_DOMAIN (PHOBIUS); NON_CYTOPLASMIC_DOMAIN (PHOBIUS); TMhelix (TMHMM); TMhelix (TMHMM)	no GO terms	no GO terms
[INTERPRO, BLASTED, MAPPED]	TR188|c0_g1_i1	hypothetical protein CHLNCDRAFT_142548	1498	4	7.6302e-92	59.5	2	C:GO:0016020; C:GO:0016021	C:membrane; C:integral component of membrane			no IPS match	no IPS match	no IPS match
[INTERPRO, BLASTED, MAPPED]	TR188|c0_g1_i2	hypothetical protein CHLNCDRAFT_142548	1316	5	7.11128e-85	57.4	2	C:GO:0016020; C:GO:0016021	C:membrane; C:integral component of membrane			no IPS match	no IPS match	no IPS match
[INTERPRO, BLASTED, MAPPED]	TR188|c0_g1_i3	hypothetical protein CHLNCDRAFT_142548	1479	4	6.37409e-92	59.5	2	C:GO:0016020; C:GO:0016021	C:membrane; C:integral component of membrane			no IPS match	no IPS match	no IPS match
[INTERPRO, BLASTED, MAPPED]	TR188|c0_g1_i4	hypothetical protein CHLNCDRAFT_142548	1685	4	4.02073e-53	57.25	2	C:GO:0016020; C:GO:0016021	C:membrane; C:integral component of membrane			IPR018392 (SMART); IPR018392 (G3DSA:3.10.350.GENE3D); IPR018392 (PFAM); CYTOPLASMIC_DOMAIN (PHOBIUS); TRANSMEMBRANE (PHOBIUS); NON_CYTOPLASMIC_DOMAIN (PHOBIUS); cd00118 (CDD); IPR018392 (SUPERFAMILY); TMhelix (TMHMM)	no GO terms	no GO terms
[INTERPRO, BLASTED, MAPPED]	TR188|c0_g1_i5	hypothetical protein CHLNCDRAFT_142548	1016	5	1.26483e-89	56.6	2	C:GO:0016020; C:GO:0016021	C:membrane; C:integral component of membrane			no IPS match	no IPS match	no IPS match
[INTERPRO, BLASTED, MAPPED]	TR188|c0_g1_i6	hypothetical protein CHLNCDRAFT_142548	1041	5	2.80273e-89	56.6	2	C:GO:0016020; C:GO:0016021	C:membrane; C:integral component of membrane			no IPS match	no IPS match	no IPS match
[INTERPRO, BLASTED, MAPPED]	TR188|c0_g1_i7	hypothetical protein CHLNCDRAFT_142548	1454	4	4.12292e-92	59.5	2	C:GO:0016020; C:GO:0016021	C:membrane; C:integral component of membrane			no IPS match	no IPS match	no IPS match
[INTERPRO, BLASTED, MAPPED, ANNOTATED]	TR189|c0_g1_i1	rhodanese-like domain-containing chloroplastic	1170	20	1.31113e-77	61.95	1	F:GO:0016740	F:transferase activity			IPR001763 (PFAM); IPR001763 (G3DSA:3.40.250.GENE3D); IPR001763 (PROSITE_PROFILES); IPR001763 (SUPERFAMILY); TMhelix (TMHMM)	no GO terms	no GO terms
[INTERPRO, BLASTED, MAPPED]	TR189|c0_g1_i2	rhodanese-like domain-containing chloroplastic	1349	19	8.47119e-66	66.63	9	F:GO:0000166; F:GO:0005524; C:GO:0016020; C:GO:0016021; F:GO:0004672; F:GO:0016740; F:GO:0004674; F:GO:0030246; P:GO:0006468	F:nucleotide binding; F:ATP binding; C:membrane; C:integral component of membrane; F:protein kinase activity; F:transferase activity; F:protein serine/threonine kinase activity; F:carbohydrate binding; P:protein phosphorylation			IPR001763 (PFAM); IPR001763 (G3DSA:3.40.250.GENE3D); cd00158 (CDD); IPR001763 (SUPERFAMILY)	no GO terms	no GO terms
[INTERPRO, BLASTED, MAPPED]	TR189|c0_g1_i3	Thiosulfate sulfurtransferase chloroplastic	1460	13	3.74002e-71	62.62	1	F:GO:0016740	F:transferase activity			IPR001763 (G3DSA:3.40.250.GENE3D); IPR001763 (SUPERFAMILY)	no GO terms	no GO terms
[INTERPRO, BLASTED, MAPPED]	TR189|c0_g1_i4	rhodanese-like domain-containing chloroplastic	1231	20	6.57115e-89	59.8	2	F:GO:0016740; C:GO:0009536	F:transferase activity; C:plastid			IPR001763 (SMART); IPR001763 (PFAM); IPR001763 (G3DSA:3.40.250.GENE3D); IPR001763 (PROSITE_PROFILES); cd00158 (CDD); IPR001763 (SUPERFAMILY)	no GO terms	no GO terms
[INTERPRO, BLASTED, MAPPED, ANNOTATED]	TR189|c0_g1_i5	Thiosulfate sulfurtransferase chloroplastic	843	3	1.39281e-14	83	1	F:GO:0016740	F:transferase activity			no IPS match	no IPS match	no IPS match
[INTERPRO, BLASTED, MAPPED]	TR189|c0_g1_i6	rhodanese-like domain-containing chloroplastic	1201	20	1.38828e-81	60.8	2	F:GO:0016740; C:GO:0009536	F:transferase activity; C:plastid			IPR001763 (PFAM); IPR001763 (G3DSA:3.40.250.GENE3D); IPR001763 (PROSITE_PROFILES); cd00158 (CDD); IPR001763 (SUPERFAMILY)	no GO terms	no GO terms
[INTERPRO, BLASTED, MAPPED]	TR189|c0_g1_i7	rhodanese-like domain-containing chloroplastic	1262	20	1.12791e-93	59.2	2	F:GO:0016740; C:GO:0009536	F:transferase activity; C:plastid			IPR001763 (SMART); IPR001763 (PFAM); IPR001763 (G3DSA:3.40.250.GENE3D); IPR001763 (PROSITE_PROFILES); cd00158 (CDD); IPR001763 (SUPERFAMILY)	no GO terms	no GO terms
[INTERPRO, BLASTED, MAPPED]	TR189|c0_g1_i8	rhodanese-like domain-containing chloroplastic	1455	16	4.77563e-61	64.63	9	F:GO:0000166; F:GO:0005524; C:GO:0016020; C:GO:0016021; F:GO:0004672; F:GO:0016740; F:GO:0004674; F:GO:0030246; P:GO:0006468	F:nucleotide binding; F:ATP binding; C:membrane; C:integral component of membrane; F:protein kinase activity; F:transferase activity; F:protein serine/threonine kinase activity; F:carbohydrate binding; P:protein phosphorylation			SIGNAL_PEPTIDE (PHOBIUS); SIGNAL_PEPTIDE_N_REGION (PHOBIUS); TRANSMEMBRANE (PHOBIUS); SIGNAL_PEPTIDE_H_REGION (PHOBIUS); SIGNAL_PEPTIDE_C_REGION (PHOBIUS); NON_CYTOPLASMIC_DOMAIN (PHOBIUS); CYTOPLASMIC_DOMAIN (PHOBIUS); SignalP-TM (SIGNALP_GRAM_POSITIVE)	no GO terms	no GO terms
[INTERPRO, BLASTED, MAPPED]	TR189|c0_g1_i9	Thiosulfate sulfurtransferase chloroplastic	1247	13	1.9824e-56	76.08	1	F:GO:0016740	F:transferase activity			IPR001763 (G3DSA:3.40.250.GENE3D); IPR001763 (SUPERFAMILY)	no GO terms	no GO terms
[INTERPRO, BLASTED, MAPPED, ANNOTATED]	TR189|c0_g1_i10	rhodanese-like domain-containing chloroplastic	1288	20	4.99982e-73	69.1	1	F:GO:0016740	F:transferase activity			SIGNAL_PEPTIDE (PHOBIUS); SIGNAL_PEPTIDE_N_REGION (PHOBIUS); TRANSMEMBRANE (PHOBIUS); SIGNAL_PEPTIDE_H_REGION (PHOBIUS); SIGNAL_PEPTIDE_C_REGION (PHOBIUS); NON_CYTOPLASMIC_DOMAIN (PHOBIUS); CYTOPLASMIC_DOMAIN (PHOBIUS); SignalP-TM (SIGNALP_GRAM_POSITIVE)	no GO terms	no GO terms
[INTERPRO, NO-BLAST]	TR190|c0_g1_i1	---NA---	301									no IPS match	no IPS match	no IPS match
[NO-BLAST]	TR191|c0_g1_i1	---NA---	254
[NO-BLAST]	TR192|c0_g1_i1	---NA---	678
[INTERPRO, NO-BLAST]	TR193|c0_g1_i1	---NA---	544									no IPS match	no IPS match	no IPS match
[INTERPRO, BLASTED, MAPPED, ANNOTATED]	TR194|c0_g1_i1	S-Adenosylmethionine synthetase	358	20	4.73088e-40	77.15	7	F:GO:0005524; F:GO:0046872; C:GO:0005829; P:GO:0006556; F:GO:0004478; P:GO:0006730; P:GO:0006555	F:ATP binding; F:metal ion binding; C:cytosol; P:S-adenosylmethionine biosynthetic process; F:methionine adenosyltransferase activity; P:one-carbon metabolic process; P:methionine metabolic process	EC:2.5.1.6	Methionine adenosyltransferase	G3DSA:3.30.300.10 (GENE3D); IPR022630 (PFAM); IPR002133 (PANTHER); IPR022636 (SUPERFAMILY)	F:GO:0005524; P:GO:0006556; F:GO:0004478	F:ATP binding; P:S-adenosylmethionine biosynthetic process; F:methionine adenosyltransferase activity
[NO-BLAST]	TR195|c0_g1_i1	---NA---	282
[INTERPRO, NO-BLAST]	TR196|c0_g1_i1	---NA---	733									no IPS match	no IPS match	no IPS match
[NO-BLAST]	TR197|c0_g1_i1	---NA---	512
[NO-BLAST]	TR198|c0_g1_i1	---NA---	239
[NO-BLAST]	TR199|c0_g1_i1	---NA---	295
[INTERPRO, BLASTED, MAPPED, ANNOTATED]	TR200|c0_g1_i1	54S ribosomal mitochondrial	465	20	1.21919e-12	58.25	3	F:GO:0003735; P:GO:0042254; C:GO:0005840	F:structural constituent of ribosome; P:ribosome biogenesis; C:ribosome			IPR026569 (PFAM); G3DSA:2.30.170.40 (GENE3D); IPR026569 (PANTHER); SignalP-TM (SIGNALP_GRAM_POSITIVE); SSF143800 (SUPERFAMILY)	F:GO:0003735	F:structural constituent of ribosome
[BLASTED, MAPPED, ANNOTATED]	TR201|c0_g1_i1	nucleoside diphosphate kinase chloroplastic	566	20	7.58105e-35	84.6	15	C:GO:0009570; P:GO:0009585; P:GO:0006241; P:GO:0006183; C:GO:0009941; P:GO:0006165; F:GO:0004550; P:GO:0042542; P:GO:0006144; P:GO:0009734; C:GO:0009579; C:GO:0005634; F:GO:0005524; P:GO:0006228; P:GO:0006206	C:chloroplast stroma; P:red, far-red light phototransduction; P:CTP biosynthetic process; P:GTP biosynthetic process; C:chloroplast envelope; P:nucleoside diphosphate phosphorylation; F:nucleoside diphosphate kinase activity; P:response to hydrogen peroxide; P:purine nucleobase metabolic process; P:auxin-activated signaling pathway; C:thylakoid; C:nucleus; F:ATP binding; P:UTP biosynthetic proces…	EC:2.7.4.6	Nucleoside-diphosphate kinase
[NO-BLAST]	TR202|c0_g1_i1	---NA---	231
[BLASTED, MAPPED, ANNOTATED]	TR203|c0_g1_i1	50S ribosomal L5 (mitochondrion)	277	3	3.21692e-38	85.67	5	F:GO:0003735; C:GO:0005739; P:GO:0042254; C:GO:0005840; P:GO:0006412	F:structural constituent of ribosome; C:mitochondrion; P:ribosome biogenesis; C:ribosome; P:translation
[NO-BLAST]	TR204|c0_g1_i1	---NA---	271
[NO-BLAST]	TR205|c0_g1_i1	---NA---	257
[INTERPRO, NO-BLAST]	TR206|c0_g1_i1	---NA---	469									no IPS match	no IPS match	no IPS match
[INTERPRO, BLASTED, MAPPED, ANNOTATED]	TR207|c0_g1_i1	phospholipid-transporting ATPase 2-like	764	20	8.19133e-18	55.3	7	F:GO:0000287; F:GO:0005524; P:GO:0006812; P:GO:0015917; C:GO:0016021; C:GO:0044464; F:GO:0004012	F:magnesium ion binding; F:ATP binding; P:cation transport; P:aminophospholipid transport; C:integral component of membrane; C:cell part; F:phospholipid-translocating ATPase activity	EC:3.6.1.3; EC:3.6.3.1; EC:3.6.1.15	Adenosinetriphosphatase; Phospholipid-translocating ATPase; Nucleoside-triphosphate phosphatase	IPR008250 (G3DSA:2.70.150.GENE3D); IPR032631 (PFAM); IPR006539 (PANTHER); PTHR24092:SF5 (PANTHER); PTHR24092:SF5 (PANTHER); IPR006539 (PANTHER); NON_CYTOPLASMIC_DOMAIN (PHOBIUS); CYTOPLASMIC_DOMAIN (PHOBIUS); CYTOPLASMIC_DOMAIN (PHOBIUS); TRANSMEMBRANE (PHOBIUS); TRANSMEMBRANE (PHOBIUS); SSF81665 (SUPERFAMILY); TMhelix (TMHMM); TMhelix (TMHMM)	F:GO:0000166; F:GO:0000287; F:GO:0005524; F:GO:0046872; C:GO:0016021; P:GO:0015914; F:GO:0004012	F:nucleotide binding; F:magnesium ion binding; F:ATP binding; F:metal ion binding; C:integral component of membrane; P:phospholipid transport; F:phospholipid-translocating ATPase activity
[NO-BLAST]	TR208|c0_g1_i1	---NA---	351
[BLASTED, MAPPED, ANNOTATED]	TR209|c0_g1_i1	cationic peroxidase 1	286	20	3.22279e-63	86.5	9	F:GO:0004601; P:GO:0006979; F:GO:0046872; P:GO:0006804; P:GO:0098869; P:GO:0055114; C:GO:0005576; F:GO:0020037; P:GO:0042744	F:peroxidase activity; P:response to oxidative stress; F:metal ion binding; P:obsolete peroxidase reaction; P:cellular oxidant detoxification; P:oxidation-reduction process; C:extracellular region; F:heme binding; P:hydrogen peroxide catabolic process	EC:1.11.1.7	Peroxidase
[NO-BLAST]	TR210|c0_g1_i1	---NA---	233
[INTERPRO, BLASTED, MAPPED, ANNOTATED]	TR211|c0_g1_i1	histone-lysine N-methyltransferase ASHH1	1158	20	9.7707e-34	52.7	5	C:GO:0005634; F:GO:0005515; F:GO:0018024; P:GO:0006479; P:GO:0006554	C:nucleus; F:protein binding; F:histone-lysine N-methyltransferase activity; P:protein methylation; P:lysine catabolic process	EC:2.1.1.43	Histone-lysine N-methyltransferase	IPR003616 (SMART); IPR001214 (SMART); IPR006560 (SMART); IPR001214 (PFAM); G3DSA:2.170.270.10 (GENE3D); PTHR22884 (PANTHER); PTHR22884:SF363 (PANTHER); IPR001214 (PROSITE_PROFILES); IPR006560 (PROSITE_PROFILES); IPR003616 (PROSITE_PROFILES); SSF82199 (SUPERFAMILY)	C:GO:0005634; F:GO:0005515; F:GO:0018024	C:nucleus; F:protein binding; F:histone-lysine N-methyltransferase activity
[INTERPRO, NO-BLAST]	TR212|c0_g1_i1	---NA---	349									CYTOPLASMIC_DOMAIN (PHOBIUS); NON_CYTOPLASMIC_DOMAIN (PHOBIUS); TRANSMEMBRANE (PHOBIUS); TRANSMEMBRANE (PHOBIUS); CYTOPLASMIC_DOMAIN (PHOBIUS)	no GO terms	no GO terms
[NO-BLAST]	TR213|c0_g1_i1	---NA---	270
[INTERPRO, BLASTED]	TR214|c0_g1_i1	hypothetical protein CHLNCDRAFT_142576	737	3	7.28383e-62	56.33						no IPS match	no IPS match	no IPS match
[NO-BLAST]	TR215|c0_g1_i1	---NA---	231
[INTERPRO, BLASTED, MAPPED, ANNOTATED]	TR216|c0_g1_i1	CDK5 regulatory subunit-associated 1	507	20	3.13928e-51	76	6	F:GO:0035596; P:GO:0045859; C:GO:0005737; F:GO:0051539; F:GO:0019887; P:GO:0035600	F:methylthiotransferase activity; P:regulation of protein kinase activity; C:cytoplasm; F:4 iron, 4 sulfur cluster binding; F:protein kinase regulator activity; P:tRNA methylthiolation			IPR013848 (PFAM); IPR023970 (PANTHER); PTHR11918:SF43 (PANTHER); IPR013848 (PROSITE_PROFILES)	F:GO:0003824; P:GO:0009451; F:GO:0051539	F:catalytic activity; P:RNA modification; F:4 iron, 4 sulfur cluster binding
[INTERPRO, NO-BLAST]	TR217|c0_g1_i1	---NA---	297									SIGNAL_PEPTIDE_H_REGION (PHOBIUS); NON_CYTOPLASMIC_DOMAIN (PHOBIUS); SIGNAL_PEPTIDE_C_REGION (PHOBIUS); SIGNAL_PEPTIDE_N_REGION (PHOBIUS); SIGNAL_PEPTIDE (PHOBIUS); SignalP-TM (SIGNALP_GRAM_POSITIVE); SignalP-noTM (SIGNALP_EUK); SignalP-noTM (SIGNALP_GRAM_NEGATIVE); TMhelix (TMHMM)	no GO terms	no GO terms
[NO-BLAST]	TR218|c0_g1_i1	---NA---	262
[NO-BLAST]	TR219|c0_g1_i1	---NA---	303
[NO-BLAST]	TR220|c0_g1_i1	---NA---	508
[INTERPRO, NO-BLAST]	TR221|c0_g1_i1	---NA---	483									SignalP-TM (SIGNALP_GRAM_POSITIVE)	no GO terms	no GO terms
[NO-BLAST]	TR222|c0_g1_i1	---NA---	244
[NO-BLAST]	TR223|c0_g1_i1	---NA---	271
[INTERPRO, BLASTED, ANNOTATED]	TR224|c0_g1_i1	hypothetical protein CHLNCDRAFT_140918	509	1	8.27061e-08	55	1	F:GO:0005515	F:protein binding			IPR020683 (G3DSA:1.25.40.GENE3D); IPR020683 (PROSITE_PROFILES); IPR002110 (PROSITE_PROFILES); IPR020683 (SUPERFAMILY)	F:GO:0005515	F:protein binding
[NO-BLAST]	TR225|c0_g1_i1	---NA---	250
[NO-BLAST]	TR226|c0_g1_i1	---NA---	233
[NO-BLAST]	TR227|c0_g1_i1	---NA---	276
[INTERPRO, NO-BLAST]	TR228|c0_g1_i1	---NA---	327									Coil (COILS)	no GO terms	no GO terms
[INTERPRO, NO-BLAST]	TR229|c0_g1_i1	---NA---	492									no IPS match	no IPS match	no IPS match
[INTERPRO, BLASTED, MAPPED, ANNOTATED]	TR230|c0_g1_i1	6-phosphofructo-2-kinase fructose-2,6-bisphosphatase	1646	20	5.47228e-40	51.05	5	F:GO:0005524; P:GO:0006013; P:GO:0006003; P:GO:0006000; F:GO:0003873	F:ATP binding; P:mannose metabolic process; P:fructose 2,6-bisphosphate metabolic process; P:fructose metabolic process; F:6-phosphofructo-2-kinase activity	EC:2.7.1.105	6-phosphofructo-2-kinase	IPR003094 (PRINTS); IPR029033 (G3DSA:3.40.50.GENE3D); IPR013079 (PFAM); IPR027417 (G3DSA:3.40.50.GENE3D); PIRSF000709 (PIRSF); PTHR10606:SF39 (PANTHER); IPR003094 (PANTHER); IPR029033 (SUPERFAMILY); IPR027417 (SUPERFAMILY)	F:GO:0005524; F:GO:0003824; P:GO:0006003; P:GO:0006000; F:GO:0003873	F:ATP binding; F:catalytic activity; P:fructose 2,6-bisphosphate metabolic process; P:fructose metabolic process; F:6-phosphofructo-2-kinase activity
[INTERPRO, NO-BLAST]	TR231|c0_g1_i1	---NA---	355									SIGNAL_PEPTIDE_C_REGION (PHOBIUS); SIGNAL_PEPTIDE (PHOBIUS); NON_CYTOPLASMIC_DOMAIN (PHOBIUS); CYTOPLASMIC_DOMAIN (PHOBIUS); TRANSMEMBRANE (PHOBIUS); SIGNAL_PEPTIDE_N_REGION (PHOBIUS); NON_CYTOPLASMIC_DOMAIN (PHOBIUS); SIGNAL_PEPTIDE_H_REGION (PHOBIUS); TRANSMEMBRANE (PHOBIUS); SignalP-noTM (SIGNALP_EUK)	no GO terms	no GO terms
[INTERPRO, NO-BLAST]	TR232|c0_g1_i1	---NA---	329									IPR000408 (PFAM); IPR009091 (G3DSA:2.130.10.GENE3D); IPR000408 (PROSITE_PROFILES); IPR009091 (SUPERFAMILY)	no GO terms	no GO terms
[INTERPRO, NO-BLAST]	TR233|c0_g1_i1	---NA---	618									no IPS match	no IPS match	no IPS match
[INTERPRO, NO-BLAST]	TR234|c0_g1_i1	---NA---	309									no IPS match	no IPS match	no IPS match
[NO-BLAST]	TR235|c0_g1_i1	---NA---	347
[INTERPRO, NO-BLAST]	TR236|c0_g1_i1	---NA---	675									IPR016040 (G3DSA:3.40.50.GENE3D); PTHR10366 (PANTHER); PTHR10366:SF435 (PANTHER); IPR016040 (SUPERFAMILY)	no GO terms	no GO terms
[NO-BLAST]	TR237|c0_g1_i1	---NA---	306
[NO-BLAST]	TR238|c0_g1_i1	---NA---	397
[BLASTED, MAPPED, ANNOTATED]	TR239|c0_g1_i1	acyl carrier mitochondrial	229	20	2.44483e-13	76.9	1	P:GO:0006633	P:fatty acid biosynthetic process
[INTERPRO, BLASTED, MAPPED]	TR240|c0_g1_i1	GDAP2 homolog	529	20	1.39891e-23	51.4	1	C:GO:0005739	C:mitochondrion			IPR002589 (PFAM); G3DSA:3.40.220.10 (GENE3D); PTHR11106 (PANTHER); IPR002589 (PROSITE_PROFILES); SSF52949 (SUPERFAMILY)	no GO terms	no GO terms
[NO-BLAST]	TR241|c0_g1_i1	---NA---	251
[BLASTED]	TR242|c0_g1_i1	WVD2-like 3	270	20	1.46708e-57	70.7
[INTERPRO, BLASTED, MAPPED, ANNOTATED]	TR243|c0_g1_i1	probable inositol transporter 2	529	20	1.44881e-21	50.9	5	F:GO:0022891; P:GO:0055085; C:GO:0016021; P:GO:0044765; P:GO:0071702	F:substrate-specific transmembrane transporter activity; P:transmembrane transport; C:integral component of membrane; P:single-organism transport; P:organic substance transport			G3DSA:1.20.1250.20 (GENE3D); IPR005828 (PFAM); PTHR23500 (PANTHER); PTHR23500:SF9 (PANTHER); CYTOPLASMIC_DOMAIN (PHOBIUS); TRANSMEMBRANE (PHOBIUS); TRANSMEMBRANE (PHOBIUS); NON_CYTOPLASMIC_DOMAIN (PHOBIUS); TRANSMEMBRANE (PHOBIUS); NON_CYTOPLASMIC_DOMAIN (PHOBIUS); CYTOPLASMIC_DOMAIN (PHOBIUS); IPR020846 (PROSITE_PROFILES); IPR020846 (SUPERFAMILY); TMhelix (TMHMM); TMhelix (TMHMM); TMhelix (TMHMM)	P:GO:0055085; F:GO:0022857; C:GO:0016021	P:transmembrane transport; F:transmembrane transporter activity; C:integral component of membrane
[NO-BLAST]	TR244|c0_g1_i1	---NA---	241
[INTERPRO, NO-BLAST]	TR245|c0_g1_i1	---NA---	375									no IPS match	no IPS match	no IPS match
[NO-BLAST]	TR246|c0_g1_i1	---NA---	257
[INTERPRO, NO-BLAST]	TR247|c0_g1_i1	---NA---	441									no IPS match	no IPS match	no IPS match
[INTERPRO, NO-BLAST]	TR248|c0_g1_i1	---NA---	521									Coil (COILS)	no GO terms	no GO terms
[INTERPRO, NO-BLAST]	TR249|c0_g1_i1	---NA---	343									no IPS match	no IPS match	no IPS match
[NO-BLAST]	TR250|c0_g1_i1	---NA---	293
[NO-BLAST]	TR251|c0_g1_i1	---NA---	291
[BLASTED, MAPPED, ANNOTATED]	TR252|c0_g1_i1	reverse transcriptase	277	19	2.0519e-55	82.53	4	F:GO:0003676; F:GO:0004190; P:GO:0006508; P:GO:0015074	F:nucleic acid binding; F:aspartic-type endopeptidase activity; P:proteolysis; P:DNA integration	EC:3.4.23	Acting on peptide bonds (peptidases)
[NO-BLAST]	TR253|c0_g1_i1	---NA---	260
[NO-BLAST]	TR254|c0_g1_i1	---NA---	417
[NO-BLAST]	TR255|c0_g1_i1	---NA---	228
[NO-BLAST]	TR256|c0_g1_i1	---NA---	292
[NO-BLAST]	TR257|c0_g1_i1	---NA---	444
[NO-BLAST]	TR258|c0_g1_i1	---NA---	284
[NO-BLAST]	TR259|c0_g1_i1	---NA---	358
[NO-BLAST]	TR260|c0_g1_i1	---NA---	344
[BLASTED, MAPPED]	TR261|c0_g1_i1	epoxide hydrolase	253	1	5.02026e-08	52	2	F:GO:0033961; F:GO:0016787	F:cis-stilbene-oxide hydrolase activity; F:hydrolase activity
[INTERPRO, NO-BLAST]	TR262|c0_g1_i1	---NA---	1089									Coil (COILS); Coil (COILS)	no GO terms	no GO terms
[NO-BLAST]	TR263|c0_g1_i1	---NA---	247
[NO-BLAST]	TR264|c0_g1_i1	---NA---	268
[INTERPRO, NO-BLAST]	TR265|c0_g1_i1	---NA---	450									PTHR37013 (PANTHER); TRANSMEMBRANE (PHOBIUS); TRANSMEMBRANE (PHOBIUS); CYTOPLASMIC_DOMAIN (PHOBIUS); CYTOPLASMIC_DOMAIN (PHOBIUS); NON_CYTOPLASMIC_DOMAIN (PHOBIUS); NON_CYTOPLASMIC_DOMAIN (PHOBIUS); TRANSMEMBRANE (PHOBIUS); TMhelix (TMHMM); TMhelix (TMHMM); TMhelix (TMHMM)	no GO terms	no GO terms
[INTERPRO, NO-BLAST]	TR266|c0_g1_i1	---NA---	362									Coil (COILS); Coil (COILS)	no GO terms	no GO terms
[NO-BLAST]	TR267|c0_g1_i1	---NA---	398
[NO-BLAST]	TR268|c0_g1_i1	---NA---	233
[BLASTED, MAPPED, ANNOTATED]	TR269|c0_g1_i1	laccase-12-like isoform X1	783	17	1.87119e-11	61.65	1	F:GO:0046872	F:metal ion binding
[NO-BLAST]	TR270|c0_g1_i1	---NA---	353
[INTERPRO, NO-BLAST]	TR271|c0_g1_i1	---NA---	932									NON_CYTOPLASMIC_DOMAIN (PHOBIUS); SIGNAL_PEPTIDE (PHOBIUS); SIGNAL_PEPTIDE_C_REGION (PHOBIUS); SIGNAL_PEPTIDE_H_REGION (PHOBIUS); SIGNAL_PEPTIDE_N_REGION (PHOBIUS); SignalP-TM (SIGNALP_GRAM_POSITIVE); SignalP-noTM (SIGNALP_GRAM_NEGATIVE); SignalP-noTM (SIGNALP_EUK)	no GO terms	no GO terms
[NO-BLAST]	TR272|c0_g1_i1	---NA---	270
[BLASTED]	TR273|c0_g1_i1	Transcriptional regulator	364	1	7.43397e-07	48
[NO-BLAST]	TR274|c0_g1_i1	---NA---	235
[BLASTED, MAPPED, ANNOTATED]	TR275|c0_g1_i1	hypothetical protein M569_00042, partial	399	3	3.88867e-13	63.67	1	C:GO:0016020	C:membrane
[NO-BLAST]	TR276|c0_g1_i1	---NA---	876
[NO-BLAST]	TR277|c0_g1_i1	---NA---	289
[NO-BLAST]	TR278|c0_g1_i1	---NA---	280
[NO-BLAST]	TR279|c0_g1_i1	---NA---	461
[NO-BLAST]	TR280|c0_g1_i1	---NA---	354
[INTERPRO, BLASTED, MAPPED, ANNOTATED]	TR281|c0_g1_i1	40S ribosomal S8	395	20	5.89577e-67	91.7	4	P:GO:0000462; F:GO:0003735; C:GO:0022627; P:GO:0006412	P:maturation of SSU-rRNA from tricistronic rRNA transcript (SSU-rRNA, 5.8S rRNA, LSU-rRNA); F:structural constituent of ribosome; C:cytosolic small ribosomal subunit; P:translation			IPR022309 (PFAM); IPR001047 (TIGRFAM); IPR001047 (PANTHER); IPR018283 (PROSITE_PATTERNS); cd11380 (CDD)	F:GO:0003735; C:GO:0005840; C:GO:0005622; P:GO:0006412	F:structural constituent of ribosome; C:ribosome; C:intracellular; P:translation
[INTERPRO, BLASTED, MAPPED, ANNOTATED]	TR282|c0_g1_i1	ATP-sulfurylase	338	20	6.76534e-67	80.8	3	F:GO:0004781; P:GO:0006144; P:GO:0000103	F:sulfate adenylyltransferase (ATP) activity; P:purine nucleobase metabolic process; P:sulfate assimilation	EC:2.7.7.4	Sulfate adenylyltransferase	G3DSA:3.10.400.10 (GENE3D); IPR025980 (PFAM); PTHR11055 (PANTHER); PTHR11055:SF19 (PANTHER); IPR015947 (SUPERFAMILY)	no GO terms	no GO terms
[NO-BLAST]	TR283|c0_g1_i1	---NA---	246
[NO-BLAST]	TR284|c0_g1_i1	---NA---	358
[NO-BLAST]	TR285|c0_g1_i1	---NA---	243
[NO-BLAST]	TR286|c0_g1_i1	---NA---	311
[INTERPRO, NO-BLAST]	TR287|c0_g1_i1	---NA---	324									no IPS match	no IPS match	no IPS match
[INTERPRO, BLASTED, MAPPED, ANNOTATED]	TR288|c0_g1_i1	(mitochondrion)	417	20	2.863e-50	76.1	6	C:GO:0045261; F:GO:0005524; P:GO:0006119; F:GO:0046961; P:GO:0015986; F:GO:0046933	C:proton-transporting ATP synthase complex, catalytic core F(1); F:ATP binding; P:oxidative phosphorylation; F:proton-transporting ATPase activity, rotational mechanism; P:ATP synthesis coupled proton transport; F:proton-transporting ATP synthase activity, rotational mechanism	EC:3.6.1.3; EC:3.6.1.15	Adenosinetriphosphatase; Nucleoside-triphosphate phosphatase	IPR023366 (G3DSA:2.40.30.GENE3D); IPR004100 (PFAM); IPR000194 (PFAM); IPR027417 (G3DSA:3.40.50.GENE3D); PTHR15184 (PANTHER); IPR005294 (PTHR15184:PANTHER); IPR027417 (SUPERFAMILY); IPR004100 (SUPERFAMILY)	C:GO:0045261; F:GO:0005524; P:GO:0015992; P:GO:0046034; F:GO:0046961; P:GO:0015986; F:GO:0046933	C:proton-transporting ATP synthase complex, catalytic core F(1); F:ATP binding; P:proton transport; P:ATP metabolic process; F:proton-transporting ATPase activity, rotational mechanism; P:ATP synthesis coupled proton transport; F:proton-transporting ATP synthase activity, rotational mechanism
[NO-BLAST]	TR289|c0_g1_i1	---NA---	237
[NO-BLAST]	TR290|c0_g1_i1	---NA---	270
[NO-BLAST]	TR291|c0_g1_i1	---NA---	329
[NO-BLAST]	TR292|c0_g1_i1	---NA---	235
[NO-BLAST]	TR293|c0_g1_i1	---NA---	521
[NO-BLAST]	TR294|c0_g1_i1	---NA---	225
[INTERPRO, NO-BLAST]	TR295|c0_g1_i1	---NA---	312									no IPS match	no IPS match	no IPS match
[NO-BLAST]	TR296|c0_g1_i1	---NA---	287
[INTERPRO, BLASTED, MAPPED, ANNOTATED]	TR297|c0_g1_i1	translational activator GCN1	549	20	1.19405e-49	71.1	12	P:GO:0006417; C:GO:0005634; F:GO:0019901; C:GO:0009507; P:GO:0045859; F:GO:0043022; P:GO:0009682; C:GO:0016020; C:GO:0005829; P:GO:0033554; P:GO:0033674; F:GO:0019887	P:regulation of translation; C:nucleus; F:protein kinase binding; C:chloroplast; P:regulation of protein kinase activity; F:ribosome binding; P:induced systemic resistance; C:membrane; C:cytosol; P:cellular response to stress; P:positive regulation of kinase activity; F:protein kinase regulator activity			PF13646 (PFAM); IPR011989 (G3DSA:1.25.10.GENE3D); IPR026827 (PANTHER); IPR033173 (PTHR23346:PANTHER); IPR021133 (PROSITE_PROFILES); IPR016024 (SUPERFAMILY)	P:GO:0006417; F:GO:0019901; F:GO:0043022; P:GO:0033554; P:GO:0033674; F:GO:0019887; F:GO:0005488	P:regulation of translation; F:protein kinase binding; F:ribosome binding; P:cellular response to stress; P:positive regulation of kinase activity; F:protein kinase regulator activity; F:binding
[INTERPRO, BLASTED, MAPPED, ANNOTATED]	TR298|c0_g1_i1	Potassium channel AKT1	330	20	8.92856e-13	58	4	F:GO:0005216; P:GO:0006811; F:GO:0005515; C:GO:0016020	F:ion channel activity; P:ion transport; F:protein binding; C:membrane			IPR002110 (PRINTS); IPR002110 (SMART); IPR020683 (PFAM); IPR020683 (G3DSA:1.25.40.GENE3D); PTHR24193 (PANTHER); IPR020683 (PROSITE_PROFILES); IPR002110 (PROSITE_PROFILES); IPR002110 (PROSITE_PROFILES); cd00204 (CDD); IPR020683 (SUPERFAMILY)	F:GO:0005515	F:protein binding
[NO-BLAST]	TR299|c0_g1_i1	---NA---	346
[INTERPRO, BLASTED, MAPPED, ANNOTATED]	TR300|c0_g1_i1	zinc finger ZPR1-like	401	20	2.07415e-32	75.25	2	C:GO:0005634; F:GO:0008270	C:nucleus; F:zinc ion binding			IPR004457 (SMART); IPR004457 (TIGRFAM); IPR004457 (PFAM); PTHR10876:SF0 (PANTHER); PTHR10876 (PANTHER)	F:GO:0008270	F:zinc ion binding
[INTERPRO, NO-BLAST]	TR301|c0_g1_i1	---NA---	371									no IPS match	no IPS match	no IPS match
[NO-BLAST]	TR301|c0_g2_i1	---NA---	233
[NO-BLAST]	TR302|c0_g1_i1	---NA---	325
[INTERPRO, BLASTED, MAPPED, ANNOTATED]	TR303|c0_g1_i1	SNF2 super family	425	3	1.25184e-41	69.33	1	F:GO:0005524	F:ATP binding			IPR018838 (PFAM); SIGNAL_PEPTIDE_N_REGION (PHOBIUS); SIGNAL_PEPTIDE_H_REGION (PHOBIUS); SIGNAL_PEPTIDE (PHOBIUS); NON_CYTOPLASMIC_DOMAIN (PHOBIUS); SIGNAL_PEPTIDE_C_REGION (PHOBIUS); SignalP-noTM (SIGNALP_GRAM_NEGATIVE)	no GO terms	no GO terms
[INTERPRO, NO-BLAST]	TR304|c0_g1_i1	---NA---	297									SignalP-TM (SIGNALP_GRAM_POSITIVE)	no GO terms	no GO terms
[NO-BLAST]	TR305|c0_g1_i1	---NA---	390
[NO-BLAST]	TR306|c0_g1_i1	---NA---	304
[INTERPRO, NO-BLAST]	TR307|c0_g1_i1	---NA---	586									no IPS match	no IPS match	no IPS match
[INTERPRO, NO-BLAST]	TR308|c0_g1_i1	---NA---	427									no IPS match	no IPS match	no IPS match
[NO-BLAST]	TR309|c0_g1_i1	---NA---	278
[INTERPRO, BLASTED, MAPPED, ANNOTATED]	TR310|c0_g1_i1	glutathione transferase GST 23-like	415	20	3.09926e-83	81.25	8	P:GO:0006803; P:GO:0005975; P:GO:0009407; C:GO:0005737; P:GO:0006749; F:GO:0004364; F:GO:0004462; P:GO:0006090	P:obsolete glutathione conjugation reaction; P:carbohydrate metabolic process; P:toxin catabolic process; C:cytoplasm; P:glutathione metabolic process; F:glutathione transferase activity; F:lactoylglutathione lyase activity; P:pyruvate metabolic process	EC:2.5.1.18; EC:4.4.1.5	Glutathione transferase; Lactoylglutathione lyase	Coil (COILS); IPR010987 (G3DSA:1.20.1050.GENE3D); IPR012336 (G3DSA:3.40.30.GENE3D); IPR004046 (PFAM); PTHR11260:SF203 (PANTHER); PTHR11260 (PANTHER); IPR010987 (PROSITE_PROFILES); cd03185 (CDD); IPR010987 (SUPERFAMILY)	no GO terms	no GO terms
[NO-BLAST]	TR311|c0_g1_i1	---NA---	367
[NO-BLAST]	TR312|c0_g1_i1	---NA---	297
[BLASTED, MAPPED, ANNOTATED]	TR313|c0_g1_i1	TATA-box binding component of TFIID and TFIIIB	235	20	1.71573e-28	93.1	3	C:GO:0005634; F:GO:0003677; P:GO:0006352	C:nucleus; F:DNA binding; P:DNA-templated transcription, initiation
[NO-BLAST]	TR314|c0_g1_i1	---NA---	597
[NO-BLAST]	TR315|c0_g1_i1	---NA---	240
[INTERPRO, NO-BLAST]	TR316|c0_g1_i1	---NA---	317									no IPS match	no IPS match	no IPS match
[NO-BLAST]	TR317|c0_g1_i1	---NA---	299
[NO-BLAST]	TR318|c0_g1_i1	---NA---	284
[INTERPRO, BLASTED, ANNOTATED]	TR319|c0_g1_i1	putative homoserine dehydrogenase, partial	471	1	1.50969e-07	54	3	F:GO:0050661; F:GO:0016491; P:GO:0055114	F:NADP binding; F:oxidoreductase activity; P:oxidation-reduction process			IPR016040 (G3DSA:3.40.50.GENE3D); IPR005106 (PFAM); SIGNAL_PEPTIDE_C_REGION (PHOBIUS); SIGNAL_PEPTIDE (PHOBIUS); NON_CYTOPLASMIC_DOMAIN (PHOBIUS); SIGNAL_PEPTIDE_H_REGION (PHOBIUS); SIGNAL_PEPTIDE_N_REGION (PHOBIUS); IPR016040 (SUPERFAMILY)	F:GO:0050661; F:GO:0016491; P:GO:0055114	F:NADP binding; F:oxidoreductase activity; P:oxidation-reduction process
[NO-BLAST]	TR320|c0_g1_i1	---NA---	309
[NO-BLAST]	TR321|c0_g1_i1	---NA---	242
[NO-BLAST]	TR322|c0_g1_i1	---NA---	296
[NO-BLAST]	TR323|c0_g1_i1	---NA---	247
[NO-BLAST]	TR324|c0_g1_i1	---NA---	241
[NO-BLAST]	TR325|c0_g1_i1	---NA---	273
[NO-BLAST]	TR326|c0_g1_i1	---NA---	393
[NO-BLAST]	TR327|c0_g1_i1	---NA---	239
[BLASTED, MAPPED, ANNOTATED]	TR328|c0_g1_i1	thioredoxin M- chloroplastic-like	388	20	2.64004e-72	78.35	11	C:GO:0009507; P:GO:0006118; F:GO:0015035; P:GO:0006662; F:GO:0016671; P:GO:0034599; P:GO:0045454; P:GO:0055114; P:GO:0006457; P:GO:0000103; F:GO:0016853	C:chloroplast; P:obsolete electron transport; F:protein disulfide oxidoreductase activity; P:glycerol ether metabolic process; F:oxidoreductase activity, acting on a sulfur group of donors, disulfide as acceptor; P:cellular response to oxidative stress; P:cell redox homeostasis; P:oxidation-reduction process; P:protein folding; P:sulfate assimilation; F:isomerase activity
[NO-BLAST]	TR329|c0_g1_i1	---NA---	264
[NO-BLAST]	TR330|c0_g1_i1	---NA---	245
[NO-BLAST]	TR331|c0_g1_i1	---NA---	228
[BLASTED]	TR332|c0_g1_i1	sterol O-acyltransferase 1	292	2	3.20012e-13	65.5
[BLASTED, MAPPED, ANNOTATED]	TR333|c0_g1_i1	Heat shock 70 kDa	244	20	8.15686e-52	99.5	3	F:GO:0005524; F:GO:0051082; P:GO:0006457	F:ATP binding; F:unfolded protein binding; P:protein folding
[NO-BLAST]	TR334|c0_g1_i1	---NA---	307
[NO-BLAST]	TR335|c0_g1_i1	---NA---	225
[INTERPRO, BLASTED, MAPPED, ANNOTATED]	TR336|c0_g1_i1	60S ribosomal L27-3-like	467	20	1.04079e-43	69.2	4	F:GO:0003735; P:GO:0042254; C:GO:0022625; P:GO:0006412	F:structural constituent of ribosome; P:ribosome biogenesis; C:cytosolic large ribosomal subunit; P:translation			IPR005824 (SMART); IPR001141 (PFAM); IPR014722 (G3DSA:2.30.30.GENE3D); IPR005824 (PFAM); IPR001141 (PANTHER); IPR001141 (PRODOM); cd06090 (CDD); IPR008991 (SUPERFAMILY)	F:GO:0003735; C:GO:0005840; C:GO:0005622; P:GO:0006412	F:structural constituent of ribosome; C:ribosome; C:intracellular; P:translation
[BLASTED, MAPPED, ANNOTATED]	TR337|c0_g1_i1	PREDICTED: uncharacterized protein LOC100243519	521	20	9.83698e-58	77.15	1	C:GO:0016020	C:membrane
[BLASTED, MAPPED, ANNOTATED]	TR338|c0_g1_i1	Beta-amylase chloroplastic	284	20	1.23899e-58	83.35	7	C:GO:0009570; C:GO:0005634; F:GO:0016161; C:GO:0005829; P:GO:0005983; P:GO:0005985; P:GO:0000024	C:chloroplast stroma; C:nucleus; F:beta-amylase activity; C:cytosol; P:starch catabolic process; P:sucrose metabolic process; P:maltose biosynthetic process	EC:3.2.1.2	Beta-amylase
[INTERPRO, NO-BLAST]	TR339|c0_g1_i1	---NA---	401									SignalP-TM (SIGNALP_GRAM_POSITIVE)	no GO terms	no GO terms
[NO-BLAST]	TR340|c0_g1_i1	---NA---	308
[NO-BLAST]	TR341|c0_g1_i1	---NA---	250
[NO-BLAST]	TR342|c0_g1_i1	---NA---	255
[INTERPRO, NO-BLAST]	TR343|c0_g1_i1	---NA---	982									no IPS match	no IPS match	no IPS match
[NO-BLAST]	TR344|c0_g1_i1	---NA---	302
[BLASTED]	TR345|c0_g1_i1	hypothetical protein CHLNCDRAFT_137132	292	1	6.24931e-13	67
[NO-BLAST]	TR346|c0_g1_i1	---NA---	254
[INTERPRO, NO-BLAST, ANNOTATED]	TR347|c0_g1_i1	---NA---	376				1	P:GO:0019538	P:protein metabolic process			IPR004176 (G3DSA:1.10.1780.GENE3D); IPR004176 (SUPERFAMILY)	P:GO:0019538	P:protein metabolic process
[NO-BLAST]	TR348|c0_g1_i1	---NA---	341
[NO-BLAST]	TR349|c0_g1_i1	---NA---	251
[INTERPRO, BLASTED, MAPPED]	TR350|c0_g1_i1	hypothetical protein VOLCADRAFT_100757	329	1	7.69885e-07	60	1	P:GO:0007094	P:mitotic spindle assembly checkpoint			SIGNAL_PEPTIDE_N_REGION (PHOBIUS); SIGNAL_PEPTIDE_H_REGION (PHOBIUS); NON_CYTOPLASMIC_DOMAIN (PHOBIUS); SIGNAL_PEPTIDE (PHOBIUS); SIGNAL_PEPTIDE_C_REGION (PHOBIUS)	no GO terms	no GO terms
[NO-BLAST]	TR351|c0_g1_i1	---NA---	406
[NO-BLAST]	TR352|c0_g1_i1	---NA---	338
[NO-BLAST]	TR353|c0_g1_i1	---NA---	253
[NO-BLAST]	TR354|c0_g1_i1	---NA---	350
[NO-BLAST]	TR355|c0_g1_i1	---NA---	388
[INTERPRO, NO-BLAST]	TR356|c0_g1_i1	---NA---	369									no IPS match	no IPS match	no IPS match
[NO-BLAST]	TR357|c0_g1_i1	---NA---	278
[NO-BLAST]	TR358|c0_g1_i1	---NA---	283
[NO-BLAST]	TR359|c0_g1_i1	---NA---	474
[NO-BLAST]	TR360|c0_g1_i1	---NA---	257
[INTERPRO, BLASTED, MAPPED, ANNOTATED]	TR361|c0_g1_i1	nucleolin-like isoform X1	420	20	5.58325e-92	94.75	4	F:GO:0000166; F:GO:0003676; C:GO:0030529; C:GO:0019013	F:nucleotide binding; F:nucleic acid binding; C:intracellular ribonucleoprotein complex; C:viral nucleocapsid			IPR000504 (SMART); IPR012677 (G3DSA:3.30.70.GENE3D); IPR000504 (PFAM); PTHR24012 (PANTHER); PTHR24012:SF493 (PANTHER); IPR000504 (PROSITE_PROFILES); cd00590 (CDD); IPR012677 (SUPERFAMILY)	F:GO:0003676; F:GO:0000166	F:nucleic acid binding; F:nucleotide binding
[INTERPRO, BLASTED, MAPPED]	TR362|c0_g1_i1	glutathione S- amino-terminal domain	357	20	8.64214e-11	57.6	5	P:GO:0009407; C:GO:0005737; P:GO:0006749; F:GO:0004364; F:GO:0016740	P:toxin catabolic process; C:cytoplasm; P:glutathione metabolic process; F:glutathione transferase activity; F:transferase activity			Coil (COILS); IPR010987 (G3DSA:1.20.1050.GENE3D); IPR012336 (G3DSA:3.40.30.GENE3D); PTHR11260:SF164 (PANTHER); PTHR11260 (PANTHER); IPR010987 (SUPERFAMILY)	no GO terms	no GO terms
[NO-BLAST]	TR363|c0_g1_i1	---NA---	253
[NO-BLAST]	TR364|c0_g1_i1	---NA---	228
[BLASTED, MAPPED]	TR365|c0_g1_i1	Ubiquitin carboxyl-terminal hydrolase 16	246	20	2.86972e-09	61.85	10	P:GO:0016579; F:GO:0046872; C:GO:0016272; C:GO:0016020; C:GO:0016021; F:GO:0051082; P:GO:0006457; F:GO:0036459; P:GO:0006511; F:GO:0016787	P:protein deubiquitination; F:metal ion binding; C:prefoldin complex; C:membrane; C:integral component of membrane; F:unfolded protein binding; P:protein folding; F:thiol-dependent ubiquitinyl hydrolase activity; P:ubiquitin-dependent protein catabolic process; F:hydrolase activity
[NO-BLAST]	TR366|c0_g1_i1	---NA---	228
[NO-BLAST]	TR367|c0_g1_i1	---NA---	225
[BLASTED, MAPPED]	TR368|c0_g1_i1	kinesin KIF19	291	20	1.23296e-10	53.75	8	F:GO:0000166; F:GO:0016887; F:GO:0005524; F:GO:0003777; C:GO:0005871; P:GO:0007018; F:GO:0008017; C:GO:0005874	F:nucleotide binding; F:ATPase activity; F:ATP binding; F:microtubule motor activity; C:kinesin complex; P:microtubule-based movement; F:microtubule binding; C:microtubule
[NO-BLAST]	TR369|c0_g1_i1	---NA---	230
[INTERPRO, NO-BLAST]	TR370|c0_g1_i1	---NA---	340									no IPS match	no IPS match	no IPS match
[BLASTED, MAPPED, ANNOTATED]	TR371|c0_g1_i1	chloroplastic-like	323	20	1.86573e-69	84.7	1	C:GO:0016021	C:integral component of membrane
[NO-BLAST]	TR372|c0_g1_i1	---NA---	227
[NO-BLAST]	TR372|c0_g2_i1	---NA---	431
[NO-BLAST]	TR373|c0_g1_i1	---NA---	277
[BLASTED, MAPPED]	TR374|c0_g1_i1	acid phosphatase Vanadium-dependent haloperoxidase	252	15	1.16822e-28	57	3	F:GO:0004601; P:GO:0098869; P:GO:0055114	F:peroxidase activity; P:cellular oxidant detoxification; P:oxidation-reduction process
[BLASTED, MAPPED, ANNOTATED]	TR375|c0_g1_i1	citrate	277	20	2.38427e-58	97.8	4	F:GO:0004108; C:GO:0005759; P:GO:0046487; P:GO:0006099	F:citrate (Si)-synthase activity; C:mitochondrial matrix; P:glyoxylate metabolic process; P:tricarboxylic acid cycle	EC:2.3.3.1	Citrate (Si)-synthase
[NO-BLAST]	TR376|c0_g1_i1	---NA---	262
[NO-BLAST]	TR377|c0_g1_i1	---NA---	230
[NO-BLAST]	TR378|c0_g1_i1	---NA---	238
[NO-BLAST]	TR379|c0_g1_i1	---NA---	265
[NO-BLAST]	TR380|c0_g1_i1	---NA---	228
[NO-BLAST]	TR381|c0_g1_i1	---NA---	291
[NO-BLAST]	TR382|c0_g1_i1	---NA---	411
[NO-BLAST]	TR383|c0_g1_i1	---NA---	243
[BLASTED, MAPPED, ANNOTATED]	TR384|c0_g1_i1	alcohol dehydrogenase class-3-like	266	20	1.40332e-34	86.05	3	F:GO:0008270; F:GO:0051903; P:GO:0006069	F:zinc ion binding; F:S-(hydroxymethyl)glutathione dehydrogenase activity; P:ethanol oxidation	EC:1.1.1.284	S-(hydroxymethyl)glutathione dehydrogenase
[NO-BLAST]	TR385|c0_g1_i1	---NA---	248
[BLASTED, MAPPED, ANNOTATED]	TR386|c0_g1_i1	hypothetical protein CHLNCDRAFT_144706	296	1	1.30479e-22	88	1	C:GO:0016021	C:integral component of membrane
[NO-BLAST]	TR387|c0_g1_i1	---NA---	244
[NO-BLAST]	TR388|c0_g1_i1	---NA---	280
[NO-BLAST]	TR389|c0_g1_i1	---NA---	254
[INTERPRO, NO-BLAST]	TR390|c0_g1_i1	---NA---	332									IPR021719 (PFAM); G3DSA:3.30.10.10 (GENE3D); PTHR39600 (PANTHER)	no GO terms	no GO terms
[NO-BLAST]	TR391|c0_g1_i1	---NA---	256
[NO-BLAST]	TR392|c0_g1_i1	---NA---	254
[BLASTED, MAPPED, ANNOTATED]	TR393|c0_g1_i1	U3 small nucleolar RNA-associated 7	264	8	2.8835e-18	73.75	4	C:GO:0032040; P:GO:0000462; C:GO:0005730; C:GO:0030686	C:small-subunit processome; P:maturation of SSU-rRNA from tricistronic rRNA transcript (SSU-rRNA, 5.8S rRNA, LSU-rRNA); C:nucleolus; C:90S preribosome
[NO-BLAST]	TR394|c0_g1_i1	---NA---	235
[NO-BLAST]	TR395|c0_g1_i1	---NA---	254
[BLASTED, MAPPED]	TR396|c0_g1_i1	Abnormal spindle-like microcephaly-associated	243	20	6.89697e-24	59.45	1	P:GO:0007051	P:spindle organization
[NO-BLAST]	TR397|c0_g1_i1	---NA---	354
[NO-BLAST]	TR398|c0_g1_i1	---NA---	253
[NO-BLAST]	TR399|c0_g1_i1	---NA---	239
[NO-BLAST]	TR400|c0_g1_i1	---NA---	239
[BLASTED]	TR401|c0_g1_i1	hypothetical protein CHLNCDRAFT_136394	228	2	1.21527e-34	78
[INTERPRO, NO-BLAST]	TR402|c0_g1_i1	---NA---	385									no IPS match	no IPS match	no IPS match
[BLASTED, MAPPED, ANNOTATED]	TR403|c0_g1_i1	pyruvate carboxylase	267	10	6.20898e-24	67.6	13	P:GO:0006094; C:GO:0009343; F:GO:0009374; F:GO:0004075; P:GO:0006531; P:GO:0006099; P:GO:0006633; P:GO:0006522; F:GO:0003677; F:GO:0005524; F:GO:0004736; F:GO:0046872; P:GO:0006090	P:gluconeogenesis; C:biotin carboxylase complex; F:biotin binding; F:biotin carboxylase activity; P:aspartate metabolic process; P:tricarboxylic acid cycle; P:fatty acid biosynthetic process; P:alanine metabolic process; F:DNA binding; F:ATP binding; F:pyruvate carboxylase activity; F:metal ion binding; P:pyruvate metabolic process	EC:6.4.1.1; EC:6.3.4.14	Pyruvate carboxylase; Biotin carboxylase
[NO-BLAST]	TR404|c0_g1_i1	---NA---	244
[NO-BLAST]	TR405|c0_g1_i1	---NA---	248
[NO-BLAST]	TR406|c0_g1_i1	---NA---	299
[NO-BLAST]	TR407|c0_g1_i1	---NA---	266
[BLASTED, MAPPED, ANNOTATED]	TR408|c0_g1_i1	NHP2 1	274	20	7.31916e-19	84.25	10	C:GO:0031428; C:GO:0032040; F:GO:0003723; P:GO:0000470; P:GO:0030490; C:GO:0071011; C:GO:0046540; C:GO:0022625; P:GO:0000398; P:GO:0006412	C:box C/D snoRNP complex; C:small-subunit processome; F:RNA binding; P:maturation of LSU-rRNA; P:maturation of SSU-rRNA; C:precatalytic spliceosome; C:U4/U6 x U5 tri-snRNP complex; C:cytosolic large ribosomal subunit; P:mRNA splicing, via spliceosome; P:translation
[NO-BLAST]	TR409|c0_g1_i1	---NA---	281
[NO-BLAST]	TR410|c0_g1_i1	---NA---	260
[INTERPRO, NO-BLAST]	TR411|c0_g1_i1	---NA---	467									no IPS match	no IPS match	no IPS match
[NO-BLAST]	TR412|c0_g1_i1	---NA---	274
[NO-BLAST]	TR413|c0_g1_i1	---NA---	270
[NO-BLAST]	TR414|c0_g1_i1	---NA---	292
[NO-BLAST]	TR415|c0_g1_i1	---NA---	322
[NO-BLAST]	TR416|c0_g1_i1	---NA---	364
[NO-BLAST]	TR417|c0_g1_i1	---NA---	228
[NO-BLAST]	TR418|c0_g1_i1	---NA---	228
[NO-BLAST]	TR419|c0_g1_i1	---NA---	308
[NO-BLAST]	TR420|c0_g1_i1	---NA---	227
[NO-BLAST]	TR421|c0_g1_i1	---NA---	369
[NO-BLAST]	TR422|c0_g1_i1	---NA---	253
[NO-BLAST]	TR423|c0_g1_i1	---NA---	261
[NO-BLAST]	TR424|c0_g1_i1	---NA---	226
[NO-BLAST]	TR425|c0_g1_i1	---NA---	235
[BLASTED, MAPPED, ANNOTATED]	TR426|c0_g1_i1	ATP-binding cassette transporter	230	20	3.36396e-09	59.45	4	F:GO:0016887; C:GO:0016020; C:GO:0044464; P:GO:0006810	F:ATPase activity; C:membrane; C:cell part; P:transport	EC:3.6.1.3; EC:3.6.1.15	Adenosinetriphosphatase; Nucleoside-triphosphate phosphatase
[INTERPRO, NO-BLAST]	TR427|c0_g1_i1	---NA---	359									no IPS match	no IPS match	no IPS match
[NO-BLAST]	TR428|c0_g1_i1	---NA---	245
[NO-BLAST]	TR429|c0_g1_i1	---NA---	280
[INTERPRO, NO-BLAST]	TR430|c0_g1_i1	---NA---	371									no IPS match	no IPS match	no IPS match
[NO-BLAST]	TR431|c0_g1_i1	---NA---	283
[NO-BLAST]	TR432|c0_g1_i1	---NA---	324
[INTERPRO, NO-BLAST]	TR433|c0_g1_i1	---NA---	419									no IPS match	no IPS match	no IPS match
[BLASTED, MAPPED]	TR434|c0_g1_i1	expressed protein	410	1	1.77292e-19	65	4	F:GO:0016491; C:GO:0016020; C:GO:0016021; P:GO:0055114	F:oxidoreductase activity; C:membrane; C:integral component of membrane; P:oxidation-reduction process
[NO-BLAST]	TR435|c0_g1_i1	---NA---	509
[NO-BLAST]	TR436|c0_g1_i1	---NA---	250
[NO-BLAST]	TR437|c0_g1_i1	---NA---	331
[NO-BLAST]	TR438|c0_g1_i1	---NA---	362
[NO-BLAST]	TR439|c0_g1_i1	---NA---	296
[NO-BLAST]	TR440|c0_g1_i1	---NA---	463
[INTERPRO, NO-BLAST]	TR441|c0_g1_i1	---NA---	300									no IPS match	no IPS match	no IPS match
[NO-BLAST]	TR442|c0_g1_i1	---NA---	491
[INTERPRO, NO-BLAST]	TR443|c0_g1_i1	---NA---	373									no IPS match	no IPS match	no IPS match
[INTERPRO, NO-BLAST]	TR444|c0_g1_i1	---NA---	327									no IPS match	no IPS match	no IPS match
[BLASTED, MAPPED, ANNOTATED]	TR445|c0_g1_i1	Sulfate adenylyltransferase	288	11	2.03608e-39	72.36	7	F:GO:0005524; P:GO:0000096; F:GO:0004020; F:GO:0004781; P:GO:0016310; P:GO:0006144; P:GO:0000103	F:ATP binding; P:sulfur amino acid metabolic process; F:adenylylsulfate kinase activity; F:sulfate adenylyltransferase (ATP) activity; P:phosphorylation; P:purine nucleobase metabolic process; P:sulfate assimilation	EC:2.7.7.4; EC:2.7.1.25	Sulfate adenylyltransferase; Adenylyl-sulfate kinase
[NO-BLAST]	TR446|c0_g1_i1	---NA---	294
[NO-BLAST]	TR447|c0_g1_i1	---NA---	345
[NO-BLAST]	TR448|c0_g1_i1	---NA---	235
[BLASTED, MAPPED, ANNOTATED]	TR449|c0_g1_i1	chloroplastic	287	20	1.08108e-62	98.9	11	F:GO:0005524; P:GO:0005975; C:GO:0009507; P:GO:0006206; P:GO:0043097; F:GO:0004849; P:GO:0006222; C:GO:0005829; P:GO:0016310; P:GO:0015976; F:GO:0008974	F:ATP binding; P:carbohydrate metabolic process; C:chloroplast; P:pyrimidine nucleobase metabolic process; P:pyrimidine nucleoside salvage; F:uridine kinase activity; P:UMP biosynthetic process; C:cytosol; P:phosphorylation; P:carbon utilization; F:phosphoribulokinase activity	EC:2.7.1.48; EC:2.7.1.19	Uridine kinase; Phosphoribulokinase
[NO-BLAST]	TR450|c0_g1_i1	---NA---	284
[NO-BLAST]	TR451|c0_g1_i1	---NA---	236
[NO-BLAST]	TR452|c0_g1_i1	---NA---	294
[INTERPRO, BLASTED, MAPPED, ANNOTATED]	TR453|c0_g1_i1	Monodehydroascorbate reductase	389	20	1.0922e-20	69.95	6	C:GO:0005623; F:GO:0016491; F:GO:0050660; C:GO:0016020; P:GO:0045454; P:GO:0055114	C:cell; F:oxidoreductase activity; F:flavin adenine dinucleotide binding; C:membrane; P:cell redox homeostasis; P:oxidation-reduction process			IPR023753 (PFAM); IPR023753 (G3DSA:3.50.50.GENE3D); PTHR22912 (PANTHER); PTHR22912:SF170 (PANTHER); IPR023753 (SUPERFAMILY); IPR023753 (SUPERFAMILY)	F:GO:0016491; P:GO:0055114	F:oxidoreductase activity; P:oxidation-reduction process
[INTERPRO, BLASTED, MAPPED, ANNOTATED]	TR453|c0_g2_i1	monodehydroascorbate reductase	310	20	1.63135e-31	68.65	2	F:GO:0016491; P:GO:0055114	F:oxidoreductase activity; P:oxidation-reduction process			IPR023753 (G3DSA:3.50.50.GENE3D); IPR023753 (PFAM); PTHR22912:SF170 (PANTHER); PTHR22912 (PANTHER); IPR023753 (SUPERFAMILY)	F:GO:0016491; P:GO:0055114	F:oxidoreductase activity; P:oxidation-reduction process
[INTERPRO, NO-BLAST]	TR454|c0_g1_i1	---NA---	306									no IPS match	no IPS match	no IPS match
[NO-BLAST]	TR455|c0_g1_i1	---NA---	229
[NO-BLAST]	TR456|c0_g1_i1	---NA---	248
[BLASTED, MAPPED, ANNOTATED]	TR457|c0_g1_i1	S-adenosyl-L-methionine-dependent methyltransferase	256	7	1.29501e-23	61.86	2	F:GO:0008168; P:GO:0032259	F:methyltransferase activity; P:methylation
[BLASTED]	TR458|c0_g1_i1	PREDICTED: uncharacterized protein LOC107944480	413	1	2.14984e-06	60
[BLASTED]	TR459|c0_g1_i1	Mitochondrial import receptor subunit tom22	265	1	1.47872e-08	53
[INTERPRO, BLASTED, MAPPED, ANNOTATED]	TR460|c0_g1_i1	2-amino-3-ketobutyrate coenzyme A ligase	532	10	3.29363e-13	50	3	F:GO:0030170; F:GO:0003824; P:GO:0009058	F:pyridoxal phosphate binding; F:catalytic activity; P:biosynthetic process			IPR015421 (G3DSA:3.40.640.GENE3D); IPR004839 (PFAM); PTHR13693 (PANTHER); PTHR13693:SF53 (PANTHER); IPR015424 (SUPERFAMILY)	F:GO:0030170; F:GO:0003824; P:GO:0009058	F:pyridoxal phosphate binding; F:catalytic activity; P:biosynthetic process
[NO-BLAST]	TR461|c0_g1_i1	---NA---	230
[NO-BLAST]	TR462|c0_g1_i1	---NA---	310
[NO-BLAST]	TR463|c0_g1_i1	---NA---	263
[NO-BLAST]	TR464|c0_g1_i1	---NA---	354
[INTERPRO, NO-BLAST, ANNOTATED]	TR465|c0_g1_i1	---NA---	341				6	F:GO:0005524; C:GO:0005737; F:GO:0004496; P:GO:0008299; P:GO:0006694; P:GO:0016310	F:ATP binding; C:cytoplasm; F:mevalonate kinase activity; P:isoprenoid biosynthetic process; P:steroid biosynthetic process; P:phosphorylation	EC:2.7.1.36	Mevalonate kinase	IPR014721 (G3DSA:3.30.230.GENE3D); IPR006204 (PFAM); IPR006205 (PTHR10457:PANTHER); IPR006206 (PANTHER); IPR006203 (PROSITE_PATTERNS); IPR020568 (SUPERFAMILY)	F:GO:0005524; C:GO:0005737; P:GO:0008152; F:GO:0004496; P:GO:0008299; F:GO:0016773; F:GO:0016301	F:ATP binding; C:cytoplasm; P:metabolic process; F:mevalonate kinase activity; P:isoprenoid biosynthetic process; F:phosphotransferase activity, alcohol group as acceptor; F:kinase activity
[BLASTED, MAPPED]	TR466|c0_g1_i1	major facilitator superfamily	249	1	1.02525e-06	72	2	C:GO:0016020; C:GO:0016021	C:membrane; C:integral component of membrane
[INTERPRO, NO-BLAST]	TR467|c0_g1_i1	---NA---	367									PTHR30108 (PANTHER); PTHR30108:SF12 (PANTHER); CYTOPLASMIC_DOMAIN (PHOBIUS); NON_CYTOPLASMIC_DOMAIN (PHOBIUS); TRANSMEMBRANE (PHOBIUS); cd12148 (CDD)	no GO terms	no GO terms
[INTERPRO, NO-BLAST]	TR468|c0_g1_i1	---NA---	444									Coil (COILS)	no GO terms	no GO terms
[NO-BLAST]	TR469|c0_g1_i1	---NA---	337
[NO-BLAST]	TR470|c0_g1_i1	---NA---	272
[INTERPRO, NO-BLAST]	TR471|c0_g1_i1	---NA---	406									PTHR10801:SF3 (PANTHER); PTHR10801 (PANTHER); CYTOPLASMIC_DOMAIN (PHOBIUS); NON_CYTOPLASMIC_DOMAIN (PHOBIUS); TRANSMEMBRANE (PHOBIUS)	no GO terms	no GO terms
[NO-BLAST]	TR472|c0_g1_i1	---NA---	292
[NO-BLAST]	TR473|c0_g1_i1	---NA---	258
[NO-BLAST]	TR474|c0_g1_i1	---NA---	260
[BLASTED, MAPPED, ANNOTATED]	TR475|c0_g1_i1	serine mitochondrial	264	20	1.67262e-25	94.9	15	C:GO:0009570; F:GO:0030170; C:GO:0022626; C:GO:0009534; P:GO:0006563; P:GO:0009853; F:GO:0004372; F:GO:0008266; C:GO:0005886; P:GO:0006544; C:GO:0005634; C:GO:0005739; C:GO:0010319; C:GO:0048046; P:GO:0035999	C:chloroplast stroma; F:pyridoxal phosphate binding; C:cytosolic ribosome; C:chloroplast thylakoid; P:L-serine metabolic process; P:photorespiration; F:glycine hydroxymethyltransferase activity; F:poly(U) RNA binding; C:plasma membrane; P:glycine metabolic process; C:nucleus; C:mitochondrion; C:stromule; C:apoplast; P:tetrahydrofolate interconversion	EC:2.1.2.1	Glycine hydroxymethyltransferase
[NO-BLAST]	TR476|c0_g1_i1	---NA---	683
[INTERPRO, BLASTED, MAPPED, ANNOTATED]	TR477|c0_g1_i1	probable polyol transporter 6	371	20	1.05017e-12	55.85	4	F:GO:0022891; P:GO:0055085; C:GO:0016021; P:GO:0008645	F:substrate-specific transmembrane transporter activity; P:transmembrane transport; C:integral component of membrane; P:hexose transport			IPR005828 (PFAM); PTHR23500:SF107 (PANTHER); PTHR23500 (PANTHER); TRANSMEMBRANE (PHOBIUS); TRANSMEMBRANE (PHOBIUS); CYTOPLASMIC_DOMAIN (PHOBIUS); CYTOPLASMIC_DOMAIN (PHOBIUS); NON_CYTOPLASMIC_DOMAIN (PHOBIUS); IPR020846 (SUPERFAMILY); TMhelix (TMHMM); TMhelix (TMHMM)	P:GO:0055085; F:GO:0022857; C:GO:0016021	P:transmembrane transport; F:transmembrane transporter activity; C:integral component of membrane
[NO-BLAST]	TR478|c0_g1_i1	---NA---	268
[NO-BLAST]	TR479|c0_g1_i1	---NA---	449
[BLASTED, MAPPED, ANNOTATED]	TR480|c0_g1_i1	alpha-mannosidase I MNS5 isoform X2	274	20	1.64799e-17	67.35	5	P:GO:0009100; P:GO:0044265; P:GO:0044267; F:GO:0016798; P:GO:0036503	P:glycoprotein metabolic process; P:cellular macromolecule catabolic process; P:cellular protein metabolic process; F:hydrolase activity, acting on glycosyl bonds; P:ERAD pathway
[INTERPRO, NO-BLAST]	TR481|c0_g1_i1	---NA---	721									no IPS match	no IPS match	no IPS match
[INTERPRO, NO-BLAST]	TR482|c0_g1_i1	---NA---	595									Coil (COILS); Coil (COILS); G3DSA:1.20.5.340 (GENE3D); PTHR22166 (PANTHER); PTHR22166:SF12 (PANTHER); CYTOPLASMIC_DOMAIN (PHOBIUS); NON_CYTOPLASMIC_DOMAIN (PHOBIUS); TRANSMEMBRANE (PHOBIUS); TRANSMEMBRANE (PHOBIUS); CYTOPLASMIC_DOMAIN (PHOBIUS); TMhelix (TMHMM); TMhelix (TMHMM)	no GO terms	no GO terms
[NO-BLAST]	TR483|c0_g1_i1	---NA---	308
[BLASTED, MAPPED, ANNOTATED]	TR484|c0_g1_i1	sodium phosphate symporter	264	20	4.12391e-34	65.4	4	F:GO:0005315; P:GO:0055085; P:GO:0006817; C:GO:0016021	F:inorganic phosphate transmembrane transporter activity; P:transmembrane transport; P:phosphate ion transport; C:integral component of membrane
[NO-BLAST]	TR485|c0_g1_i1	---NA---	323
[NO-BLAST]	TR486|c0_g1_i1	---NA---	423
[INTERPRO, NO-BLAST, ANNOTATED]	TR487|c0_g1_i1	---NA---	383				3	C:GO:0016020; F:GO:0015171; P:GO:0003333	C:membrane; F:amino acid transmembrane transporter activity; P:amino acid transmembrane transport			IPR002293 (PFAM); PTHR11785:SF203 (PANTHER); IPR002293 (PANTHER); CYTOPLASMIC_DOMAIN (PHOBIUS); TRANSMEMBRANE (PHOBIUS); NON_CYTOPLASMIC_DOMAIN (PHOBIUS); TRANSMEMBRANE (PHOBIUS); CYTOPLASMIC_DOMAIN (PHOBIUS); TRANSMEMBRANE (PHOBIUS); NON_CYTOPLASMIC_DOMAIN (PHOBIUS); TMhelix (TMHMM); TMhelix (TMHMM); TMhelix (TMHMM)	C:GO:0016020; F:GO:0015171; P:GO:0003333	C:membrane; F:amino acid transmembrane transporter activity; P:amino acid transmembrane transport
[NO-BLAST]	TR488|c0_g1_i1	---NA---	392
[NO-BLAST]	TR489|c0_g1_i1	---NA---	285
[NO-BLAST]	TR490|c0_g1_i1	---NA---	244
[NO-BLAST]	TR491|c0_g1_i1	---NA---	348
[INTERPRO, NO-BLAST]	TR492|c0_g1_i1	---NA---	585									no IPS match	no IPS match	no IPS match
[NO-BLAST]	TR493|c0_g1_i1	---NA---	332
[BLASTED, MAPPED, ANNOTATED]	TR494|c0_g1_i1	14 kDa zinc-binding	224	20	1.41885e-45	94.4	5	C:GO:0005777; P:GO:0009150; P:GO:0006790; F:GO:0047627; C:GO:0005886	C:peroxisome; P:purine ribonucleotide metabolic process; P:sulfur compound metabolic process; F:adenylylsulfatase activity; C:plasma membrane	EC:3.6.2.1	Adenylylsulfatase
[NO-BLAST]	TR495|c0_g1_i1	---NA---	237
[NO-BLAST]	TR496|c0_g1_i1	---NA---	242
[NO-BLAST]	TR497|c0_g1_i1	---NA---	300
[NO-BLAST]	TR498|c0_g1_i1	---NA---	273
[BLASTED, MAPPED]	TR498|c1_g1_i1	hypothetical protein CHLNCDRAFT_56758	286	1	7.24744e-06	76	1	F:GO:0003824	F:catalytic activity
[NO-BLAST]	TR499|c0_g1_i1	---NA---	360
[NO-BLAST]	TR500|c0_g1_i1	---NA---	609
[NO-BLAST]	TR501|c0_g1_i1	---NA---	269
[NO-BLAST]	TR502|c0_g1_i1	---NA---	298
[NO-BLAST]	TR503|c0_g1_i1	---NA---	253
[NO-BLAST]	TR504|c0_g1_i1	---NA---	263
[NO-BLAST]	TR505|c0_g1_i1	---NA---	263
[BLASTED, MAPPED, ANNOTATED]	TR506|c0_g1_i1	60S ribosomal L19-2-like	285	20	1.55902e-18	92.4	4	F:GO:0003735; P:GO:0042254; C:GO:0005840; P:GO:0006412	F:structural constituent of ribosome; P:ribosome biogenesis; C:ribosome; P:translation
[NO-BLAST]	TR507|c0_g1_i1	---NA---	250
[INTERPRO, BLASTED, MAPPED]	TR508|c0_g1_i1	hypothetical protein CHLNCDRAFT_143597, partial	474	12	3.14548e-15	49.92	8	F:GO:0004843; C:GO:0005634; P:GO:0071947; C:GO:0005737; F:GO:0016491; F:GO:0070530; F:GO:0005509; P:GO:0055114	F:thiol-dependent ubiquitin-specific protease activity; C:nucleus; P:protein deubiquitination involved in ubiquitin-dependent protein catabolic process; C:cytoplasm; F:oxidoreductase activity; F:K63-linked polyubiquitin binding; F:calcium ion binding; P:oxidation-reduction process			PTHR13367:SF8 (PANTHER); PTHR13367 (PANTHER)	no GO terms	no GO terms
[NO-BLAST]	TR509|c0_g1_i1	---NA---	263
[BLASTED, MAPPED, ANNOTATED]	TR510|c0_g1_i1	Nuclease S1	236	20	1.70221e-25	67.1	2	F:GO:0016788; P:GO:0090304	F:hydrolase activity, acting on ester bonds; P:nucleic acid metabolic process
[INTERPRO, BLASTED, MAPPED, ANNOTATED]	TR511|c0_g1_i1	cinnamyl alcohol dehydrogenase	332	20	2.61558e-12	62.25	3	F:GO:0008270; F:GO:0016616; P:GO:0055114	F:zinc ion binding; F:oxidoreductase activity, acting on the CH-OH group of donors, NAD or NADP as acceptor; P:oxidation-reduction process			IPR013149 (PFAM); IPR016040 (G3DSA:3.40.50.GENE3D); PTHR11695:SF582 (PANTHER); IPR002085 (PANTHER); IPR029752 (PROSITE_PATTERNS); TRANSMEMBRANE (PHOBIUS); NON_CYTOPLASMIC_DOMAIN (PHOBIUS); CYTOPLASMIC_DOMAIN (PHOBIUS); IPR016040 (SUPERFAMILY); TMhelix (TMHMM)	F:GO:0008270; F:GO:0016491; P:GO:0055114	F:zinc ion binding; F:oxidoreductase activity; P:oxidation-reduction process
[INTERPRO, NO-BLAST]	TR512|c0_g1_i1	---NA---	443									no IPS match	no IPS match	no IPS match
[NO-BLAST]	TR513|c0_g1_i1	---NA---	276
[NO-BLAST]	TR514|c0_g1_i1	---NA---	435
[NO-BLAST]	TR515|c0_g1_i1	---NA---	328
[NO-BLAST]	TR516|c0_g1_i1	---NA---	234
[NO-BLAST]	TR517|c0_g1_i1	---NA---	293
[NO-BLAST]	TR518|c0_g1_i1	---NA---	269
[BLASTED, MAPPED, ANNOTATED]	TR519|c0_g1_i1	CURVATURE THYLAKOID chloroplastic-like	284	20	7.8591e-49	91.5	2	C:GO:0016021; C:GO:0009535	C:integral component of membrane; C:chloroplast thylakoid membrane
[NO-BLAST]	TR520|c0_g1_i1	---NA---	288
[INTERPRO, BLASTED]	TR521|c0_g1_i1	hypothetical protein g.37881	474	1	7.58194e-08	53						no IPS match	no IPS match	no IPS match
[NO-BLAST]	TR522|c0_g1_i1	---NA---	371
[NO-BLAST]	TR523|c0_g1_i1	---NA---	271
[NO-BLAST]	TR524|c0_g1_i1	---NA---	248
[NO-BLAST]	TR525|c0_g1_i1	---NA---	281
[NO-BLAST]	TR526|c0_g1_i1	---NA---	254
[NO-BLAST]	TR527|c0_g1_i1	---NA---	254
[NO-BLAST]	TR528|c0_g1_i1	---NA---	237
[NO-BLAST]	TR529|c0_g1_i1	---NA---	267
[INTERPRO, NO-BLAST]	TR530|c0_g1_i1	---NA---	317									no IPS match	no IPS match	no IPS match
[INTERPRO, BLASTED, MAPPED, ANNOTATED]	TR531|c0_g1_i1	endonuclease III homolog chloroplastic-like	299	20	1.72322e-26	65.15	6	F:GO:0003677; P:GO:0006284; C:GO:0043231; F:GO:0004519; F:GO:0016829; F:GO:0016798	F:DNA binding; P:base-excision repair; C:intracellular membrane-bounded organelle; F:endonuclease activity; F:lyase activity; F:hydrolase activity, acting on glycosyl bonds			IPR003265 (SMART); IPR003265 (PFAM); IPR011257 (G3DSA:1.10.340.GENE3D); IPR000445 (PFAM); PTHR10359 (PANTHER); IPR004036 (PROSITE_PATTERNS); cd00056 (CDD); IPR011257 (SUPERFAMILY)	P:GO:0006281; F:GO:0003677; P:GO:0006284; F:GO:0003824	P:DNA repair; F:DNA binding; P:base-excision repair; F:catalytic activity
[BLASTED, MAPPED, ANNOTATED]	TR532|c0_g1_i1	hypothetical protein CHLNCDRAFT_49913	235	3	1.02365e-09	75.67	1	C:GO:0016021	C:integral component of membrane
[NO-BLAST]	TR533|c0_g1_i1	---NA---	280
[NO-BLAST]	TR534|c0_g1_i1	---NA---	244
[INTERPRO, BLASTED, MAPPED, ANNOTATED]	TR535|c0_g1_i1	hypothetical protein SELMODRAFT_125327	312	20	1.28336e-14	58.85	1	F:GO:0003824	F:catalytic activity			PTHR13878 (PANTHER); PTHR13878:SF40 (PANTHER)	no GO terms	no GO terms
[NO-BLAST]	TR536|c0_g1_i1	---NA---	267
[BLASTED, MAPPED, ANNOTATED]	TR537|c0_g1_i1	Meiotic recombination SPO11-2	343	20	4.17321e-23	62.75	4	F:GO:0003824; P:GO:0006259; P:GO:0006996; P:GO:0044699	F:catalytic activity; P:DNA metabolic process; P:organelle organization; P:single-organism process
[NO-BLAST]	TR538|c0_g1_i1	---NA---	255
[NO-BLAST]	TR539|c0_g1_i1	---NA---	300
[NO-BLAST]	TR540|c0_g1_i1	---NA---	260
[BLASTED, MAPPED, ANNOTATED]	TR541|c0_g1_i1	methionine aminopeptidase 2B-like	241	20	3.92451e-25	100	5	P:GO:0070084; C:GO:0005737; F:GO:0046872; P:GO:0006508; F:GO:0070006	P:protein initiator methionine removal; C:cytoplasm; F:metal ion binding; P:proteolysis; F:metalloaminopeptidase activity	EC:3.4.11	Acting on peptide bonds (peptidases)
[NO-BLAST]	TR542|c0_g1_i1	---NA---	240
[NO-BLAST]	TR543|c0_g1_i1	---NA---	277
[NO-BLAST]	TR544|c0_g1_i1	---NA---	229
[BLASTED, MAPPED, ANNOTATED]	TR545|c0_g1_i1	glucan synthase-like 7	224	20	7.76888e-12	57.55	10	F:GO:0003843; P:GO:0006075; P:GO:0080165; P:GO:0048856; P:GO:0010233; P:GO:0045229; C:GO:0000148; P:GO:0005982; P:GO:0048869; P:GO:0005985	F:1,3-beta-D-glucan synthase activity; P:(1->3)-beta-D-glucan biosynthetic process; P:callose deposition in phloem sieve plate; P:anatomical structure development; P:phloem transport; P:external encapsulating structure organization; C:1,3-beta-D-glucan synthase complex; P:starch metabolic process; P:cellular developmental process; P:sucrose metabolic process	EC:2.4.1.34	1,3-beta-glucan synthase
[NO-BLAST]	TR546|c0_g1_i1	---NA---	248
[NO-BLAST]	TR547|c0_g1_i1	---NA---	264
[NO-BLAST]	TR548|c0_g1_i1	---NA---	273
[NO-BLAST]	TR549|c0_g1_i1	---NA---	244
[NO-BLAST]	TR550|c0_g1_i1	---NA---	402
[BLASTED, MAPPED, ANNOTATED]	TR551|c0_g1_i1	L-idonate 5-dehydrogenase	236	20	1.88039e-07	68.45	2	F:GO:0016491; F:GO:0046872	F:oxidoreductase activity; F:metal ion binding
[BLASTED, MAPPED, ANNOTATED]	TR552|c0_g1_i1	Calcium-dependent kinase 32	296	20	9.60597e-63	93.1	13	P:GO:0046777; F:GO:0004683; P:GO:0009069; F:GO:0009931; C:GO:0005634; F:GO:0005524; F:GO:0005516; P:GO:0009738; C:GO:0005737; F:GO:0005509; C:GO:0031226; P:GO:0018105; P:GO:0035556	P:protein autophosphorylation; F:calmodulin-dependent protein kinase activity; P:serine family amino acid metabolic process; F:calcium-dependent protein serine/threonine kinase activity; C:nucleus; F:ATP binding; F:calmodulin binding; P:abscisic acid-activated signaling pathway; C:cytoplasm; F:calcium ion binding; C:intrinsic component of plasma membrane; P:peptidyl-serine phosphorylation; P:intr…	EC:2.7.11; EC:2.7.11.17	Transferring phosphorus-containing groups; Calcium/calmodulin-dependent protein kinase
[INTERPRO, NO-BLAST]	TR553|c0_g1_i1	---NA---	338									no IPS match	no IPS match	no IPS match
[BLASTED, MAPPED, ANNOTATED]	TR554|c0_g1_i1	40S ribosomal S19-1	245	20	7.27604e-13	81.6	4	F:GO:0003735; C:GO:0022627; P:GO:0000028; P:GO:0006412	F:structural constituent of ribosome; C:cytosolic small ribosomal subunit; P:ribosomal small subunit assembly; P:translation
[NO-BLAST]	TR555|c0_g1_i1	---NA---	228
[NO-BLAST]	TR556|c0_g1_i1	---NA---	395
[NO-BLAST]	TR557|c0_g1_i1	---NA---	296
[NO-BLAST]	TR558|c0_g1_i1	---NA---	263
[NO-BLAST]	TR559|c0_g1_i1	---NA---	245
[NO-BLAST]	TR560|c0_g1_i1	---NA---	279
[NO-BLAST]	TR561|c0_g1_i1	---NA---	231
[NO-BLAST]	TR562|c0_g1_i1	---NA---	227
[INTERPRO, NO-BLAST]	TR563|c0_g1_i1	---NA---	367									IPR010482 (PFAM); PTHR28304 (PANTHER); PTHR28304:SF2 (PANTHER); TRANSMEMBRANE (PHOBIUS); NON_CYTOPLASMIC_DOMAIN (PHOBIUS); CYTOPLASMIC_DOMAIN (PHOBIUS)	no GO terms	no GO terms
[NO-BLAST]	TR564|c0_g1_i1	---NA---	296
[NO-BLAST]	TR565|c0_g1_i1	---NA---	239
[NO-BLAST]	TR566|c0_g1_i1	---NA---	274
[BLASTED, MAPPED, ANNOTATED]	TR567|c0_g1_i1	copper transport ATX1	226	20	2.45635e-33	97.1	5	P:GO:0046916; F:GO:0046914; C:GO:0005737; P:GO:0030001; C:GO:0000785	P:cellular transition metal ion homeostasis; F:transition metal ion binding; C:cytoplasm; P:metal ion transport; C:chromatin
[BLASTED, MAPPED, ANNOTATED]	TR568|c0_g1_i1	argonaute 1	252	3	4.51242e-11	78.67	1	F:GO:0003676	F:nucleic acid binding
[NO-BLAST]	TR569|c0_g1_i1	---NA---	240
[NO-BLAST]	TR570|c0_g1_i1	---NA---	306
[BLASTED, MAPPED, ANNOTATED]	TR571|c0_g1_i1	catalase isozyme 1	290	20	1.29487e-63	95.65	11	C:GO:0005737; F:GO:0046872; F:GO:0004096; P:GO:0006804; P:GO:0098869; P:GO:0015947; P:GO:0055114; P:GO:0042542; P:GO:0006568; F:GO:0020037; P:GO:0042744	C:cytoplasm; F:metal ion binding; F:catalase activity; P:obsolete peroxidase reaction; P:cellular oxidant detoxification; P:methane metabolic process; P:oxidation-reduction process; P:response to hydrogen peroxide; P:tryptophan metabolic process; F:heme binding; P:hydrogen peroxide catabolic process	EC:1.11.1.7; EC:1.11.1.6	Peroxidase; Catalase
[INTERPRO, NO-BLAST]	TR572|c0_g1_i1	---NA---	330									no IPS match	no IPS match	no IPS match
[NO-BLAST]	TR573|c0_g1_i1	---NA---	310
[NO-BLAST]	TR574|c0_g1_i1	---NA---	273
[NO-BLAST]	TR575|c0_g1_i1	---NA---	257
[NO-BLAST]	TR576|c0_g1_i1	---NA---	238
[NO-BLAST]	TR577|c0_g1_i1	---NA---	250
[NO-BLAST]	TR578|c0_g1_i1	---NA---	290
[NO-BLAST]	TR579|c0_g1_i1	---NA---	276
[NO-BLAST]	TR580|c0_g1_i1	---NA---	246
[NO-BLAST]	TR581|c0_g1_i1	---NA---	310
[NO-BLAST]	TR582|c0_g1_i1	---NA---	260
[BLASTED, MAPPED, ANNOTATED]	TR583|c0_g1_i1	NADH dehydrogenase [ubiquinone] 1 alpha subcomplex subunit 6	275	20	1.47567e-16	60.55	1	P:GO:0044237	P:cellular metabolic process
[NO-BLAST]	TR584|c0_g1_i1	---NA---	232
[NO-BLAST]	TR585|c0_g1_i1	---NA---	363
[NO-BLAST]	TR586|c0_g1_i1	---NA---	285
[NO-BLAST]	TR587|c0_g1_i1	---NA---	233
[NO-BLAST]	TR588|c0_g1_i1	---NA---	224
[NO-BLAST]	TR589|c0_g1_i1	---NA---	264
[INTERPRO, NO-BLAST]	TR590|c0_g1_i1	---NA---	370									TRANSMEMBRANE (PHOBIUS); NON_CYTOPLASMIC_DOMAIN (PHOBIUS); TRANSMEMBRANE (PHOBIUS); CYTOPLASMIC_DOMAIN (PHOBIUS); TRANSMEMBRANE (PHOBIUS); CYTOPLASMIC_DOMAIN (PHOBIUS); NON_CYTOPLASMIC_DOMAIN (PHOBIUS); TMhelix (TMHMM); TMhelix (TMHMM)	no GO terms	no GO terms
[NO-BLAST]	TR591|c0_g1_i1	---NA---	281
[NO-BLAST]	TR592|c0_g1_i1	---NA---	293
[NO-BLAST]	TR593|c0_g1_i1	---NA---	237
[NO-BLAST]	TR594|c0_g1_i1	---NA---	378
[INTERPRO, BLASTED]	TR594|c0_g2_i1	hypothetical protein COCSUDRAFT_56439	1882	1	4.04281e-24	50						IPR009959 (PFAM); IPR032710 (G3DSA:3.10.450.GENE3D); IPR032710 (SUPERFAMILY); IPR032710 (SUPERFAMILY)	no GO terms	no GO terms
[INTERPRO, BLASTED]	TR594|c0_g2_i2	hypothetical protein COCSUDRAFT_56439	1711	1	1.05649e-28	50						IPR032710 (G3DSA:3.10.450.GENE3D); IPR009959 (PFAM); IPR032710 (SUPERFAMILY); IPR032710 (SUPERFAMILY)	no GO terms	no GO terms
[INTERPRO, BLASTED]	TR594|c0_g2_i3	hypothetical protein COCSUDRAFT_56439	1908	1	9.78008e-23	51						IPR032710 (G3DSA:3.10.450.GENE3D); IPR009959 (PFAM); IPR032710 (SUPERFAMILY)	no GO terms	no GO terms
[INTERPRO, BLASTED]	TR594|c0_g2_i4	hypothetical protein COCSUDRAFT_56439	2079	1	2.66418e-18	52						IPR009959 (PFAM); IPR032710 (G3DSA:3.10.450.GENE3D); IPR032710 (SUPERFAMILY)	no GO terms	no GO terms
[INTERPRO, BLASTED, MAPPED]	TR595|c0_g1_i1	hypothetical protein CHLNCDRAFT_144930	935	1	1.44453e-15	53	8	F:GO:0000287; P:GO:0032957; F:GO:0005524; F:GO:0047325; F:GO:0052726; P:GO:0016310; F:GO:0052725; C:GO:0005622	F:magnesium ion binding; P:inositol trisphosphate metabolic process; F:ATP binding; F:inositol tetrakisphosphate 1-kinase activity; F:inositol-1,3,4-trisphosphate 5-kinase activity; P:phosphorylation; F:inositol-1,3,4-trisphosphate 6-kinase activity; C:intracellular			no IPS match	no IPS match	no IPS match
[BLASTED, MAPPED]	TR595|c0_g2_i1	hypothetical protein CHLNCDRAFT_144930	583	1	3.13542e-06	58	8	F:GO:0000287; P:GO:0032957; F:GO:0005524; F:GO:0047325; F:GO:0052726; P:GO:0016310; F:GO:0052725; C:GO:0005622	F:magnesium ion binding; P:inositol trisphosphate metabolic process; F:ATP binding; F:inositol tetrakisphosphate 1-kinase activity; F:inositol-1,3,4-trisphosphate 5-kinase activity; P:phosphorylation; F:inositol-1,3,4-trisphosphate 6-kinase activity; C:intracellular
[INTERPRO, BLASTED, MAPPED, ANNOTATED]	TR595|c1_g1_i1	Niemann-Pick C1	1849	20	1.4971e-46	68.2	3	P:GO:0006869; F:GO:0005319; C:GO:0016021	P:lipid transport; F:lipid transporter activity; C:integral component of membrane			Coil (COILS); IPR011687 (PFAM); IPR011687 (PANTHER); SIGNAL_PEPTIDE_N_REGION (PHOBIUS); NON_CYTOPLASMIC_DOMAIN (PHOBIUS); SIGNAL_PEPTIDE_H_REGION (PHOBIUS); SIGNAL_PEPTIDE_C_REGION (PHOBIUS); SIGNAL_PEPTIDE (PHOBIUS)	no GO terms	no GO terms
[BLASTED]	TR595|c1_g1_i2	Nop53 60S ribosomal biogenesis	825	20	2.51229e-34	77.3
[INTERPRO, BLASTED, MAPPED, ANNOTATED]	TR595|c1_g1_i3	Niemann-Pick C1	2088	20	5.04154e-46	68.2	3	P:GO:0006869; F:GO:0005319; C:GO:0016021	P:lipid transport; F:lipid transporter activity; C:integral component of membrane			IPR004765 (PTHR10796:PANTHER); PTHR10796 (PANTHER); CYTOPLASMIC_DOMAIN (PHOBIUS); NON_CYTOPLASMIC_DOMAIN (PHOBIUS); TRANSMEMBRANE (PHOBIUS); TMhelix (TMHMM)	F:GO:0005319; C:GO:0016021	F:lipid transporter activity; C:integral component of membrane
[BLASTED]	TR595|c1_g2_i1	Nop53 60S ribosomal biogenesis	1040	20	1.07878e-33	77.5
[INTERPRO, BLASTED, MAPPED, ANNOTATED]	TR596|c0_g1_i1	probable Xaa-Pro aminopeptidase P isoform X1	1289	20	5.86038e-24	68.1	3	C:GO:0009507; F:GO:0046872; F:GO:0016787	C:chloroplast; F:metal ion binding; F:hydrolase activity			no IPS match	no IPS match	no IPS match
[INTERPRO, BLASTED, MAPPED, ANNOTATED]	TR596|c0_g1_i2	Creatinase aminopeptidase	1827	20	1.92493e-120	70.05	2	F:GO:0046872; F:GO:0016787	F:metal ion binding; F:hydrolase activity			PF16189 (PFAM); IPR000587 (PFAM); IPR029149 (G3DSA:3.40.350.GENE3D); PTHR10804:SF87 (PANTHER); PTHR10804 (PANTHER); IPR028980 (SUPERFAMILY)	F:GO:0016787	F:hydrolase activity
[INTERPRO, BLASTED, MAPPED, ANNOTATED]	TR596|c0_g1_i3	probable Xaa-Pro aminopeptidase P	1550	20	1.58275e-112	70.2	2	F:GO:0046872; F:GO:0016787	F:metal ion binding; F:hydrolase activity			IPR029149 (G3DSA:3.40.350.GENE3D); IPR000587 (PFAM); PTHR10804:SF87 (PANTHER); PTHR10804 (PANTHER); IPR028980 (SUPERFAMILY)	F:GO:0016787	F:hydrolase activity
[INTERPRO, BLASTED, MAPPED, ANNOTATED]	TR596|c0_g1_i4	probable Xaa-Pro aminopeptidase P	1790	20	5.56534e-113	71.55	2	F:GO:0046872; F:GO:0016787	F:metal ion binding; F:hydrolase activity			IPR029149 (G3DSA:3.40.350.GENE3D); IPR000587 (PFAM); PTHR10804:SF87 (PANTHER); PTHR10804 (PANTHER); IPR028980 (SUPERFAMILY)	F:GO:0016787	F:hydrolase activity
[INTERPRO, BLASTED, MAPPED, ANNOTATED]	TR596|c0_g1_i5	Creatinase aminopeptidase	1599	20	1.74622e-121	70.05	2	F:GO:0046872; F:GO:0016787	F:metal ion binding; F:hydrolase activity			PF16189 (PFAM); IPR000587 (PFAM); IPR029149 (G3DSA:3.40.350.GENE3D); PTHR10804:SF87 (PANTHER); PTHR10804 (PANTHER); IPR028980 (SUPERFAMILY)	F:GO:0016787	F:hydrolase activity
[INTERPRO, NO-BLAST]	TR596|c0_g1_i6	---NA---	925									no IPS match	no IPS match	no IPS match
[INTERPRO, BLASTED, MAPPED, ANNOTATED]	TR596|c0_g1_i7	Creatinase aminopeptidase	1464	20	1.43304e-139	69.05	2	F:GO:0046872; F:GO:0016787	F:metal ion binding; F:hydrolase activity			PF16189 (PFAM); IPR000587 (PFAM); IPR029149 (G3DSA:3.40.350.GENE3D); PTHR10804:SF87 (PANTHER); PTHR10804 (PANTHER); IPR028980 (SUPERFAMILY); IPR028980 (SUPERFAMILY)	F:GO:0016787	F:hydrolase activity
[INTERPRO, NO-BLAST]	TR596|c0_g1_i8	---NA---	1153									no IPS match	no IPS match	no IPS match
[INTERPRO, BLASTED, MAPPED, ANNOTATED]	TR596|c0_g1_i9	Creatinase aminopeptidase	1587	20	1.98395e-121	70.2	2	F:GO:0046872; F:GO:0016787	F:metal ion binding; F:hydrolase activity			PF16189 (PFAM); IPR029149 (G3DSA:3.40.350.GENE3D); IPR000587 (PFAM); PTHR10804 (PANTHER); PTHR10804 (PANTHER); PTHR10804:SF87 (PANTHER); PTHR10804:SF87 (PANTHER); IPR028980 (SUPERFAMILY)	F:GO:0016787	F:hydrolase activity
[INTERPRO, BLASTED, MAPPED, ANNOTATED]	TR596|c0_g1_i10	Creatinase aminopeptidase	1359	20	1.82644e-122	68.35	2	F:GO:0046872; F:GO:0016787	F:metal ion binding; F:hydrolase activity			IPR029149 (G3DSA:3.40.350.GENE3D); PF16189 (PFAM); IPR000587 (PFAM); PTHR10804:SF87 (PANTHER); PTHR10804:SF87 (PANTHER); PTHR10804 (PANTHER); PTHR10804 (PANTHER); IPR028980 (SUPERFAMILY); IPR028980 (SUPERFAMILY)	F:GO:0016787	F:hydrolase activity
[INTERPRO, BLASTED, MAPPED, ANNOTATED]	TR596|c0_g1_i11	probable Xaa-Pro aminopeptidase P	1704	20	4.52241e-139	70.7	3	C:GO:0009507; F:GO:0046872; F:GO:0016787	C:chloroplast; F:metal ion binding; F:hydrolase activity			PF16189 (PFAM); IPR000587 (PFAM); IPR029149 (G3DSA:3.40.350.GENE3D); PTHR10804 (PANTHER); PTHR10804:SF87 (PANTHER); IPR028980 (SUPERFAMILY)	F:GO:0016787	F:hydrolase activity
[INTERPRO, BLASTED, MAPPED, ANNOTATED]	TR596|c0_g1_i12	Creatinase aminopeptidase	1692	20	5.10091e-138	71	3	C:GO:0009507; F:GO:0046872; F:GO:0016787	C:chloroplast; F:metal ion binding; F:hydrolase activity			IPR029149 (G3DSA:3.40.350.GENE3D); IPR000587 (PFAM); PF16189 (PFAM); PTHR10804 (PANTHER); PTHR10804:SF87 (PANTHER); IPR028980 (SUPERFAMILY)	F:GO:0016787	F:hydrolase activity
[INTERPRO, BLASTED, MAPPED, ANNOTATED]	TR596|c0_g1_i13	probable Xaa-Pro aminopeptidase P	2018	20	6.45026e-113	71.55	2	F:GO:0046872; F:GO:0016787	F:metal ion binding; F:hydrolase activity			IPR029149 (G3DSA:3.40.350.GENE3D); IPR000587 (PFAM); PTHR10804:SF87 (PANTHER); PTHR10804 (PANTHER); IPR028980 (SUPERFAMILY)	F:GO:0016787	F:hydrolase activity
[truncated: 122,318 more rows]
