# Supplementary material for: Molecular basis of autotrophic vs mixotrophic growth in Chlorella sorokiniana
Source: Sci Rep. 2018 Apr 24;8:6465. doi: 10.1038/s41598-018-24979-8 (PMC5915390; doi:10.1038/s41598-018-24979-8)
Supplement: Supplementary file 3 — Dataset 2 [file 41598_2018_24979_MOESM3_ESM.xlsx]

## Sheet: Upregulated mixo
GeneName	logFC	logCPM	LR	PValue	p-adj	Description	AUTO1_C.s.	AUTO2_C.s.	AUTO3_C.s.	MIXO1_C.s.	MIXO2_C.s.	MIXO3_C.s.
TR1006|c0_g2_i10	7.31059	-0.596185	11.0256	0.000898629	0.0432458	threonyl-tRNA synthetase	0	0	0	0	45	26
TR1021|c0_g7_i20	11.8721	3.60487	71.0408	3.49916e-17	1.31607e-13	starch branching enzyme	0	0	0	948	679	94
TR10335|c0_g1_i1	4.93968	1.09672	17.1179	3.51295e-05	0.00354594	-	0	6	0	90	104	69
TR1035|c8_g1_i2	5.73916	5.89852	12.5189	0.000402857	0.0235572	cytochrome P450 like_TBP	0	121	0	1478	7191	167
TR1066|c3_g2_i21	7.54809	-0.468621	10.7003	0.00107118	0.0495495	cyclic nucleotide dependent kinase	0	0	0	0	7	68
TR1069|c0_g3_i17	6.46844	3.31607	38.7283	4.87093e-10	3.01919e-07	-	0	11	0	216	805	354
TR1069|c0_g3_i31	10.1465	1.94326	44.9359	2.03593e-11	1.75271e-08	-	0	0	0	55	307	151
TR1069|c0_g3_i34	2.02101	3.4848	10.7842	0.00102369	0.0477803	-	60	132	30	461	340	419
TR1069|c0_g3_i5	9.60632	1.45226	21.3196	3.88741e-06	0.000621024	-	0	0	0	136	232	0
TR10881|c0_g1_i6	7.39844	-0.543505	16.0554	6.15172e-05	0.00542658	adenosine kinase 2	0	0	0	38	12	23
TR10920|c0_g1_i19	5.11803	1.0561	12.1299	0.000496197	0.0277044	-	0	0	4	21	29	190
TR10948|c0_g1_i7	5.21239	0.0828702	10.906	0.000958548	0.0453316	hypothetical protein CHLNCDRAFT_59114	2	0	0	87	31	4
TR10951|c0_g1_i2	9.0448	0.898653	17.9627	2.25274e-05	0.00256052	Phosphoenolpyruvate carboxylase 4	0	0	0	145	0	80
TR1114|c0_g1_i1	7.8736	-0.0832175	13.06	0.000301664	0.0190282	60S ribosomal L19-2	0	0	0	23	89	0
TR11354|c0_g1_i1	7.28705	-0.602369	10.8831	0.000970445	0.0457082	phosphatase 1 regulatory subunit 7	0	0	0	51	20	0
TR11529|c0_g3_i8	8.1444	0.155926	12.2863	0.00045629	0.0257427	-	0	0	0	0	133	4
TR11585|c0_g1_i30	7.78973	-0.199339	20.3786	6.35361e-06	0.00095588	zeaxanthin epoxidase	0	0	0	40	33	25
TR12961|c0_g1_i1	6.32393	0.354308	10.7964	0.00101695	0.0475137	senescence-associated	0	1	0	18	141	0
TR13946|c0_g1_i7	7.07788	-0.811206	13.8674	0.000196175	0.0138178	ligand-gated ion channel	0	0	0	28	9	21
TR13955|c0_g4_i2	6.92419	-0.897861	13.2627	0.000270733	0.017578	TRIGALACTOSYLDIACYLGLYCEROL chloroplastic	0	0	0	18	28	9
TR13958|c1_g2_i1	7.87548	-0.114667	20.0019	7.73661e-06	0.00111024	phosphoinositide phosphatase SAC9	0	0	0	45	44	17
TR13982|c1_g1_i6	8.69658	0.578695	16.3468	5.27463e-05	0.00484534	hypothetical protein CHLNCDRAFT_140182	0	0	0	108	0	68
TR13995|c1_g1_i4	7.47073	-0.4747	11.6534	0.000640843	0.0333612	periplasmic binding -like	0	0	0	0	43	35
TR14195|c0_g1_i1	7.4616	-0.437003	11.7993	0.000592519	0.0313012	ent-kaurenoic acid oxidase 2-like	0	0	0	28	55	0
TR14511|c0_g1_i2	3.22741	5.42532	27.3789	1.67246e-07	4.39286e-05	hypothetical protein CHLNCDRAFT_135219	67	98	186	1569	2746	1217
TR14511|c0_g1_i3	3.01043	1.09588	10.909	0.00095696	0.0453266	hypothetical protein CHLNCDRAFT_135219	8	6	6	69	113	63
TR14868|c0_g2_i2	7.47564	-0.454831	16.3069	5.38665e-05	0.00491009	Kinetochore NDC80	0	0	0	46	25	9
TR1513|c0_g1_i1	4.47911	2.72358	32.636	1.11138e-08	4.65459e-06	hypothetical protein CHLNCDRAFT_136910	4	8	12	295	324	236
TR15483|c0_g1_i10	7.81322	-0.172249	13.2514	0.000272375	0.0176167	hypothetical protein CHLNCDRAFT_145473	0	0	0	0	65	36
TR15882|c0_g1_i12	8.43155	0.357253	24.3784	7.91497e-07	0.000166494	hypothetical protein CHLNCDRAFT_58509	0	0	0	33	63	56
TR158|c2_g1_i2	7.30056	-0.636069	10.8088	0.00101021	0.0473414	DNA-directed RNA polymerase chloroplastic mitochondrial	0	0	0	44	0	23
TR15908|c0_g1_i16	7.33969	-0.566824	16.1541	5.83929e-05	0.00527101	hypothetical protein g.22552, partial	0	0	0	15	40	18
TR15908|c0_g1_i22	2.04983	3.76947	12.5404	0.000398245	0.0234349	hypothetical protein g.22552, partial	141	94	32	469	632	425
TR15908|c0_g1_i32	5.30747	-0.518222	12.033	0.000522661	0.0286189	hypothetical protein g.22552, partial	1	0	0	31	33	11
TR15908|c0_g1_i41	7.73965	-0.208434	13.2643	0.000270506	0.017578	hypothetical protein g.22552, partial	0	0	0	42	58	0
TR15935|c0_g2_i14	7.53973	-0.453992	11.7052	0.000623263	0.0326287	RNA helicase SDE3	0	0	0	33	0	44
TR15952|c0_g2_i1	3.51461	2.48346	13.109	0.000293879	0.0187288	expressed protein	0	14	22	239	242	209
TR15958|c1_g1_i10	8.20978	0.168511	22.4395	2.1687e-06	0.000381888	WD40 repeat	0	0	0	57	46	29
TR16124|c0_g1_i1	4.72927	0.485352	14.8077	0.000119047	0.00927013	-	0	3	1	41	56	65
TR16140|c0_g1_i1	7.99067	0.0190395	13.1664	0.000285019	0.018301	40S ribosomal S24-1-like	0	0	0	20	102	0
TR1655|c0_g1_i1	8.23852	0.229472	14.4854	0.000141253	0.0107826	40S ribosomal	0	0	0	34	110	0
TR17287|c0_g1_i1	3.82703	1.4268	17.7471	2.52302e-05	0.00278599	Secretion-regulating guanine nucleotide exchange factor	5	5	5	95	146	86
TR17307|c0_g1_i1	8.06174	0.0792686	13.5419	0.000233302	0.0158563	60S ribosomal L8-3	0	0	0	23	105	0
TR17390|c0_g2_i1	4.07858	3.6907	41.3288	1.28659e-10	9.2017e-08	Chitooligosaccharide deacetylase	14	27	24	530	651	497
TR17426|c0_g2_i3	2.27488	2.46972	11.1193	0.000854329	0.0416311	Serine threonine- kinase CTR1	23	31	30	182	293	154
TR17428|c0_g1_i13	4.20173	1.41554	11.6415	0.000644964	0.0334507	hypothetical protein CHLNCDRAFT_57780	13	0	0	91	80	147
TR17458|c1_g1_i5	6.54672	-1.19336	10.7558	0.00103953	0.0484226	MLO 12	0	0	0	21	16	5
TR1748|c0_g1_i1	8.26472	0.253489	14.4628	0.000142956	0.0108946	ADP,ATP carrier mitochondrial	0	0	0	31	116	0
TR17496|c0_g1_i6	7.64079	-0.328321	18.59	1.62067e-05	0.00198267	deoxyribonuclease TATDN1	0	0	0	46	22	20
TR19251|c0_g1_i1	2.92853	1.83158	12.4022	0.000428834	0.0246728	TBC1 domain family member 2A	8	25	6	119	135	156
TR20217|c0_g1_i1	2.69491	3.39818	15.4618	8.41898e-05	0.00700146	-	15	57	52	351	466	430
TR21118|c0_g1_i1	7.73961	-0.19698	12.8583	0.000335979	0.02066	Ribosomal S17 family	0	0	0	21	81	0
TR21308|c0_g1_i1	2.14184	3.86171	13.8579	0.000197169	0.0138668	10 kDa phospho of photosystem II (chloroplast)	113	76	65	756	322	531
TR2167|c0_g1_i1	8.7817	0.684008	27.3323	1.71328e-07	4.47454e-05	Serine Threonine kinase	0	0	0	93	77	29
TR22324|c0_g1_i10	6.43445	1.17644	19.2021	1.17581e-05	0.00151836	aldo keto reductase	1	1	0	9	244	43
TR22329|c0_g1_i4	9.28213	1.12165	32.2721	1.34023e-08	5.46533e-06	Aldehyde dehydrogenase 22A1	0	0	0	35	100	134
TR22346|c0_g1_i3	9.27428	1.14515	19.6587	9.258e-06	0.00123674	-	0	0	0	131	159	0
TR22346|c0_g1_i4	1.98919	7.53964	14.6101	0.000132205	0.0102262	hypothetical protein CHLNCDRAFT_135219	621	2195	847	6419	8733	5827
TR22363|c0_g1_i2	7.29231	-0.619979	15.6249	7.72296e-05	0.00651588	cysteine ase RD21a	0	0	0	38	16	15
TR22378|c0_g1_i7	7.78858	-0.200938	17.8813	2.35118e-05	0.00264013	ankyrin repeat domain 50	0	0	0	7	53	38
TR22507|c0_g2_i1	8.06425	0.0846933	13.176	0.000283557	0.0182576	PREDICTED: uncharacterized protein LOC104434852	0	0	0	15	114	0
TR23023|c0_g1_i1	8.42314	0.391576	15.2135	9.60168e-05	0.00784469	40S ribosomal S3a-2-like	0	0	0	36	128	0
TR23441|c0_g1_i1	2.99128	1.34367	10.8974	0.000963013	0.0454965	cell division control 2 homolog C	5	7	11	82	119	91
TR23529|c0_g1_i1	8.84268	0.677705	11.5415	0.000680583	0.0348831	hypothetical protein L484_002552	0	0	0	0	0	181
TR23618|c0_g1_i1	3.67926	1.93886	20.9947	4.60561e-06	0.00072333	-	8	11	6	175	191	108
TR23681|c0_g1_i1	5.52837	1.53025	28.4458	9.63599e-08	2.83518e-05	Glucose-1-phosphate adenylyltransferase	1	2	2	95	164	108
TR23716|c0_g1_i1	3.11934	1.90486	15.7612	7.18614e-05	0.00614533	root R-B2	9	14	11	144	155	143
TR24804|c0_g1_i1	7.78677	-0.15932	13.112	0.000293417	0.0187288	probable 60S ribosomal L14	0	0	0	26	79	0
TR24888|c0_g1_i2	7.71421	-0.265075	12.9777	0.000315227	0.0196175	phosphoinositide phosphatase SAC6-like	0	0	0	0	54	39
TR25900|c0_g1_i1	8.43088	0.398702	15.2354	9.49064e-05	0.00778132	40S ribosomal S7	0	0	0	35	130	0
TR26408|c0_g2_i1	3.74517	3.04896	28.5561	9.10238e-08	2.71251e-05	Chitooligosaccharide deacetylase	9	29	15	318	429	305
TR27012|c0_g2_i1	2.40574	5.72222	17.0729	3.59715e-05	0.00360397	Z of photosystem II (chloroplast)	447	239	146	3557	963	1601
TR27821|c0_g1_i1	5.20962	0.491673	15.06	0.000104145	0.00830443	polyol transporter 5-like	0	3	0	62	27	73
TR28327|c0_g1_i1	1.91189	6.21659	11.1497	0.000840474	0.0412151	M of photosystem II (chloroplast)	843	386	305	4829	1391	1926
TR28364|c1_g2_i9	7.63616	-0.352935	16.82	4.10979e-05	0.00398864	ATP-dependent DNA helicase PIF1-like	0	0	0	8	30	47
TR28626|c0_g1_i1	3.03644	2.3482	17.2282	3.31472e-05	0.00340918	-	14	28	10	210	282	127
TR28682|c0_g2_i7	8.14909	0.135072	14.2736	0.000158066	0.0117383	RNA polymerase II C-terminal domain phosphatase-like 1	0	0	0	77	54	0
TR28713|c0_g1_i2	11.4977	3.24158	64.3228	1.05616e-15	2.33803e-12	D-tyrosyl-tRNA(Tyr) deacylase	0	0	0	595	675	71
TR2938|c0_g2_i2	7.58987	-0.386569	18.0204	2.18556e-05	0.00249637	Trafficking particle complex subunit 8	0	0	0	19	26	38
TR29534|c0_g1_i4	7.88299	-0.100522	19.432	1.04246e-05	0.00136512	6-phosphogluconolactonase 1	0	0	0	40	55	13
TR2977|c0_g1_i1	4.87287	1.91698	21.5179	3.50541e-06	0.000571788	cyclin dependent kinase	7	5	0	102	75	281
TR30077|c0_g1_i7	7.83563	-0.197203	13.2031	0.000279479	0.01802	acyl- -binding domain-containing 4	0	0	0	44	0	51
TR30097|c0_g2_i6	7.56606	-0.35189	12.3669	0.000437019	0.0250544	exportin-4	0	0	0	33	56	0
TR30122|c0_g1_i1	7.05864	-0.794882	13.9735	0.000185401	0.0132803	hypothetical protein CHLNCDRAFT_137041	0	0	0	29	23	8
TR3021|c0_g1_i2	7.81369	-0.160173	18.3543	1.83405e-05	0.00218059	unnamed product	0	0	0	11	69	23
TR30294|c0_g1_i1	8.06801	-0.00898826	12.8877	0.000330753	0.0203657	-	0	0	0	0	17	92
TR30457|c0_g1_i1	2.79108	3.79302	18.2628	1.92425e-05	0.00228049	hypothetical protein CHLNCDRAFT_136163	22	55	73	498	637	533
TR31236|c0_g1_i11	4.21898	0.454079	12.252	0.000464767	0.0261259	WD repeat-containing 70	1	5	0	39	54	63
TR31290|c0_g1_i3	3.05377	1.98364	11.4591	0.000711462	0.0361075	coproporphyrinogen III oxidase chloroplast precursor	2	28	9	175	205	95
TR31815|c0_g1_i4	7.37892	-0.524598	13.6543	0.000219742	0.0152015	traB domain-containing -like	0	0	0	46	28	2
TR31929|c0_g1_i1	9.82963	1.60648	14.0813	0.000175079	0.0127772	FBD-associated F-box	0	0	0	0	0	359
TR32088|c0_g1_i8	4.77214	0.130187	12.7541	0.000355238	0.0214471	high chlorophyll fluorescent 107	2	1	0	16	51	56
TR32103|c0_g1_i9	7.47107	-0.497764	13.7732	0.000206262	0.0143787	phosphoglycerate mutase 1 isoform X2	0	0	0	42	2	31
TR32106|c0_g2_i5	8.88194	0.714071	11.6401	0.000645442	0.0334507	hypothetical protein CHLNCDRAFT_136719	0	0	0	0	0	186
TR32106|c0_g2_i6	7.56091	-0.384325	12.0756	0.000510865	0.0281903	hypothetical protein CHLNCDRAFT_136719	0	0	0	0	56	29
TR32121|c0_g2_i13	7.39357	-0.512393	11.2123	0.000812591	0.0403587	mucin (ISS)	0	0	0	0	57	20
TR32139|c0_g1_i19	7.28801	-0.652027	14.2489	0.000160154	0.0118555	hypothetical protein CHLNCDRAFT_140907	0	0	0	6	20	40
TR32164|c1_g2_i6	7.88449	-0.105216	19.998	7.75215e-06	0.00111024	G patch domain and KOW motif-containing	0	0	0	42	48	17
TR32344|c0_g2_i6	7.03897	-0.801964	13.9039	0.000192395	0.0136551	Na+ solute symporter	0	0	0	17	34	9
TR32345|c0_g1_i2	8.10964	0.0713969	21.5326	3.4787e-06	0.000570916	GTPase-activating GYP5	0	0	0	56	30	35
TR32351|c0_g2_i2	2.52371	2.75849	15.6908	7.45841e-05	0.0063387	Translational activator GCN1	36	36	22	272	268	240
TR32358|c0_g1_i5	8.09417	0.0150915	13.3623	0.000256738	0.0169294	hypothetical protein CHLNCDRAFT_134778	0	0	0	29	0	82
TR32371|c0_g1_i2	5.73122	-0.191566	13.8046	0.000202834	0.0142008	NRT1 PTR FAMILY	0	1	0	66	13	18
TR32826|c0_g1_i1	8.04275	0.0615627	13.6065	0.000225398	0.0155005	40S ribosomal S9-2-like	0	0	0	26	100	0
TR33592|c0_g1_i1	7.77079	-0.171955	13.008	0.000310166	0.0193881	60S ribosomal L34	0	0	0	24	80	0
TR34096|c0_g2_i6	7.34941	-0.618656	10.9081	0.000957467	0.0453266	ABC transporter F family member 3	0	0	0	25	0	42
TR34109|c0_g1_i9	8.05484	0.00637577	19.9197	8.07627e-06	0.00113087	probable uridine nucleosidase 2	0	0	0	43	17	53
TR34153|c0_g1_i5	8.21293	0.139318	14.077	0.000175477	0.0127862	ribulose bisphosphate carboxylase oxygenase chloroplastic	0	0	0	0	42	83
TR34180|c0_g1_i3	7.44495	-0.525656	11.3469	0.00075576	0.0380236	peptidyl-prolyl cis-trans isomerase	0	0	0	39	0	34
TR34200|c1_g1_i6	8.158	0.113022	22.1474	2.52493e-06	0.000431541	hypothetical protein F751_3114	0	0	0	50	35	40
TR34206|c0_g1_i1	4.38554	1.36444	19.5975	9.55952e-06	0.00126828	galactose oxidase-like	1	6	3	107	119	90
TR34225|c0_g1_i2	8.27988	0.23524	23.2399	1.43002e-06	0.000272454	-	0	0	0	51	61	28
TR34236|c0_g1_i7	7.80248	-0.182427	19.8473	8.38814e-06	0.00115369	ribosomal L22 (chloroplast)	0	0	0	19	52	29
TR34265|c0_g1_i9	7.83423	-0.172197	12.7782	0.000350676	0.0211993	short-chain type dehydrogenase reductase	0	0	0	80	0	19
TR34472|c0_g2_i2	1.7821	6.29608	11.2962	0.000776644	0.0388222	hypothetical protein CHLNCDRAFT_135219	244	845	553	2681	3552	2350
TR35378|c0_g1_i1	7.68671	-0.237418	12.3588	0.000438918	0.0251286	40S ribosomal S23	0	0	0	13	86	0
TR36077|c0_g1_i1	5.65651	-0.257135	14.3845	0.000149027	0.0112285	expressed protein	1	0	0	44	14	33
TR36088|c1_g1_i1	7.28411	-0.633424	16.0831	6.0622e-05	0.00536542	membrane steroid-binding 2	0	0	0	17	25	26
TR36119|c0_g1_i1	7.75817	-0.259228	12.8518	0.000337147	0.0207045	hypothetical protein CHLNCDRAFT_52154	0	0	0	0	30	61
TR36150|c0_g1_i1	7.5737	-0.415577	11.9246	0.000553971	0.0299802	hypothetical protein CHLNCDRAFT_134476	0	0	0	44	0	36
TR36166|c0_g2_i8	7.21272	-0.709415	14.9364	0.000111194	0.0087762	glycosyltransferase CAZy family GT77	0	0	0	19	13	31
TR37193|c0_g1_i2	9.68619	1.46987	13.7412	0.000209803	0.0145789	hypothetical protein GLYMA_13G012700	0	0	0	0	0	325
TR37608|c2_g2_i1	8.97825	0.87464	18.1757	2.01433e-05	0.00235282	-	0	0	0	118	117	0
TR37610|c0_g2_i2	3.23526	2.58387	21.3655	3.79548e-06	0.000612654	hypothetical protein CHLNCDRAFT_141975	12	27	14	257	252	220
TR37654|c0_g1_i14	4.38387	0.277553	11.9539	0.000545341	0.0296512	Sphingosine-1-phosphate lyase	0	2	2	60	59	21
TR37671|c0_g1_i2	7.51606	-0.447443	17.6756	2.61967e-05	0.00284541	Vacuolar sorting-associated 9A	0	0	0	24	22	33
TR37691|c0_g1_i14	7.78461	-0.195616	20.1121	7.30344e-06	0.00106444	Solute carrier family 35 member F6	0	0	0	40	40	19
TR3771|c0_g4_i2	7.57438	-0.399535	16.6029	4.60816e-05	0.00431035	hypothetical protein CHLNCDRAFT_144912	0	0	0	46	9	27
TR3776|c0_g3_i1	4.67582	0.874715	17.4425	2.96126e-05	0.00312871	hypothetical protein CHLNCDRAFT_135311	3	3	0	52	93	75
TR38592|c0_g1_i2	7.56727	-0.387866	18.2537	1.93349e-05	0.00228049	-	0	0	0	37	27	20
TR39268|c0_g1_i1	8.5103	0.414212	24.4257	7.72332e-07	0.000163201	lon protease homolog peroxisomal	0	0	0	61	27	68
TR39269|c0_g2_i8	5.37506	0.391765	15.7991	7.0437e-05	0.00605263	RNA binding	0	0	2	60	54	40
TR39291|c0_g1_i3	3.56105	1.39037	11.0509	0.000886448	0.0427482	SET domain-containing	6	14	0	117	46	139
TR39309|c0_g1_i5	7.61772	-0.414543	10.8069	0.00101125	0.0473423	anthranilate phosphoribosyltransferase	0	0	0	6	0	72
TR3981|c0_g2_i15	8.36439	0.293858	23.727	1.11014e-06	0.000219609	Pyrophosphate--fructose 6-phosphate 1-phosphotransferase subunit beta	0	0	0	34	53	57
TR39845|c0_g1_i3	7.70813	-0.266837	19.8483	8.38385e-06	0.00115369	-	0	0	0	25	41	27
TR3990|c0_g1_i4	8.86056	0.737686	29.1381	6.73995e-08	2.1911e-05	-	0	0	0	65	58	79
TR3997|c3_g3_i4	7.85803	-0.100533	13.2639	0.000270572	0.017578	elongation factor 2	0	0	0	31	79	0
TR4002|c0_g1_i10	8.38135	0.296281	22.9005	1.7061e-06	0.00031349	Amino acid permease 5	0	0	0	48	26	68
TR4008|c0_g4_i8	2.66668	2.25407	11.4286	0.000723205	0.0365439	COBW domain-containing 1	15	21	21	73	196	271
TR40160|c0_g2_i6	3.35278	1.15881	12.0898	0.000506979	0.0280911	CHROMATIN REMODELING 25	12	4	2	71	102	86
TR4030|c0_g2_i8	7.24869	-0.644873	13.7232	0.000211818	0.014697	Guanosine-3 ,5 -bis(diphosphate) 3 -pyrophosphohydrolase	0	0	0	49	14	5
TR4032|c0_g5_i10	7.55627	-0.385036	17.7807	2.4789e-05	0.00275034	serine threonine- kinase receptor R831	0	0	0	36	36	13
TR4066|c0_g2_i4	7.25683	-0.652003	14.8044	0.000119258	0.00927104	-	0	0	0	42	11	14
TR4067|c1_g2_i1	7.90973	-0.0614731	13.5013	0.000238399	0.0160503	ABC transporter	0	0	0	43	70	0
TR40702|c0_g1_i1	7.85977	-0.0946146	13.0106	0.000309735	0.0193881	40S ribosomal S15	0	0	0	22	89	0
TR4074|c2_g7_i37	7.38045	-0.550674	16.7137	4.34667e-05	0.00414924	ABC transporter G family member 29-like	0	0	0	32	20	21
TR4078|c1_g1_i1	2.08179	4.38306	16.7874	4.18095e-05	0.0040241	-	160	108	106	980	672	678
TR4150|c0_g1_i10	7.71662	-0.263015	20.0949	7.36911e-06	0.00107055	pyrophosphate-energized membrane proton pump 2	0	0	0	29	36	28
TR4150|c0_g1_i24	7.84749	-0.179496	19.015	1.29692e-05	0.00165635	pyrophosphate-energized membrane proton pump 2	0	0	0	31	14	52
TR4150|c0_g1_i31	9.07091	0.913248	22.7345	1.85998e-06	0.000337761	pyrophosphate-energized membrane proton pump 2	0	0	0	96	4	124
TR4150|c0_g1_i34	7.89037	-0.130029	19.7349	8.89627e-06	0.00120869	pyrophosphate-energized membrane proton pump 2	0	0	0	46	17	39
TR4150|c0_g1_i5	7.1757	-0.755054	13.3698	0.000255713	0.0169098	pyrophosphate-energized membrane proton pump 2	0	0	0	19	5	36
TR4151|c12_g2_i7	8.56134	0.466067	23.7346	1.10575e-06	0.000219609	phosphoglycerate mutase	0	0	0	17	68	79
TR41591|c0_g1_i2	2.45518	2.24711	12.0923	0.000506314	0.0280877	hypothetical protein CHLNCDRAFT_57951	17	26	22	200	194	146
TR4180|c3_g1_i2	4.53051	1.50001	12.6194	0.000381766	0.0227532	Uridine kinase	0	0	8	82	212	66
TR4187|c0_g1_i1	7.655	-0.263022	12.1131	0.000500687	0.0278345	signal recognition particle receptor subunit alpha	0	0	0	11	86	0
TR4191|c0_g1_i2	10.4939	2.26843	60.1654	8.72136e-15	1.55938e-11	sodium-coupled neutral amino acid transporter 5-like	0	0	0	137	279	223
TR4222|c0_g1_i1	7.16529	-0.737525	14.1507	0.000168735	0.0123947	with ubiquitin conjugating enzyme domain	0	0	0	7	25	30
TR4226|c0_g2_i2	5.29247	0.792609	12.3395	0.000443479	0.0252343	probable fructose-bisphosphate aldolase chloroplastic	1	0	2	108	106	2
TR4230|c0_g2_i13	7.87427	-0.108419	13.2432	0.000273577	0.017664	Bifunctional aspartokinase homoserine dehydrogenase chloroplastic	0	0	0	76	31	0
TR4230|c0_g2_i17	8.245	0.189015	14.5361	0.000137503	0.0105482	bifunctional aspartokinase homoserine dehydrogenase chloroplastic-like	0	0	0	0	70	63
TR4231|c0_g1_i4	7.72309	-0.20995	12.7334	0.000359192	0.0216577	insulin-degrading enzyme-like peroxisomal	0	0	0	19	82	0
TR42354|c0_g1_i1	10.4046	2.20133	24.5533	7.22839e-07	0.000154854	-	0	0	0	117	535	0
TR4236|c1_g1_i13	6.38399	2.46858	31.1325	2.41007e-08	9.03541e-06	-	6	0	0	357	346	53
TR4236|c1_g1_i30	8.78336	2.59767	30.2621	3.77426e-08	1.32129e-05	Metacaspase-1	1	0	0	15	71	659
TR43706|c0_g2_i1	9.7639	1.54382	13.9206	0.000190698	0.0135969	hypothetical protein LR48_Vigan07g211000	0	0	0	0	0	343
TR43748|c0_g1_i11	7.60754	-0.329617	16.0804	6.07083e-05	0.00536542	pyridoxine pyridoxamine 5 -phosphate oxidase chloroplastic-like	0	0	0	6	66	18
TR43782|c0_g1_i6	4.04232	0.957926	12.6282	0.00037997	0.0226753	eukaryotic translation initiation factor 3 subunit C-like	5	5	0	39	156	42
TR43787|c0_g2_i1	7.7462	-0.284802	12.3516	0.000440619	0.0251882	aureusidin synthase	0	0	0	0	18	70
TR43790|c0_g1_i1	8.60987	0.524734	11.1783	0.000827604	0.0407992	magnesium chelatase subunit D	0	0	0	174	0	0
TR43792|c0_g1_i2	1.70754	4.1968	11.4339	0.000721149	0.0364796	transcription elongation factor SPT6-like	169	165	85	696	843	438
TR43839|c0_g1_i5	8.88955	0.78406	28.7543	8.21653e-08	2.54647e-05	serine threonine- kinase ATR	0	0	0	80	103	33
TR44833|c0_g1_i1	1.79818	5.94783	13.0679	0.000300395	0.0189997	magnesium chelatase subunit of protochlorophyllide reductase (chloroplast)	478	363	429	3042	1511	2061
TR44883|c0_g1_i1	2.42406	6.09509	17.8644	2.37216e-05	0.00264978	-	201	223	484	2526	2889	2611
TR44883|c0_g1_i2	2.15731	5.66313	14.8475	0.000116566	0.00913811	-	171	227	398	1579	1946	2184
TR44898|c0_g1_i2	8.86505	0.758302	25.1883	5.19969e-07	0.000120861	-	0	0	0	15	132	64
TR45142|c0_g2_i7	7.49511	-0.439659	17.3133	3.16964e-05	0.00328174	hypothetical protein CHLNCDRAFT_143847	0	0	0	38	30	13
TR45150|c0_g2_i9	6.61094	-1.16013	11.5727	0.000669268	0.0345315	hypothetical protein CHLNCDRAFT_57668	0	0	0	13	17	13
TR45155|c0_g1_i9	2.07412	5.10311	18.5049	1.69467e-05	0.00205697	hypothetical protein CHLNCDRAFT_144725	292	185	155	1133	1769	1018
TR45177|c0_g1_i20	3.20008	1.21894	12.3336	0.000444889	0.0252527	serine threonine- kinase	6	9	5	95	69	101
TR45177|c0_g1_i32	8.55079	0.471858	11.0389	0.000892182	0.0429801	serine threonine- kinase	0	0	0	167	0	0
TR45193|c1_g3_i6	6.6951	-1.12034	11.5688	0.000670674	0.0345657	hypothetical protein CHLNCDRAFT_136116	0	0	0	16	8	20
TR45213|c0_g1_i9	7.83477	-0.185398	19.6611	9.24623e-06	0.00123674	replication A 70 kDa DNA-binding subunit B	0	0	0	28	20	49
TR45579|c1_g2_i2	7.43783	-0.528316	11.3304	0.000762481	0.0382375	ATP-binding cassette superfamily	0	0	0	42	0	31
TR45588|c2_g5_i2	8.40384	0.338698	23.0878	1.5477e-06	0.000291294	DNA polymerase zeta	0	0	0	22	78	51
TR45605|c0_g2_i1	8.58779	0.515425	25.2618	5.00529e-07	0.000116928	-	0	0	0	65	88	23
TR45605|c0_g2_i8	8.14416	0.126628	20.4799	6.02598e-06	0.000909531	-	0	0	0	20	85	25
TR45632|c0_g1_i5	7.5063	-0.397238	11.9185	0.00055578	0.0300082	Cycloeucalenol cycloisomerase	0	0	0	25	61	0
TR45657|c5_g6_i5	7.55403	-0.415991	17.732	2.5431e-05	0.00279489	serine threonine- kinase receptor R831	0	0	0	33	17	31
TR46168|c0_g1_i1	7.35953	-0.614986	10.8454	0.000990415	0.0465075	recA DNA recombinase	0	0	0	21	0	46
TR46171|c0_g1_i7	7.52335	-0.443409	11.563	0.000672754	0.0345962	hypothetical protein CHLNCDRAFT_50458	0	0	0	58	0	21
TR46188|c0_g1_i23	8.87664	0.77753	17.3493	3.1101e-05	0.00323982	-	0	0	0	141	75	0
TR47062|c0_g1_i1	3.26193	3.40106	24.1026	9.13369e-07	0.000187052	hypothetical protein CHLNCDRAFT_56596	14	50	28	386	542	388
TR47614|c0_g2_i1	7.74359	-0.232419	19.9976	7.75377e-06	0.00111024	-	0	0	0	25	46	25
TR48416|c0_g1_i12	8.77149	0.650445	25.8646	3.66217e-07	8.77563e-05	autophagy-related 16	0	0	0	87	24	76
TR48423|c0_g1_i1	7.63701	-0.317604	12.5278	0.000400934	0.0235048	NADP-dependent glyceraldehyde-3-phosphate dehydrogenase	0	0	0	0	61	29
TR48466|c1_g2_i5	7.76397	-0.229599	20.2312	6.86233e-06	0.00101597	mannosyl-oligosaccharide 1,2-alpha-mannosidase MNS1-like	0	0	0	27	33	35
TR48470|c3_g1_i1	5.72583	0.69033	18.6784	1.54722e-05	0.00191321	-	0	0	2	80	53	60
TR48486|c0_g2_i5	11.3281	3.06977	34.9143	3.44533e-09	1.6512e-06	speract scavenger transmembrane glyco	0	0	0	2	577	548
TR48486|c0_g2_i6	10.5562	2.33054	19.9796	7.82712e-06	0.00111375	speract scavenger transmembrane glyco	0	0	0	664	0	7
TR48508|c0_g3_i18	4.58462	0.96923	13.5124	0.000236996	0.0160227	ornithine transaminase	0	7	0	54	131	55
TR48513|c3_g2_i1	3.23138	2.14614	17.0935	3.55845e-05	0.00358063	B-type cyclin	10	26	5	175	183	172
TR48527|c0_g1_i1	6.98971	0.943144	13.8875	0.000194089	0.0137334	elongation factor 1-alpha 1-like	0	1	0	42	210	0
TR49553|c0_g1_i7	7.50117	-0.462068	16.4831	4.90845e-05	0.00455457	hypothetical protein CHLNCDRAFT_134769	0	0	0	10	29	39
TR50177|c0_g1_i1	7.86099	-0.0940598	13.0435	0.00030434	0.019171	ubiquitin-60S ribosomal L40	0	0	0	23	88	0
TR50177|c0_g2_i2	8.18111	0.182017	14.0026	0.000182556	0.0131576	ubiquitin-40S ribosomal S27a	0	0	0	26	113	0
TR50238|c0_g1_i4	7.22946	-0.663033	15.7263	7.31992e-05	0.00623239	mitochondrial pyruvate dehydrogenase kinase	0	0	0	17	32	18
TR50252|c0_g1_i1	9.00275	0.878276	31.6918	1.8068e-08	7.11818e-06	uroporphyrinogen-III chloroplastic	0	0	0	78	92	59
TR50252|c0_g1_i3	5.83766	1.0715	22.599	1.9959e-06	0.000354144	uroporphyrinogen-III chloroplastic isoform X1	0	3	0	81	70	105
TR50307|c0_g1_i1	3.45413	2.05515	17.5223	2.83962e-05	0.00301389	-	5	10	14	143	170	187
TR5086|c0_g1_i7	7.52837	-0.434782	17.7197	2.55962e-05	0.00280641	hydrogenase assembly factor	0	0	0	19	27	34
TR51255|c0_g1_i3	8.70061	0.546571	11.2286	0.000805454	0.0400899	-	0	0	0	0	0	164
TR51275|c0_g1_i2	3.34383	3.66264	24.5563	7.21688e-07	0.000154854	hypothetical protein CHLNCDRAFT_140894	15	34	48	505	548	523
TR51275|c0_g1_i3	2.20414	4.75633	13.0818	0.000298178	0.0189109	beta-Ig-H3 fasciclin	49	168	200	952	1114	1012
TR51281|c1_g1_i11	4.16632	1.04117	13.5113	0.000237128	0.0160227	aminoacyl-histidine dipeptidase	1	9	0	87	88	71
TR51281|c1_g1_i12	9.2633	1.10597	32.7059	1.07211e-08	4.53091e-06	aminoacyl-histidine dipeptidase	0	0	0	134	42	90
TR51286|c0_g1_i3	8.72969	0.601482	16.2805	5.46245e-05	0.00496944	hypothetical protein CHLNCDRAFT_133319	0	0	0	0	55	123
TR51305|c0_g3_i19	4.45849	1.31805	17.3462	3.11521e-05	0.00323982	concanavalin A-like lectin glucanase	3	7	0	140	121	49
TR51307|c1_g1_i7	8.65103	0.566709	26.8163	2.23737e-07	5.71488e-05	K(+) efflux antiporter chloroplastic	0	0	0	51	92	39
TR51321|c0_g1_i2	9.03093	0.872538	17.7706	2.49199e-05	0.00275828	hypothetical protein CHLNCDRAFT_134269	0	0	0	84	0	132
TR51329|c0_g3_i20	5.83065	0.0468367	11.0151	0.00090373	0.0433393	CSC1 At4g02900	0	0	1	1	75	43
TR51329|c0_g3_i5	4.74941	0.435287	13.5305	0.000234714	0.0159291	ERD4-related membrane	0	4	0	66	47	44
TR51333|c0_g2_i1	8.05069	0.0373024	20.8944	4.85309e-06	0.000757082	hypothetical protein CHLNCDRAFT_58759	0	0	0	29	64	27
TR51340|c1_g3_i12	7.62695	-0.355552	17.7403	2.53204e-05	0.00278932	probable serine threonine- kinase At1g09600	0	0	0	41	13	31
TR51491|c0_g1_i1	7.92529	-0.0396228	13.1605	0.000285916	0.0183333	Elongation factor 2	0	0	0	25	91	0
TR5150|c0_g1_i1	9.24318	1.0512	12.6084	0.000384023	0.0228292	hypothetical protein F511_42513	0	0	0	0	0	239
TR5154|c0_g1_i1	4.73471	-0.326653	11.156	0.0008376	0.0411176	DEK-like isoform X2	2	0	0	48	21	17
TR52602|c0_g1_i1	8.05067	0.0696713	13.5261	0.000235268	0.0159434	60S ribosomal L11	0	0	0	23	104	0
TR53078|c0_g4_i7	4.61751	0.624306	12.3356	0.000444403	0.0252527	hypothetical protein CHLNCDRAFT_144359	0	0	4	55	81	47
TR53260|c0_g1_i7	8.24612	0.206594	22.6735	1.91994e-06	0.000345947	hypothetical protein CHLNCDRAFT_136129	0	0	0	53	59	25
TR53265|c0_g2_i4	8.48446	0.398279	15.6326	7.6916e-05	0.00650122	serine hydroxymethyltransferase 3	0	0	0	0	77	79
TR53284|c0_g2_i1	7.79246	-0.187094	18.6681	1.55565e-05	0.00191321	Poly(A)-specific ribonuclease PARN	0	0	0	11	60	29
TR53284|c0_g2_i7	8.23653	0.177731	22.6578	1.93578e-06	0.000347453	Poly(A)-specific ribonuclease PARN	0	0	0	37	41	53
TR53288|c0_g1_i9	10.1632	1.95966	50.7353	1.057e-12	1.22845e-09	glycosyltransferase family 5	0	0	0	218	214	87
TR53303|c0_g3_i5	7.76367	-0.222485	18.903	1.37536e-05	0.00174217	CEN 1	0	0	0	58	20	18
TR53316|c3_g2_i5	3.26585	3.30561	13.0653	0.000300812	0.0190002	hypothetical protein CHLNCDRAFT_142830	65	33	0	397	444	381
TR53316|c3_g2_i9	4.31826	3.72504	21.4532	3.62561e-06	0.000589327	hypothetical protein CHLNCDRAFT_142830	54	12	0	478	854	428
TR53319|c1_g3_i6	7.57924	-0.347891	11.9618	0.000543019	0.029629	hypothetical protein CHLNCDRAFT_141603	0	0	0	0	72	17
TR53355|c0_g6_i2	7.90092	-0.126958	13.3433	0.000259342	0.017075	light-harvesting of photosystem I	0	0	0	0	41	61
TR53362|c0_g1_i15	1.88749	3.96877	12.1214	0.00049847	0.0277634	hypothetical protein CHLNCDRAFT_145232	85	159	76	508	496	671
TR53362|c0_g2_i1	2.3752	2.62378	13.3899	0.000252986	0.0167533	-	37	31	24	266	256	181
TR53363|c0_g1_i12	7.1867	-0.676677	10.7131	0.00106381	0.0492572	ferredoxin-NADP+ reductase	0	0	0	39	28	0
TR53813|c0_g3_i4	4.56285	0.756156	11.4558	0.000712724	0.0361321	vacuolar sorting-associated 35A	6	0	0	90	20	85
TR53832|c0_g3_i6	9.05465	0.9271	12.2797	0.000457916	0.0258031	ubiquitin carboxyl-terminal hydrolase 4	0	0	0	237	0	0
TR54114|c0_g1_i1	5.50141	-0.375139	13.992	0.000183588	0.0131911	-	0	1	0	25	36	23
TR54132|c0_g1_i1	7.88251	-0.0741119	12.9579	0.000318569	0.0197497	60S ribosomal L24	0	0	0	20	93	0
TR54824|c0_g2_i2	9.6447	1.46259	20.3184	6.55657e-06	0.000976929	expressed protein, partial	0	0	0	279	0	69
TR55374|c0_g1_i1	6.92626	-0.922557	13.4972	0.000238918	0.0160503	6,7-dimethyl-8-ribityllumazine synthase	0	0	0	16	18	19
TR5588|c0_g1_i8	8.30611	0.237829	23.1706	1.48248e-06	0.000281296	mannosyl-oligosaccharide glucosidase GCS1	0	0	0	53	32	52
TR5664|c0_g1_i6	6.99224	-0.852035	13.9086	0.00019192	0.0136422	secis-binding 2	0	0	0	15	28	14
TR56665|c0_g1_i1	9.19512	1.06279	26.0023	3.4101e-07	8.2567e-05	E3 ubiquitin- ligase UPL1 isoform X3	0	0	0	179	79	9
TR56688|c1_g5_i2	6.95769	-0.887854	12.8491	0.000337646	0.0207077	hypothetical protein CHLNCDRAFT_59342	0	0	0	6	29	20
TR56695|c0_g1_i12	7.75153	-0.186634	12.0744	0.000511195	0.0281903	mechanosensitive ion channel	0	0	0	0	95	8
TR56716|c0_g1_i1	7.85226	-0.164413	13.0991	0.000295444	0.0187631	DNA mismatch repair MSH7	0	0	0	70	0	29
TR56729|c0_g1_i8	7.94022	-0.0701292	13.4552	0.000244324	0.0163427	P-loop containing nucleoside triphosphate hydrolase	0	0	0	0	64	45
TR56731|c0_g1_i8	9.91563	1.72029	46.9021	7.46222e-12	7.38093e-09	membrane bound O-acyl transferase family	0	0	0	131	159	137
TR5692|c0_g1_i8	7.37647	-0.571353	14.312	0.000154872	0.0115195	Very-long-chain enoyl- reductase	0	0	0	4	27	40
TR5757|c0_g1_i2	7.85245	-0.119133	16.6879	4.40613e-05	0.00415526	sulfate transporter	0	0	0	50	54	3
TR5769|c0_g1_i3	3.23158	1.02859	11.8695	0.000570593	0.0305748	PH-interacting isoform X1	7	6	4	95	57	79
TR5780|c0_g1_i10	7.29945	-0.619112	10.9959	0.000913132	0.0436277	dnaJ ERDJ2A	0	0	0	0	37	32
TR6161|c0_g1_i5	10.1485	1.94623	51.1187	8.69453e-13	1.06366e-09	Mitochondrial import inner membrane translocase subunit tim-10 isoform 2	0	0	0	183	238	94
TR6227|c0_g1_i1	7.27843	-0.588131	11.0839	0.0008708	0.0421591	TATA-box-binding 2	0	0	0	25	48	0
TR639|c0_g1_i7	8.84339	0.758932	17.3502	3.10861e-05	0.00323982	-	0	0	0	76	141	0
TR642|c0_g1_i11	7.61046	-0.363586	17.5998	2.72614e-05	0.00294044	hypothetical protein CHLNCDRAFT_53708	0	0	0	12	35	38
TR664|c0_g4_i2	7.05865	-0.817801	14.2551	0.000159628	0.0118354	glycolate dehydrogenase	0	0	0	26	14	18
TR665|c0_g2_i3	8.25045	0.189116	22.758	1.83736e-06	0.000334961	brefeldin A-inhibited guanine nucleotide-exchange 2	0	0	0	44	36	52
TR702|c0_g4_i2	7.71618	-0.269571	19.9472	7.96096e-06	0.00111809	NADPH-dependent thioredoxin reductase A	0	0	0	32	29	31
TR7320|c0_g1_i8	2.12962	2.92066	10.8022	0.00101377	0.0474127	rubisco accumulation factor chloroplastic	46	71	21	250	415	191
TR7354|c0_g1_i13	4.45505	0.189483	11.9469	0.000547391	0.0297279	hypothetical protein CHLNCDRAFT_55258	3	1	0	20	52	56
TR7677|c0_g1_i5	7.95368	-0.0786329	20.1173	7.2834e-06	0.00106444	hypothetical protein CHLNCDRAFT_144246	0	0	0	34	23	49
TR7682|c0_g4_i4	8.00512	-0.00293034	20.5102	5.93138e-06	0.000898169	Hsp100 family	0	0	0	46	50	20
TR7685|c1_g2_i13	9.03605	0.904439	32.1523	1.42545e-08	5.7126e-06	regulator of chromosome RCC1	0	0	0	66	90	76
TR7685|c1_g2_i2	4.54763	0.748975	12.4465	0.00041877	0.0242181	regulator of chromosome RCC1	6	0	0	69	40	86
TR7685|c1_g2_i5	4.36953	0.966573	11.9576	0.000544255	0.0296512	regulator of chromosome RCC1	8	0	0	112	88	37
TR7685|c1_g4_i2	8.047	0.0232435	17.55	2.79844e-05	0.00300448	ultraviolet-B receptor UVR8-like	0	0	0	92	12	13
TR7685|c1_g4_i7	6.3095	1.06221	20.3663	6.39456e-06	0.000958937	regulator of chromosome RCC1	1	1	0	126	133	9
TR7721|c0_g5_i14	8.05965	0.0504645	19.5518	9.79061e-06	0.00128937	calcium-transporting ATPase plasma membrane-type	0	0	0	14	80	28
TR7728|c0_g4_i7	3.84943	1.94535	18.447	1.74694e-05	0.00210693	H(+) hexose cotransporter 2	5	17	2	224	112	135
TR8885|c0_g1_i1	7.88251	-0.0741119	12.9576	0.000318625	0.0197497	40S ribosomal S16-like	0	0	0	20	93	0
TR979|c0_g5_i3	8.57343	0.53409	11.2148	0.000811492	0.0403472	Erythronolide modules 1 and 2	0	0	0	0	186	0
TR981|c0_g1_i4	9.33661	1.16741	26.0056	3.40431e-07	8.2567e-05	Serine threonine- kinase CTR1	0	0	0	7	104	165
TR986|c1_g4_i2	7.78469	-0.220049	19.888	8.21125e-06	0.00113878	DNA polymerase lambda	0	0	0	36	21	38
TR991|c0_g2_i8	5.45609	0.754085	18.7348	1.50216e-05	0.00187219	speract scavenger transmembrane glyco	1	2	0	46	128	35
TR9924|c0_g1_i1	7.80691	-0.139462	12.9724	0.000316113	0.0196464	60S ribosomal L3	0	0	0	21	86	0

## Sheet: Downregulated mixo
GeneName	logFC	logCPM	LR	PValue	p-adj	Description	AUTO1_C.s.	AUTO2_C.s.	AUTO3_C.s.	MIXO1_C.s.	MIXO2_C.s.	MIXO3_C.s.
TR10027|c0_g1_i1	-3.68159	3.58999	18.5738	1.63455e-05	0.00199441	-	198	75	631	41	37	45
TR10027|c0_g1_i2	-4.49386	8.89295	28.8415	7.85486e-08	2.46728e-05	-	6841	2397	26135	912	935	965
TR10033|c0_g4_i2	-5.09677	4.7161	55.7212	8.35144e-14	1.14189e-10	low-CO2 inducible	1020	388	905	41	52	15
TR10056|c0_g1_i1	-3.55165	1.7432	12.5141	0.000403883	0.0235876	-	36	84	152	6	28	6
TR10056|c0_g1_i3	-3.94986	4.97545	34.6354	3.97605e-09	1.84912e-06	-	304	932	1313	95	97	78
TR1006|c0_g2_i21	-10.5931	2.24166	59.9631	9.66513e-15	1.66412e-11	threonyl-tRNA synthetase	199	68	172	0	0	0
TR1015|c3_g4_i1	-2.3685	3.74803	14.9241	0.000111925	0.00881897	-	349	201	448	95	121	93
TR1021|c0_g7_i12	-10.3741	1.96657	35.1584	3.0394e-09	1.47183e-06	starch branching enzyme	8	79	241	0	0	0
TR1021|c0_g7_i4	-13.8254	5.50989	114.204	1.1754e-26	1.54568e-22	starch branching enzyme	443	1009	2310	0	0	0
TR1022|c2_g3_i23	-4.84315	1.62061	15.9152	6.62448e-05	0.0057887	cysteine protease 1	172	16	94	8	0	6
TR1023|c0_g2_i11	-2.61927	5.77326	30.559	3.23859e-08	1.1671e-05	multicopper ferroxidase	1246	2055	1213	346	433	302
TR1023|c0_g2_i13	-2.6492	9.27367	26.1816	3.10762e-07	7.60352e-05	multicopper ferroxidase	14915	32374	7513	3974	5323	2825
TR1023|c0_g2_i3	-2.58655	2.89446	15.6071	7.79617e-05	0.00655386	multicopper ferroxidase	142	346	140	50	60	40
TR1023|c0_g2_i9	-2.63728	3.4195	13.9155	0.000191212	0.0136127	multicopper ferroxidase	287	608	76	43	72	88
TR1024|c0_g1_i16	-2.96565	6.08025	18.1172	2.07716e-05	0.0024047	ABC transporter B family member 9	1417	1064	2648	652	361	94
TR1024|c0_g1_i34	-1.92085	4.17812	11.4671	0.000708404	0.0359916	ABC transporter B family member 9	392	297	574	162	229	147
TR1024|c0_g1_i41	-4.70102	2.8217	22.9174	1.69117e-06	0.000312796	ABC transporter B family member 19	124	205	283	19	20	0
TR1026|c3_g5_i8	-9.20802	0.834586	34.8245	3.60812e-09	1.71158e-06	Serine threonine- kinase CTR1	43	60	66	0	0	0
TR1049|c3_g3_i1	-4.24303	3.70702	19.4785	1.01736e-05	0.00133602	Metal transporter Nramp5	104	160	728	21	69	9
TR10509|c0_g1_i1	-8.98193	0.715617	23.3132	1.37654e-06	0.00026553	-	152	10	7	0	0	0
TR1051|c0_g1_i7	-3.51929	4.13661	24.8313	6.2572e-07	0.000139179	FAD NAD(P)-binding domain-containing	1052	564	97	66	93	42
TR1051|c0_g2_i1	-2.51303	2.73018	14.8702	0.000115171	0.00904401	-	202	188	151	36	44	57
TR10520|c0_g1_i4	-3.70111	6.28743	16.8591	4.02593e-05	0.00393188	BASS family transporter: sodium ion bile	1670	127	3966	241	299	245
TR1066|c3_g1_i6	-3.12054	4.51719	24.5695	7.1678e-07	0.000154854	-	566	1324	243	104	185	53
TR1066|c3_g2_i16	-10.2851	2.00172	40.1163	2.3929e-10	1.58916e-07	cyclic nucleotide dependent kinase	112	310	9	0	0	0
TR1066|c3_g2_i17	-9.15322	0.883773	31.2569	2.26042e-08	8.54329e-06	cyclic nucleotide dependent kinase	76	106	10	0	0	0
TR10914|c0_g2_i2	-7.17681	-0.894769	11.7535	0.000607274	0.0318634	probable mitochondrial saccharopine dehydrogenase-like oxidoreductase At5g39410	14	36	0	0	0	0
TR10920|c0_g1_i15	-6.05529	0.588249	16.1212	5.9414e-05	0.00529126	-	38	10	84	3	0	0
TR10938|c0_g2_i6	-7.70584	-0.55844	19.9642	7.89078e-06	0.00111809	tRNA (uracil-5-)-methyltransferase	34	13	16	0	0	0
TR10941|c0_g1_i14	-8.78735	0.368109	17.9733	2.24026e-05	0.00255258	transmembrane BAX inhibitor motif-containing 4	56	0	62	0	0	0
TR10948|c0_g1_i6	-2.78623	2.807	13.8777	0.0001951	0.013763	survival of motor neuron-related-splicing factor 30 isoform X2	128	157	258	20	46	58
TR10952|c0_g2_i9	-8.11256	-0.174184	24.7234	6.61767e-07	0.000145802	unnamed product	40	26	19	0	0	0
TR10963|c1_g3_i5	-4.26639	0.723862	10.8842	0.000969884	0.0457082	Prohibitin- mitochondrial	74	71	15	0	1	9
TR11101|c0_g1_i1	-2.03528	3.63354	12.0402	0.000520656	0.0285765	-	515	360	139	118	152	76
TR11374|c0_g2_i2	-3.49573	3.92816	10.7505	0.0010425	0.048512	hypothetical protein CHLNCDRAFT_144713	17	1427	70	52	47	70
TR11492|c0_g1_i1	-2.14734	5.26806	18.2327	1.95495e-05	0.002295	-	1154	680	1042	343	414	251
TR11492|c0_g1_i6	-2.7184	2.52006	12.1638	0.000487266	0.0272588	-	134	77	225	53	38	19
TR11510|c0_g2_i3	-5.44052	-0.258611	15.0889	0.000102565	0.00822077	H(+) hexose cotransporter 2	23	43	13	0	0	2
TR11510|c0_g2_i4	-4.84401	0.975867	21.5484	3.45013e-06	0.000570781	H(+) hexose cotransporter 2	52	73	58	2	3	4
TR11510|c0_g2_i5	-6.50694	-1.54981	11.2905	0.000779058	0.038901	H(+) hexose cotransporter 2	5	14	8	0	0	0
TR11529|c0_g3_i3	-2.02297	10.4354	11.1027	0.000862003	0.0418296	-	13624	23813	54439	12537	13872	11892
TR11546|c0_g2_i4	-4.41689	4.44186	19.2365	1.15487e-05	0.00149547	cell wall-associated hydrolase	124	243	1254	32	106	9
TR11549|c0_g1_i9	-8.41493	0.213627	12.0559	0.000516275	0.0283886	aurora other	0	120	0	0	0	0
TR11567|c0_g1_i1	-6.2969	1.51985	20.7147	5.33055e-06	0.000817843	prolyl-tRNA synthetase	74	20	154	5	0	0
TR11567|c0_g3_i1	-5.68793	0.300348	16.8269	4.09491e-05	0.00398252	prolyl-tRNA synthetase	68	24	26	0	3	0
TR11567|c0_g3_i2	-4.82337	2.05708	12.7874	0.000348967	0.0211509	proline--tRNA chloroplastic mitochondrial	34	16	273	0	6	14
TR11567|c0_g3_i3	-6.95967	3.65224	45.2236	1.75778e-11	1.56225e-08	Proline--tRNA ligase	864	109	254	10	4	0
TR11567|c0_g3_i4	-5.22067	1.01508	21.2455	4.04056e-06	0.000643279	proline--tRNA chloroplastic mitochondrial	131	29	36	3	2	2
TR11585|c0_g1_i24	-10.2933	1.96815	26.3903	2.78945e-07	6.89766e-05	zeaxanthin epoxidase	311	0	77	0	0	0
TR11585|c0_g1_i25	-9.17784	0.81077	20.2181	6.90969e-06	0.00101974	zeaxanthin epoxidase	109	0	58	0	0	0
TR12155|c0_g1_i1	-4.75702	0.80999	10.9126	0.000955144	0.0453089	-	158	17	1	4	2	2
TR13204|c0_g1_i3	-1.92131	5.62342	15.6206	7.74082e-05	0.00651912	tRNA threonylcarbamoyladenosine biosynthesis	1652	862	1134	490	609	363
TR13231|c0_g1_i3	-3.16662	2.76015	15.9681	6.44187e-05	0.00565037	PAM68 (DUF3464)	178	274	144	51	43	5
TR13237|c0_g2_i1	-2.28634	3.85499	13.1524	0.000287144	0.0183867	carotenoid oxygenase	532	279	328	55	97	182
TR13385|c0_g1_i1	-2.58857	5.22442	19.5939	9.57746e-06	0.00126828	Carotene biosynthesis-related CBR	1206	408	1227	238	328	193
TR136|c0_g2_i4	-4.20744	2.6692	12.5278	0.000400949	0.0235048	glutamate synthase 1 [NADH] chloroplastic isoform X1	85	528	33	37	9	0
TR13834|c0_g1_i1	-2.20198	2.4939	11.0717	0.000876548	0.0423146	hypothetical protein CHLNCDRAFT_145120	213	135	103	48	62	33
TR13965|c1_g1_i1	-3.93161	0.884772	11.8983	0.000561842	0.0302276	auxin-binding 1-like	34	29	91	2	4	10
TR13965|c1_g1_i2	-2.60212	4.97915	21.1382	4.27329e-06	0.000675703	auxin-binding 1-like	488	789	1104	206	188	226
TR14031|c0_g2_i3	-7.93754	-0.336995	14.6068	0.000132434	0.0102269	hypothetical protein CHLNCDRAFT_142322	59	0	16	0	0	0
TR140|c0_g2_i1	-2.2259	5.31927	19.9473	7.96044e-06	0.00111809	-	833	1811	635	350	294	332
TR140|c0_g2_i2	-2.95451	2.1827	15.1903	9.72027e-05	0.00791376	-	192	162	55	19	40	15
TR140|c0_g2_i3	-3.26641	6.54525	37.6892	8.29636e-10	4.67537e-07	-	2791	4741	1158	305	467	452
TR1414|c0_g1_i1	-4.54926	5.94147	22.1001	2.58798e-06	0.000440696	Molybdenum cofactor sulfurase	2344	58	2610	115	146	96
TR14487|c0_g2_i1	-4.24409	5.235	43.3767	4.51538e-11	3.61916e-08	-	1674	504	1125	75	151	48
TR14521|c0_g2_i2	-2.56616	6.92986	14.1503	0.000168772	0.0123947	SH3 domain-containing	3395	633	4756	806	893	771
TR14544|c0_g2_i3	-3.11756	1.76043	12.4681	0.000413957	0.0240648	Zinc transporter 5	113	37	125	19	15	16
TR14544|c0_g2_i4	-3.5033	6.10487	30.3478	3.61125e-08	1.28153e-05	ZIP family transporter	3134	613	2042	260	357	180
TR14636|c0_g1_i1	-6.07465	-0.618331	11.5527	0.000676525	0.0347403	-	3	9	43	0	0	1
TR14701|c0_g2_i2	-2.67513	5.63999	12.1291	0.000496423	0.0277044	-	308	540	2516	306	282	350
TR14720|c0_g1_i2	-6.77603	1.38753	13.3655	0.000256297	0.0169244	cytochrome c6	39	0	177	0	0	3
TR14720|c0_g1_i3	-5.88437	3.17284	15.6795	7.50319e-05	0.00636511	cytochrome c6	135	3	561	6	0	14
TR14720|c0_g1_i4	-5.47996	6.23859	24.9949	5.74821e-07	0.000130992	cytochrome c6	1026	117	4491	81	31	111
TR147|c0_g1_i10	-3.64911	1.5965	15.3171	9.08896e-05	0.00750493	cinnamyl alcohol dehydrogenase	44	116	102	13	5	13
TR147|c0_g1_i5	-3.42731	3.18325	25.8792	3.63469e-07	8.7549e-05	cinnamyl alcohol dehydrogenase	202	321	259	22	36	49
TR14856|c0_g1_i1	-3.62805	2.88867	14.9436	0.000110776	0.00875809	transmembrane amino acid transporter	539	27	117	40	22	16
TR14856|c0_g1_i2	-3.89862	4.78513	18.9449	1.3455e-05	0.001709	transmembrane amino acid transporter	1974	48	511	70	105	70
TR14856|c0_g1_i3	-5.33423	0.958569	15.8616	6.8148e-05	0.00591057	Amino acid permease 2	155	6	29	2	1	3
TR14986|c0_g1_i1	-3.24675	3.83844	14.9772	0.00010882	0.00863278	-	982	49	245	55	57	76
TR150|c0_g2_i1	-8.90939	0.623383	30.8712	2.7573e-08	1.0093e-05	Universal stress Sll1654	83	55	18	0	0	0
TR15486|c0_g1_i1	-2.9402	5.10716	16.6557	4.48148e-05	0.00421731	hypothetical protein CHLNCDRAFT_142071	1293	147	1227	189	178	188
TR15486|c0_g3_i3	-2.62888	6.88551	13.9806	0.000184704	0.0132508	hypothetical protein CHLNCDRAFT_142071	2747	631	5002	641	787	858
TR15798|c0_g2_i1	-3.41159	3.12426	16.751	4.26199e-05	0.00408518	-	267	46	373	33	40	34
TR15824|c0_g1_i2	-3.28652	2.31095	11.2045	0.000815997	0.0404414	hypothetical protein CHLNCDRAFT_137786	33	64	272	17	14	34
TR15842|c0_g3_i1	-5.30663	3.43512	24.3643	7.9732e-07	0.000166963	unknown	354	15	523	12	9	16
TR15881|c0_g1_i15	-9.67341	1.21263	21.1488	4.24977e-06	0.000674277	dihydropyrimidinase	37	0	158	0	0	0
TR15886|c0_g2_i13	-4.21782	2.99102	17.533	2.82368e-05	0.00301072	multicopper oxidase type 2	298	29	334	7	12	36
TR15886|c0_g2_i14	-3.14862	7.88109	16.6409	4.51667e-05	0.00424183	multicopper oxidase type 2	6053	780	10516	1080	1407	898
TR15886|c0_g2_i16	-4.11385	2.52185	16.6986	4.38136e-05	0.00415526	multicopper oxidase type 2	195	15	261	9	19	17
TR15886|c0_g2_i17	-3.1837	5.37432	13.1076	0.000294098	0.0187288	multicopper oxidase type 2	1243	54	1807	170	221	188
TR15886|c0_g2_i19	-9.46043	0.948121	14.0976	0.000173564	0.0127065	hypothetical protein CHLNCDRAFT_137305	0	0	157	0	0	0
TR15886|c0_g2_i7	-3.22989	6.44226	14.8269	0.000117846	0.00919195	multicopper oxidase type 2	2605	180	3746	360	290	497
TR15902|c0_g1_i4	-2.36726	3.53371	13.582	0.000228361	0.015614	-	328	197	353	124	104	43
TR15906|c0_g1_i4	-8.65892	0.323685	28.565	9.06071e-08	2.71251e-05	2-C-methyl-D-erythritol 2,4-cyclodiphosphate chloroplastic	34	52	35	0	0	0
TR15909|c0_g1_i15	-2.45994	5.18075	16.8928	3.95505e-05	0.00390366	carboxymethylene butenolidase	439	820	1372	259	232	284
TR15909|c1_g1_i2	-1.70991	4.98317	11.1204	0.000853842	0.0416311	periplasmic arylsulfatase	971	453	794	357	346	332
TR15927|c0_g2_i16	-2.1928	5.29872	16.1404	5.88169e-05	0.00528048	meiotic recombination	1444	657	927	395	187	384
TR15932|c0_g3_i25	-9.52001	1.25612	23.6557	1.15206e-06	0.000225978	T-complex 1 subunit beta	146	108	0	0	0	0
TR15937|c0_g1_i1	-2.57158	2.62221	12.983	0.000314328	0.0195878	UDP-sulfoquinovose chloroplastic	177	99	201	55	32	38
TR15939|c0_g3_i4	-9.68939	7.60979	137.336	1.0179e-31	2.36601e-27	hypothetical protein CHLNCDRAFT_143613	4200	13698	2384	16	11	6
TR15939|c0_g3_i5	-9.3641	4.38506	70.6025	4.3696e-17	1.45096e-13	hypothetical protein CHLNCDRAFT_143613	302	1739	176	4	0	0
TR15952|c0_g2_i6	-8.1968	2.25446	27.5636	1.52014e-07	4.13263e-05	expressed protein	10	47	324	2	0	0
TR16088|c0_g2_i1	-10.0014	8.61772	149.419	2.3222e-34	1.07955e-29	hypothetical protein F751_0122	4411	20206	12060	16	25	13
TR16088|c0_g2_i2	-10.8649	2.55405	63.9713	1.26248e-15	2.66773e-12	hypothetical protein F751_0122	95	419	89	0	0	0
TR16111|c0_g1_i1	-2.49375	7.07438	14.3441	0.000152258	0.0113981	serine O-acetyltransferase	4119	806	4889	902	1296	699
TR16111|c0_g2_i1	-3.09413	4.32407	14.3157	0.000154572	0.0115156	-	307	92	1025	77	131	92
TR16125|c0_g1_i2	-6.4873	2.41544	16.3433	5.28435e-05	0.00484534	-	218	0	246	6	0	2
TR16125|c0_g1_i6	-7.31154	4.88238	29.3298	6.10485e-08	2.01278e-05	-	914	8	1489	2	9	14
TR16222|c0_g1_i1	-4.2986	2.28752	15.0628	0.000103993	0.00830443	-	438	45	10	9	11	12
TR16326|c0_g1_i2	-3.17441	2.71155	16.0059	6.31467e-05	0.00555978	-	413	163	41	37	31	23
TR16326|c0_g1_i3	-4.96344	0.664577	10.8682	0.000978282	0.0460307	-	139	18	2	0	2	4
TR16520|c0_g3_i1	-4.33126	1.0829	12.8429	0.000338759	0.0207429	squamosa promoter-binding 3	102	6	79	7	2	5
TR16526|c0_g1_i1	-3.45614	3.22042	23.675	1.14054e-06	0.000224667	-	202	163	381	39	45	28
TR16526|c0_g3_i1	-2.87241	2.42079	12.3498	0.000441043	0.0251882	-	90	90	228	19	26	45
TR16566|c0_g1_i1	-2.91283	2.31697	11.9555	0.000544874	0.0296512	-	183	57	162	16	58	13
TR16570|c0_g1_i1	-8.2659	0.067458	16.6877	4.40661e-05	0.00415526	Tyrosinase	32	75	0	0	0	0
TR16633|c0_g1_i1	-5.33286	4.74129	24.7487	6.53129e-07	0.000144584	-	643	22	1431	37	32	23
TR17142|c0_g1_i1	-3.27313	3.08139	22.3757	2.24187e-06	0.000393284	ABC transporter G family member 17-like	310	144	256	40	54	21
TR17270|c0_g1_i1	-6.44099	5.65336	61.1646	5.24975e-15	1.01688e-11	carbonic anhydrase	1783	309	2171	31	25	24
TR17270|c0_g1_i2	-4.36469	1.40032	14.3994	0.000147848	0.0111759	beta-type carbonic anhydrase beta-CA1	144	8	85	3	6	8
TR17465|c0_g1_i1	-4.64485	4.22192	23.901	1.01417e-06	0.000204986	-	1632	252	40	25	42	33
TR1776|c0_g2_i1	-3.22622	4.08349	11.389	0.000738795	0.0372507	-	118	56	990	52	86	93
TR1776|c0_g3_i1	-1.90582	8.01022	15.6417	7.65491e-05	0.006482	expressed protein	9322	4473	5461	2490	3346	1886
TR17964|c0_g1_i1	-8.85681	2.20882	23.5057	1.24546e-06	0.000242255	-	383	0	79	0	1	0
TR17964|c0_g2_i4	-8.05453	1.45545	22.2229	2.42767e-06	0.000418505	squamosa promoter-binding 4 isoform X2	246	2	31	1	0	0
TR17998|c0_g1_i1	-5.14798	1.73444	16.4897	4.89142e-05	0.00454785	Zinc transporter 5	79	80	137	0	14	0
TR17998|c0_g2_i1	-6.2033	1.95784	20.1119	7.30417e-06	0.00106444	-	40	22	252	0	1	6
TR18016|c0_g1_i1	-2.4542	5.51535	13.6296	0.000222649	0.0153569	20 kDa chloroplastic	1488	253	1609	336	395	269
TR18504|c0_g1_i1	-8.88411	0.634476	22.9124	1.69559e-06	0.000312796	-	125	34	2	0	0	0
TR19489|c0_g3_i1	-1.9498	4.30279	11.5861	0.000664457	0.0343214	hypothetical protein CHLNCDRAFT_133822	646	224	549	182	217	173
TR20111|c0_g1_i1	-6.17066	0.376568	13.6071	0.000225334	0.0155005	-	112	1	15	0	1	1
TR20842|c0_g1_i1	-2.17649	5.52047	12.4528	0.000417364	0.0241925	proton phosphate symporter	558	720	1844	372	388	401
TR21386|c0_g1_i1	-1.83111	5.02885	10.8364	0.000995226	0.0466862	pathogenesis-related 1-like	489	609	1102	354	336	314
TR21445|c0_g1_i1	-4.46196	1.37012	16.8151	4.12035e-05	0.00399056	-	91	18	114	3	6	7
TR21445|c0_g2_i1	-8.53894	0.134805	16.7554	4.25208e-05	0.00408411	-	52	0	49	0	0	0
TR21464|c0_g2_i1	-5.47525	3.12464	15.7939	7.06306e-05	0.00605807	alternative oxidase	81	4	573	7	2	17
TR21703|c0_g1_i1	-2.82358	5.52985	16.1379	5.88942e-05	0.00528048	-	990	285	2045	262	330	220
TR22072|c0_g1_i1	-6.21372	4.27173	23.009	1.61242e-06	0.00030225	-	127	13	1283	19	7	10
TR22356|c0_g2_i5	-4.0444	3.60024	13.3116	0.000263769	0.0172705	sulfur stress regulator	343	97	538	60	0	35
TR22684|c0_g1_i1	-4.81643	3.43291	11.9004	0.000561212	0.0302276	plasma membrane intrinsic	8	16	749	21	4	26
TR23213|c0_g1_i1	-3.55446	6.88287	30.734	2.9594e-08	1.07482e-05	-	7417	3104	882	367	670	291
TR23570|c0_g2_i1	-3.09829	6.08744	21.1187	4.3169e-06	0.000680285	-	1324	602	3067	349	374	281
TR23600|c0_g1_i1	-4.27594	2.10955	15.2142	9.59785e-05	0.00784469	thiosulfate sulfurtransferase chloroplastic-like	173	8	184	5	17	9
TR23600|c0_g2_i1	-3.66721	8.47685	21.7701	3.07359e-06	0.0005177	thiosulfate sulfurtransferase chloroplastic isoform X1	12540	1053	14468	1073	1379	1189
TR24889|c0_g1_i3	-8.70695	0.241857	16.9628	3.81185e-05	0.00378644	30S ribosomal S16	0	32	73	0	0	0
TR24929|c0_g1_i1	-11.1021	2.70468	22.9889	1.62938e-06	0.000302987	-	0	6	486	0	0	0
TR24953|c0_g1_i4	-5.8537	1.31934	20.7206	5.31408e-06	0.000817843	2,4-dihydroxyhept-2-ene-1,7-dioic acidaldolase	30	142	68	0	6	0
TR24964|c0_g1_i2	-3.74469	1.16667	15.4103	8.65155e-05	0.00716922	CMSS1	97	61	47	5	5	11
TR24977|c0_g1_i1	-4.86647	0.905426	16.0899	6.04049e-05	0.00536542	low-CO2 inducible	92	20	60	3	6	0
TR24977|c0_g1_i2	-5.82769	0.908091	20.0691	7.46931e-06	0.00108172	low-CO2 inducible	86	38	54	0	0	4
TR24977|c0_g2_i1	-5.41138	4.20289	52.3424	4.66207e-13	5.85757e-10	low-CO2 inducible	578	233	762	20	30	11
TR25095|c0_g1_i1	-4.76304	1.57193	13.3933	0.000252521	0.0167464	-	276	24	3	4	5	5
TR25887|c0_g1_i1	-7.5049	-0.816851	12.306	0.000451497	0.0255033	-	0	26	24	0	0	0
TR25904|c0_g4_i1	-3.66987	3.84246	28.6849	8.5166e-08	2.58771e-05	UPF0187 chloroplastic	851	200	261	50	71	29
TR2619|c0_g1_i4	-1.92911	4.61451	15.8139	6.98871e-05	0.0060165	hypothetical protein CHLNCDRAFT_57555	835	698	384	223	326	176
TR2622|c0_g1_i1	-6.60143	2.59608	36.6638	1.40362e-09	7.33165e-07	-	76	515	45	2	2	4
TR2622|c0_g1_i2	-9.19841	0.893886	32.42	1.242e-08	5.15518e-06	-	26	131	31	0	0	0
TR2622|c0_g1_i3	-7.98761	8.05395	113.96	1.32996e-26	1.54568e-22	-	3693	18057	4875	40	59	47
TR26260|c0_g2_i1	-5.0275	4.67333	12.4462	0.000418847	0.0242181	chlorophyllase I	3	2721	21	30	33	41
TR2674|c0_g2_i4	-3.12396	3.49869	27.869	1.29815e-07	3.63546e-05	hypothetical protein CHLNCDRAFT_144520	379	398	220	51	76	39
TR26942|c0_g3_i1	-2.13356	3.19168	11.5051	0.000694072	0.0354572	Transaldolase	165	218	286	78	94	69
TR26952|c0_g1_i3	-5.09108	0.981933	18.8146	1.44059e-05	0.0018108	beta-1,6-N-acetylglucosaminyltransferase enzyme	93	28	62	4	4	0
TR27046|c0_g1_i4	-8.20307	-0.169746	23.7955	1.07131e-06	0.000213746	unknown	17	28	37	0	0	0
TR27360|c0_g1_i1	-6.8883	-1.42527	11.0233	0.000899732	0.0432541	ADP,ATP carrier mitochondrial-like	3	4	22	0	0	0
TR28277|c0_g1_i1	-6.79378	-1.47193	11.1858	0.000824245	0.04072	60S ribosomal L11-1-like	5	4	19	0	0	0
TR28320|c0_g3_i1	-2.33138	4.43484	17.8716	2.36322e-05	0.00264726	Epoxide hydrolase	786	300	577	172	179	153
TR28349|c0_g1_i1	-9.01715	0.540565	18.2087	1.97975e-05	0.00231825	ABC1 family mitochondrial	0	31	96	0	0	0
TR28353|c0_g2_i11	-8.38961	0.0458049	24.1833	8.75875e-07	0.000181775	serine decarboxylase	14	50	34	0	0	0
TR28355|c0_g1_i12	-1.89398	5.79581	13.5017	0.00023835	0.0160503	Mannosyl phosphorylinositol ceramide synthase CSH1	789	1595	1572	456	602	585
TR28364|c1_g2_i11	-7.87297	-0.316348	19.9094	8.12021e-06	0.00113361	ATP-dependent DNA helicase PIF1-like	22	53	4	0	0	0
TR28376|c0_g1_i1	-7.5845	-0.552124	13.8984	0.000192966	0.0136747	PCI domain-containing 2	35	31	0	0	0	0
TR28377|c0_g1_i11	-8.63684	0.314773	26.54	2.58142e-07	6.48676e-05	probable long-chain-alcohol O-fatty-acyltransferase 5	73	19	29	0	0	0
TR28721|c0_g2_i3	-4.16704	8.06275	25.1172	5.39488e-07	0.000124775	selenium binding	15195	617	7586	664	801	529
TR28740|c0_g1_i1	-2.65442	3.19324	16.6877	4.40652e-05	0.00415526	hypothetical protein CHLNCDRAFT_58546	147	284	289	56	58	62
TR29118|c0_g1_i3	-2.07588	5.36741	12.0869	0.000507778	0.0281019	-	633	580	1585	377	355	373
TR29145|c0_g2_i5	-10.5499	2.11741	17.3219	3.15529e-05	0.00327418	hypothetical protein g.8748	0	0	334	0	0	0
TR29157|c0_g2_i2	-1.92381	5.7355	14.7701	0.000121445	0.00942528	carbonic anhydrase	2012	958	1061	693	568	318
TR29159|c1_g1_i2	-7.81734	-0.364181	17.6948	2.59341e-05	0.00282348	-	56	18	2	0	0	0
TR2920|c0_g1_i1	-2.71855	3.55374	17.9438	2.27524e-05	0.00257352	cytochrome b5	153	532	288	61	75	80
TR29496|c0_g1_i1	-6.49323	4.33177	19.0299	1.28683e-05	0.00164799	-	83	7	1377	16	1	13
TR29496|c0_g2_i1	-6.1028	0.0733842	11.7834	0.000597627	0.0314994	-	11	2	76	2	0	0
TR29496|c0_g2_i3	-5.9126	1.07374	15.4773	8.34999e-05	0.00695653	-	28	2	144	2	2	1
TR29496|c0_g3_i1	-6.95315	0.943648	13.9624	0.000186506	0.0133389	-	17	0	142	0	1	1
TR29522|c0_g1_i1	-2.98884	1.74668	11.8291	0.000583125	0.0309809	hypothetical protein CHLNCDRAFT_134045	41	100	128	17	20	17
TR29522|c0_g1_i4	-2.33517	6.20364	16.255	5.53634e-05	0.00501702	universal stress PHOS34	1026	1402	2795	591	689	448
TR29534|c0_g1_i2	-7.08295	1.67375	32.8063	1.01813e-08	4.34229e-06	6-phosphogluconolactonase 1	110	49	132	3	0	0
TR29542|c0_g1_i2	-2.76738	5.25053	17.9084	2.31794e-05	0.00260911	serine O-acetyltransferase	1622	247	1137	233	296	166
TR2986|c0_g1_i1	-2.1537	5.11743	11.5372	0.00068219	0.0349269	hypothetical protein CHLNCDRAFT_134482	502	447	1401	266	442	208
TR29997|c0_g1_i1	-2.24362	3.57092	15.0939	0.000102293	0.00821314	hypothetical protein CHLNCDRAFT_53764	358	289	280	72	145	79
TR30010|c0_g1_i5	-8.13186	-0.291906	15.2767	9.28565e-05	0.0076267	uvrB uvrC motif-containing	30	0	43	0	0	0
TR30022|c0_g2_i1	-6.57265	6.33161	35.652	2.35903e-09	1.16667e-06	Adenylyl-sulfate kinase chloroplastic	5194	57	2213	40	41	36
TR30078|c0_g1_i1	-2.51424	4.00125	16.8678	4.00764e-05	0.00392226	zeaxanthin epoxidase	584	213	453	136	80	115
TR30107|c0_g2_i1	-1.92244	4.86984	10.8899	0.000966875	0.0456326	-	511	405	1052	301	337	228
TR30322|c0_g2_i1	-1.64441	5.93887	11.9215	0.00055491	0.0299961	expressed protein	2079	1047	1265	637	890	577
TR30372|c0_g1_i2	-4.9365	4.35153	16.7887	4.17814e-05	0.0040241	probable polygalacturonase	130	14	1329	16	37	38
TR30372|c0_g1_i6	-3.12258	6.88399	12.782	0.000349974	0.0211844	pectin lyase	2949	176	5454	664	683	385
TR30785|c1_g1_i1	-3.83937	2.20288	17.2057	3.35427e-05	0.00344224	-	312	123	19	14	19	9
TR31268|c0_g1_i6	-7.86319	-0.420697	22.3387	2.28553e-06	0.00039794	OTU domain-containing DDB_G0284757-like	27	24	19	0	0	0
TR31300|c0_g2_i6	-9.33486	0.982831	38.2303	6.28693e-10	3.79004e-07	DNA topoisomerase 3-beta isoform X1	78	54	59	0	0	0
TR31314|c0_g1_i6	-2.10823	4.48998	17.066	3.61022e-05	0.00360929	Endoglucanase A	450	639	595	164	248	185
TR31400|c0_g1_i1	-4.24695	5.28505	23.8146	1.06072e-06	0.000212547	-	542	165	2178	89	83	100
TR31771|c0_g2_i3	-2.86987	1.81179	12.4334	0.000421724	0.0243542	-	79	99	109	28	22	11
TR3180|c0_g3_i1	-3.47813	4.77717	37.3178	1.00364e-09	5.55443e-07	-	1335	982	285	105	141	75
TR31828|c0_g1_i1	-4.97524	0.218564	14.0434	0.000178638	0.0129556	-	43	13	48	3	2	0
TR31891|c0_g1_i1	-7.44651	-0.685417	14.834	0.000117397	0.00917237	-	42	16	1	0	0	0
TR3189|c0_g2_i1	-8.75049	0.199013	12.0043	0.00053077	0.0290288	-	0	0	96	0	0	0
TR32083|c0_g1_i1	-10.118	1.73407	25.4571	4.5234e-07	0.000106743	gamma-interferon-inducible lysosomal thiol reductase	150	0	150	0	0	0
TR32083|c0_g2_i3	-6.02798	0.166319	11.6825	0.000630921	0.0329553	gamma-interferon-inducible lysosomal thiol reductase-like	60	0	43	1	0	1
TR32083|c0_g2_i7	-9.78604	1.3413	22.2775	2.3596e-06	0.000409302	gamma-interferon-inducible lysosomal thiol reductase-like	52	0	163	0	0	0
TR32085|c0_g1_i16	-4.55959	0.938891	11.1578	0.000836777	0.0411176	Amino acid permease 2	17	20	120	4	0	7
TR32089|c1_g2_i2	-7.14163	0.43276	14.4559	0.000143482	0.0109169	-	0	56	67	1	0	0
TR32091|c0_g1_i5	-1.86062	7.065	12.5081	0.000405183	0.0236338	Auxin transporter 3	5330	1545	2961	1383	1400	1261
TR32093|c0_g1_i4	-1.68009	5.84295	10.9372	0.000942536	0.0448536	Proteasome subunit beta type-6	1071	1062	1723	650	628	627
TR32096|c0_g1_i6	-3.22336	1.94978	10.9434	0.000939362	0.0448348	-	116	58	142	5	46	6
TR32103|c0_g1_i3	-8.19483	-0.0447095	21.7231	3.14971e-06	0.000528605	phosphoglycerate mutase 1 isoform X2	68	20	8	0	0	0
TR32116|c0_g1_i6	-3.59828	0.588948	11.516	0.000690015	0.0352887	soluble quino glucose dehydrogenase	47	77	16	3	5	7
TR32118|c0_g1_i6	-1.9308	4.45068	14.5723	0.000134885	0.0103816	PGR5-LIKE A	595	429	568	203	234	201
TR32119|c3_g1_i2	-3.78215	2.57726	11.7873	0.000596353	0.0314679	ubiquitin carboxyl-terminal hydrolase 3-like isoform X1	25	30	379	24	28	9
TR32122|c0_g1_i6	-7.08106	1.23034	29.9108	4.52378e-08	1.52393e-05	pfkB-type carbohydrate kinase family	94	42	84	0	0	2
TR32138|c0_g5_i20	-4.88543	2.31771	11.7014	0.000624518	0.0326576	Acetylornithine chloroplastic mitochondrial	57	0	326	6	10	8
TR32293|c0_g1_i12	-8.4696	0.0486348	16.3701	5.21007e-05	0.00480567	-type carbohydrate kinase	43	0	51	0	0	0
TR32297|c0_g1_i2	-5.2495	1.4199	18.1446	2.04752e-05	0.00237963	4-hydroxybenzoate mitochondrial-like	66	131	61	0	10	0
TR32316|c0_g1_i6	-8.339	-0.060733	15.9978	6.34161e-05	0.00557294	-	0	43	45	0	0	0
TR32355|c0_g1_i10	-4.95726	-0.301943	12.3234	0.000447318	0.0253288	deoxynucleoside triphosphate triphosphohydrolase SAMHD1 homolog	45	16	14	3	0	0
TR32439|c0_g1_i1	-5.11917	5.91483	64.8657	8.01819e-16	1.86375e-12	mitochondrial carnitine acylcarnitine carrier	2096	826	2264	86	82	69
TR3243|c0_g2_i1	-3.60517	6.29188	17.1267	3.49667e-05	0.00354147	hypothetical protein F751_5089	1093	225	4272	264	337	241
TR32441|c0_g1_i2	-3.78299	3.17026	20.1471	7.17091e-06	0.00105494	-	182	101	426	26	15	43
TR32441|c0_g1_i3	-2.24534	4.10858	12.1114	0.00050115	0.0278345	-	332	200	673	130	161	134
TR32441|c0_g1_i7	-2.16451	5.77752	10.9369	0.000942671	0.0448536	-	739	546	2349	446	506	452
TR3255|c0_g1_i1	-2.92358	6.77436	14.1584	0.000168044	0.0123804	-	855	903	5710	568	591	618
TR32651|c0_g2_i1	-2.59452	3.46493	13.6407	0.000221339	0.0152892	hypothetical protein GPECTOR_1g784	532	94	267	88	61	70
TR32819|c0_g2_i1	-6.67619	5.55677	17.4132	3.00738e-05	0.00317023	-	7	34	3293	19	40	8
TR34090|c0_g1_i2	-2.32567	8.31634	14.9669	0.000109411	0.0086649	-	3786	6792	11993	2070	2026	3162
TR34101|c1_g2_i2	-4.65313	3.01642	15.8722	6.77679e-05	0.00588858	Molybdenum cofactor sulfurase	255	3	399	15	14	15
TR34101|c1_g2_i3	-4.50853	5.80015	21.6968	3.19326e-06	0.000532399	Molybdenum cofactor sulfurase	1933	54	2489	119	125	88
TR34177|c0_g1_i4	-2.79222	3.51723	19.4031	1.05833e-05	0.00138201	monothiol glutaredoxin-S17	485	235	245	38	107	61
TR34185|c0_g1_i1	-8.539	0.054907	15.9391	6.54137e-05	0.00572684	cobalamin synthesis	23	0	68	0	0	0
TR34185|c0_g1_i3	-9.74527	1.33978	27.6122	1.4824e-07	4.05375e-05	cobalamin synthesis	100	2	125	0	0	0
TR34185|c0_g1_i5	-8.98584	3.60603	44.1839	2.98936e-11	2.52672e-08	cobalamin synthesis	696	15	407	0	2	1
TR34187|c1_g1_i1	-8.24977	0.0181963	14.3806	0.000149332	0.0112333	-	96	0	5	0	0	0
TR34210|c0_g1_i2	-7.73293	2.36062	35.5002	2.55021e-09	1.24794e-06	hypothetical protein CHLNCDRAFT_54976	335	23	135	3	0	0
TR34210|c0_g2_i1	-5.78515	2.70342	28.1979	1.09525e-07	3.18224e-05	hypothetical protein CHLNCDRAFT_56489	390	15	197	5	5	6
TR34210|c0_g2_i2	-4.91339	10.2669	33.0527	8.96923e-09	3.86075e-06	Astaxanthin binding fasciclin family	62726	3288	41175	1547	2956	1193
TR34495|c0_g1_i2	-7.0667	-0.990891	11.4716	0.000706676	0.0359431	expressed protein	22	24	0	0	0	0
TR34565|c0_g2_i1	-1.67307	5.53561	11.1593	0.000836096	0.0411176	alcohol dehydrogenase	1002	819	1326	471	593	491
TR34911|c0_g1_i1	-7.10727	2.35932	37.2007	1.06574e-09	5.82873e-07	-	192	25	234	2	2	1
TR36128|c0_g1_i1	-6.2314	6.03874	38.208	6.35912e-10	3.79004e-07	unknown	492	486	3974	20	38	60
TR36128|c0_g1_i2	-7.04167	6.22447	47.6183	5.17839e-12	5.23332e-09	unknown	591	456	4587	26	29	24
TR36128|c0_g1_i3	-4.31282	5.09797	30.0774	4.15142e-08	1.42956e-05	unknown	441	372	1799	92	50	85
TR36128|c0_g1_i4	-5.91193	4.69333	43.8034	3.63074e-11	3.01403e-08	unknown	288	249	1475	18	19	22
TR36138|c0_g1_i7	-9.01509	0.508013	17.2386	3.29663e-05	0.00339809	stem-specific TSJT1-like	16	0	105	0	0	0
TR36596|c0_g1_i1	-2.8608	4.67081	12.8937	0.000329694	0.0203273	-	498	89	1215	127	163	145
TR36700|c0_g1_i1	-4.03902	0.543037	11.8568	0.000574513	0.0307341	type I polyketide synthase	33	15	74	4	3	5
TR37171|c0_g1_i4	-11.1997	2.86427	46.2862	1.0218e-11	9.69414e-09	probable inactive purple acid phosphatase 28	436	10	234	0	0	0
TR37203|c0_g1_i6	-8.66967	0.298168	27.8801	1.29069e-07	3.63546e-05	Ubiquitin-conjugating enzyme E2 7	30	40	46	0	0	0
TR37213|c0_g1_i5	-9.32951	0.978064	31.5836	1.91034e-08	7.33949e-06	-	13	117	61	0	0	0
TR37230|c1_g1_i1	-3.47911	3.32925	14.0437	0.000178609	0.0129556	-	726	244	19	39	64	16
TR37230|c1_g1_i2	-3.42275	4.26939	13.4236	0.000248474	0.0165726	-	1378	519	14	78	102	53
TR37417|c0_g1_i1	-6.31654	3.65968	27.3788	1.67255e-07	4.39286e-05	cysteine dioxygenase	505	7	565	11	6	5
TR37417|c0_g3_i1	-6.33095	0.4499	13.6937	0.000215179	0.014908	hypothetical protein CHLNCDRAFT_134860	51	1	70	0	0	2
TR37439|c0_g1_i1	-2.16929	3.683	11.3947	0.000736546	0.0371776	-	235	200	471	100	111	117
TR37442|c0_g1_i1	-4.01138	1.86471	13.0285	0.000306781	0.0192809	-	306	44	11	6	7	15
TR37624|c0_g1_i4	-7.90955	-0.494535	13.8817	0.000194685	0.0137546	hypothetical protein CHLNCDRAFT_21169, partial	27	0	36	0	0	0
TR37631|c0_g1_i20	-5.85779	-0.046364	16.1335	5.9031e-05	0.00528048	hypothetical protein COCSUDRAFT_45133	22	15	49	1	0	1
TR37631|c0_g1_i23	-9.47323	1.0527	21.5276	3.48779e-06	0.000570916	hypothetical protein COCSUDRAFT_45133	79	0	107	0	0	0
TR37631|c0_g1_i27	-8.68549	0.158455	15.2905	9.21798e-05	0.00758452	hypothetical protein COCSUDRAFT_45133	9	0	86	0	0	0
TR37631|c0_g1_i3	-6.85195	0.171258	16.2645	5.50861e-05	0.00500165	hypothetical protein COCSUDRAFT_45133	3	37	61	0	0	1
TR37653|c0_g1_i2	-4.87518	-0.339259	11.851	0.000576316	0.0307951	THO complex subunit 3	33	33	8	3	0	0
TR37670|c0_g1_i5	-1.69516	8.38485	12.4055	0.000428079	0.0246599	serine glyoxylate aminotransferase	11415	5606	7041	3968	4841	2442
TR37694|c0_g1_i5	-8.06249	-0.132339	11.2564	0.000793475	0.039536	plastid-lipid-associated chloroplastic	91	0	0	0	0	0
TR37898|c0_g1_i1	-5.26156	2.65096	30.0568	4.19581e-08	1.43423e-05	-	489	69	70	11	6	5
TR3793|c1_g1_i1	-4.50498	0.577366	12.541	0.000398109	0.0234349	-	120	19	7	3	2	3
TR38054|c0_g1_i1	-5.18897	4.89674	59.7303	1.08791e-14	1.80624e-11	-	1673	1072	279	34	59	21
TR38591|c0_g1_i1	-9.02554	5.72633	36.3525	1.64664e-09	8.41196e-07	NHL domain-containing	1156	6	2995	6	5	3
TR38616|c0_g1_i1	-3.90932	1.34956	12.5315	0.000400143	0.0235048	-	70	12	127	10	5	8
TR38853|c0_g1_i1	-4.57723	1.91773	15.8382	6.89944e-05	0.00597283	hypothetical protein CHLNCDRAFT_136845	277	28	59	10	12	0
TR38905|c0_g1_i4	-4.27852	0.905823	10.7269	0.00105587	0.0489874	DMR6-LIKE OXYGENASE 2-like	62	10	88	9	0	4
TR38977|c0_g1_i5	-2.74071	2.77869	11.0824	0.000871513	0.0421591	-	76	137	297	35	23	65
TR3987|c1_g1_i3	-2.09979	3.51285	12.4173	0.000425385	0.0245351	UBIQUITIN EXTENSION 1	387	237	254	63	119	119
TR3987|c3_g5_i11	-7.34043	-0.77145	11.1042	0.000861304	0.0418296	Polyubiquitin, partial	52	3	0	0	0	0
TR3990|c0_g1_i5	-4.67129	1.24002	12.0367	0.000521621	0.0285957	-	144	54	32	0	0	11
TR3990|c0_g1_i7	-3.51626	4.8138	48.7553	2.89978e-12	3.135e-09	-	842	915	705	96	134	90
TR3990|c0_g1_i9	-5.09886	1.60945	16.873	3.99654e-05	0.00392226	-	68	122	94	0	13	0
TR3995|c0_g2_i2	-8.30576	0.103385	13.8289	0.000200237	0.0140614	Ribonucleoside-diphosphate reductase large subunit	0	108	2	0	0	0
TR3996|c2_g3_i22	-2.71962	4.09074	18.9788	1.32181e-05	0.00168351	Pyruvate kinase	873	194	356	96	133	89
TR39973|c0_g1_i1	-2.50859	3.85884	16.5966	4.62329e-05	0.00431581	-	581	180	384	82	136	90
TR4002|c0_g1_i7	-8.80291	0.312521	16.8696	4.00385e-05	0.00392226	Amino acid permease 5	24	0	84	0	0	0
TR4005|c0_g1_i1	-4.23159	2.08283	12.5199	0.000402648	0.0235572	-	344	65	15	11	20	0
TR4005|c0_g1_i3	-5.61314	2.55206	15.4839	8.32094e-05	0.00694477	-	524	62	22	16	0	0
TR4005|c0_g1_i4	-6.90374	4.32908	57.61	3.1959e-14	4.79908e-11	-	1174	772	153	1	6	15
TR4005|c0_g1_i5	-6.21869	3.8938	23.1417	1.50492e-06	0.000284394	-	1114	465	11	0	9	17
TR4005|c0_g1_i7	-6.96704	1.56304	15.8291	6.9329e-05	0.00599065	-	0	160	115	3	0	0
TR4005|c0_g2_i1	-4.69707	1.62931	12.8123	0.000344342	0.020947	-	290	22	3	4	4	7
TR4012|c0_g2_i20	-9.51833	1.19202	39.972	2.57632e-10	1.68687e-07	CRT (chloroquine-resistance transporter)-like transporter	130	50	47	0	0	0
TR40152|c0_g1_i2	-2.2988	6.49936	17.4076	3.01611e-05	0.00317224	UPF0187 chloroplastic	4840	1427	1251	699	978	502
TR4016|c0_g2_i2	-2.60304	2.87971	11.8479	0.000577273	0.0308109	60S ribosomal L30	162	81	300	40	50	57
TR40172|c0_g1_i3	-1.86831	8.17432	12.0547	0.000516623	0.0283886	expressed protein	5074	4653	9754	2911	3420	2431
TR40180|c0_g1_i3	-7.49034	-0.631593	13.4989	0.000238703	0.0160503	5,10-methylenetetrahydrofolate dehydrogenase	26	36	0	0	0	0
TR4023|c1_g1_i4	-5.55577	2.08046	11.6512	0.000641609	0.0333637	-	0	369	59	2	0	9
TR4023|c1_g1_i5	-5.59493	1.46484	19.9779	7.83418e-06	0.00111375	-	36	227	21	3	0	4
TR4023|c1_g1_i7	-9.38135	1.06955	34.4301	4.41836e-09	2.01373e-06	-	26	148	38	0	0	0
TR4023|c1_g1_i8	-6.01418	4.29487	75.8067	3.12839e-18	1.32211e-14	-	480	1218	284	12	19	11
TR4023|c1_g1_i9	-5.95139	4.08909	50.1416	1.43043e-12	1.6219e-09	-	282	1203	240	5	27	7
TR4025|c0_g1_i8	-7.76544	-0.400718	12.5505	0.000396107	0.0233854	ethylene-responsive transcription factor ERF109-like	71	3	0	0	0	0
TR4045|c0_g3_i8	-7.95306	-0.429465	14.3321	0.000153231	0.0114524	expressed protein	0	32	35	0	0	0
TR4050|c0_g2_i1	-8.2018	8.56587	105.961	7.51939e-25	5.82602e-21	Superoxide-generating NADPH oxidase heavy chain subunit B	4068	25761	7736	57	48	71
TR4050|c0_g2_i10	-6.06813	8.28552	70.9412	3.68029e-17	1.31607e-13	Superoxide-generating NADPH oxidase heavy chain subunit B	3497	21824	5639	163	242	233
TR4050|c0_g2_i16	-5.80462	4.36115	29.9209	4.5003e-08	1.52393e-05	Superoxide-generating NADPH oxidase heavy chain subunit B	244	1660	217	0	27	23
TR4050|c0_g2_i3	-5.12598	5.87423	28.1225	1.13875e-07	3.28808e-05	Superoxide-generating NADPH oxidase heavy chain subunit B	1693	4535	53	87	70	70
TR4050|c0_g2_i4	-11.7093	3.34831	46.1216	1.11136e-11	1.0333e-08	Superoxide-generating NADPH oxidase heavy chain subunit B	25	89	674	0	0	0
TR4050|c0_g2_i5	-4.74999	5.4228	34.5254	4.20715e-09	1.93645e-06	Superoxide-generating NADPH oxidase heavy chain subunit B	806	3525	164	69	86	61
TR4050|c0_g2_i6	-2.47717	5.10844	22.8532	1.74862e-06	0.000320039	Superoxide-generating NADPH oxidase heavy chain subunit B	1197	663	870	292	315	145
TR4056|c0_g1_i13	-8.58239	0.365343	17.4755	2.91028e-05	0.00308184	glyceraldehyde-3-phosphate dehydrogenase	22	112	0	0	0	0
TR4056|c0_g1_i16	-9.38422	0.883502	20.9412	4.73588e-06	0.000741285	glyceraldehyde-3-phosphate dehydrogenase	9	2	142	0	0	0
TR4061|c0_g1_i15	-7.93152	-0.529509	13.3289	0.000261346	0.017136	methyltransferase DDB_G0268948	0	15	45	0	0	0
TR4063|c0_g1_i11	-8.39321	0.185928	17.1678	3.42193e-05	0.00348094	-	33	84	0	0	0	0
TR4063|c0_g1_i4	-7.80651	-0.346859	14.3161	0.000154534	0.0115156	-	12	66	0	0	0	0
TR4064|c0_g1_i6	-3.49822	4.03501	22.6211	1.97306e-06	0.000351432	MOTHER of FT and TFL1-like	114	868	447	54	102	37
TR40656|c0_g2_i1	-8.36038	0.142782	11.8194	0.000586171	0.0310717	expressed protein	112	0	0	0	0	0
TR4072|c0_g1_i12	-10.0426	1.57356	15.8155	6.98293e-05	0.0060165	endochitinase isolog	0	0	235	0	0	0
TR4072|c0_g1_i16	-10.6815	2.39122	36.9102	1.23697e-09	6.61016e-07	speract scavenger transmembrane glyco	488	68	5	0	0	0
TR4072|c0_g1_i5	-2.00158	5.31746	12.9078	0.000327209	0.0202278	endochitinase isolog	1271	429	1158	396	353	363
TR4072|c0_g1_i7	-2.17577	8.18467	13.8005	0.000203283	0.0142108	speract scavenger transmembrane glyco	6048	3432	10700	1954	3393	2127
TR4077|c0_g2_i4	-7.68674	-0.46105	14.4461	0.000144231	0.0109559	-	34	37	0	0	0	0
TR40973|c1_g1_i2	-1.74779	5.2651	13.0747	0.000299313	0.0189571	duf3067 family	1024	716	975	389	476	376
TR41239|c0_g1_i1	-3.27762	3.34116	12.1906	0.000480307	0.0269189	kDa class I heat shock 3	59	76	582	39	40	55
TR41290|c0_g1_i1	-3.97323	4.73151	19.7658	8.75342e-06	0.00119334	Amino acid permease 2	1942	52	468	62	104	60
TR41508|c0_g1_i8	-2.08892	6.46595	15.3298	9.0279e-05	0.00746777	CTR type copper ion transporter	3316	1036	2239	770	963	646
TR4150|c0_g1_i18	-8.78024	0.229789	12.1206	0.000498676	0.0277634	pyrophosphate-energized membrane proton pump 2	0	0	98	0	0	0
TR4151|c12_g2_i8	-8.87984	0.333269	12.3468	0.000441741	0.0251902	Phosphoglycerate mutase-like family	0	0	105	0	0	0
TR4152|c0_g1_i1	-8.82512	0.410962	18.2496	1.93769e-05	0.00228049	sulfate transporter	60	0	62	0	0	0
TR4152|c0_g1_i3	-5.49845	9.00212	26.9045	2.13758e-07	5.53338e-05	sulfate transporter	13707	400	26202	447	761	378
TR4152|c1_g4_i1	-5.61318	2.39642	15.9049	6.66076e-05	0.00579861	sulfate transporter	163	0	276	5	5	5
TR4152|c1_g4_i2	-5.46664	8.82459	26.401	2.77397e-07	6.89605e-05	sulfate transporter	11786	332	23387	465	620	342
TR41534|c0_g2_i4	-2.54088	6.44552	22.474	2.13005e-06	0.000376509	Calcium sensing chloroplastic	3602	1204	2145	557	830	436
TR41539|c0_g1_i5	-6.56067	5.06808	28.7669	8.16358e-08	2.54647e-05	hypothetical protein CHLNCDRAFT_137778	2856	17	474	24	8	16
TR4162|c0_g2_i5	-1.84605	4.45424	12.1894	0.000480612	0.0269189	superoxide dismutase [Fe]	364	989	348	195	236	233
TR4162|c0_g2_i9	-2.73567	3.21893	18.3546	1.83371e-05	0.00218059	superoxide dismutase [Fe]	359	349	116	36	80	55
TR4173|c0_g2_i5	-10.378	1.95374	24.5547	7.22286e-07	0.000154854	-	0	47	267	0	0	0
TR4179|c0_g2_i12	-3.66769	3.63398	13.9964	0.000183162	0.0131808	hypothetical protein CHLNCDRAFT_138305	407	170	451	20	117	2
TR4179|c0_g2_i17	-9.75431	1.43017	45.1978	1.78109e-11	1.56225e-08	hypothetical protein CHLNCDRAFT_138305	145	71	53	0	0	0
TR41815|c0_g1_i1	-3.89723	1.35408	14.8962	0.000113591	0.00893506	expressed protein	35	58	120	9	5	9
TR4183|c0_g4_i2	-4.49206	3.13172	15.1183	0.000100978	0.00813563	E3 ubiquitin- ligase UPL1	36	289	402	16	41	0
TR4185|c1_g2_i28	-3.2096	2.96721	17.7055	2.57879e-05	0.00281415	very-long-chain 3-oxoacyl- reductase 1	250	76	298	33	48	29
TR4186|c1_g1_i2	-1.68377	9.20928	12.0785	0.000510053	0.0281903	Transferrin family	15494	24601	6225	7028	8446	4528
TR4186|c2_g1_i7	-1.99329	9.44433	19.695	9.08379e-06	0.00122402	dehydroascorbate reductase	15333	25445	13228	6568	7929	5271
TR41965|c0_g1_i1	-2.732	5.45077	15.7599	7.19123e-05	0.00614533	CTR type copper ion transporter	989	280	1874	260	303	244
TR4200|c0_g2_i1	-5.0969	0.174838	13.1693	0.000284578	0.018298	ubiquitin carboxyl-terminal hydrolase 16 isoform X1	22	66	20	4	0	0
TR4200|c0_g2_i3	-4.92825	3.94315	40.1607	2.33903e-10	1.5759e-07	ubiquitin carboxyl-terminal hydrolase 16 isoform X1	437	910	192	5	34	29
TR4200|c0_g2_i4	-5.05885	0.597148	18.2536	1.9336e-05	0.00228049	ubiquitin carboxyl-terminal hydrolase 16 isoform X1	49	65	31	2	4	0
TR4200|c0_g2_i9	-4.44048	2.56588	33.2207	8.22685e-09	3.5743e-06	ubiquitin carboxyl-terminal hydrolase 16 isoform X1	165	327	86	15	10	11
TR4209|c1_g2_i1	-3.99701	3.92403	14.5547	0.000136147	0.0104615	-	138	24	927	44	56	30
TR4209|c1_g3_i1	-3.50505	2.82408	11.6274	0.000649875	0.033643	-related kinase 2	22	61	427	27	28	28
TR4209|c1_g3_i2	-3.31443	3.62437	15.1098	0.000101436	0.00815839	-related kinase 2	504	39	449	58	35	63
TR4209|c1_g3_i3	-2.54912	5.0611	11.8376	0.000580451	0.030945	-related kinase 2	2119	125	554	221	282	186
TR4214|c0_g2_i10	-9.65873	1.29979	31.3421	2.16335e-08	8.24344e-06	Replication factor C subunit 3	150	7	78	0	0	0
TR4215|c0_g1_i6	-4.66838	4.00077	17.3673	3.08086e-05	0.00322574	GPR1 FUN34 yaaH family	68	151	972	45	3	35
TR4215|c0_g1_i8	-3.20854	3.32223	11.4412	0.000718349	0.0363776	GPR1 FUN34 yaaH family	55	88	565	21	63	56
TR4218|c0_g1_i1	-2.82706	3.74579	18.387	1.80285e-05	0.00215452	-	736	378	109	70	113	53
TR4218|c0_g1_i3	-3.29498	2.95499	15.2979	9.18163e-05	0.00756801	-	501	214	31	37	48	17
TR4218|c0_g1_i4	-8.71251	0.423282	28.712	8.39821e-08	2.56853e-05	-	78	37	19	0	0	0
TR4219|c0_g1_i13	-1.83839	4.43898	11.1405	0.000844653	0.0413764	8-hydroxygeraniol dehydrogenase-like	443	384	671	175	232	253
TR4219|c0_g1_i2	-1.83555	9.82212	12.4674	0.000414125	0.0240648	cinnamyl alcohol dehydrogenase	14816	17090	29422	9560	11156	7305
TR4220|c0_g1_i1	-2.08207	5.49615	15.1855	9.7451e-05	0.00792011	expressed protein	641	1175	1423	350	510	359
TR4220|c0_g1_i10	-4.78398	1.54349	18.0341	2.16984e-05	0.00249065	expressed protein	31	124	108	8	7	0
TR4220|c0_g1_i13	-2.15397	7.68733	19.8861	8.21962e-06	0.00113878	-	3448	7161	5108	1752	1975	1584
TR4220|c0_g1_i14	-2.49408	6.82719	25.0739	5.51744e-07	0.000126352	expressed protein	2125	4249	2740	782	1121	544
TR4220|c0_g1_i16	-2.56989	10.9246	24.607	7.02974e-07	0.000153427	expressed protein	28712	70377	54191	11037	18861	10036
TR4220|c0_g1_i5	-2.54016	10.0735	25.3514	4.77814e-07	0.000112185	expressed protein	17950	32558	32600	6974	9661	5794
TR4220|c0_g1_i6	-2.6055	3.02036	12.345	0.000442161	0.0251902	expressed protein	168	256	226	15	61	82
TR42219|c0_g1_i3	-2.60739	3.21349	13.5858	0.000227897	0.015614	ribonuclease E G chloroplastic	510	146	138	81	81	26
TR4236|c1_g1_i15	-11.1503	2.83268	85.44	2.3884e-20	1.58617e-16	-	339	237	136	0	0	0
TR4241|c2_g3_i14	-7.40726	-0.709743	12.8202	0.000342902	0.0208923	Alpha-glucan water dikinase 2	41	17	0	0	0	0
TR4241|c2_g3_i4	-9.31361	1.05386	22.0008	2.72541e-06	0.000462404	Alpha-glucan water dikinase 2	160	59	0	0	0	0
TR42881|c0_g2_i1	-3.99978	0.545052	11.1702	0.000831226	0.0409343	-	39	14	70	3	2	7
TR43118|c0_g1_i1	-4.53192	2.79564	28.492	9.4087e-08	2.78594e-05	beta-carbonic anhydrase	412	62	168	12	19	10
TR43118|c0_g2_i1	-5.59324	0.970478	18.5374	1.666e-05	0.00202746	beta-carbonic anhydrase	77	42	64	0	0	5
TR43719|c0_g1_i3	-1.95584	4.07591	12.7211	0.000361544	0.021715	amino acid transporter	423	310	480	172	146	164
TR43752|c0_g4_i5	-1.75168	5.78146	11.9348	0.000550955	0.0298866	hypothetical protein CHLNCDRAFT_141619	2283	1024	858	630	838	340
TR43752|c0_g5_i2	-4.02483	6.19153	42.1953	8.25975e-11	6.09491e-08	UPF0187 chloroplastic	4411	1270	1186	218	287	104
TR43776|c0_g2_i2	-2.29531	5.74376	22.182	2.47985e-06	0.000425399	hypothetical protein CHLNCDRAFT_137778	1167	2321	916	465	366	427
TR43776|c0_g2_i3	-2.28999	6.5072	11.1941	0.000820581	0.0405821	-	793	1290	4007	523	695	911
TR43796|c0_g2_i3	-8.94386	0.670022	30.2591	3.78016e-08	1.32129e-05	ATP-grasp domain containing 1	81	69	13	0	0	0
TR43802|c1_g1_i6	-7.55001	-0.575456	13.4147	0.000249664	0.016628	V-type proton ATPase subunit D	16	49	0	0	0	0
TR43808|c0_g2_i8	-6.22061	-0.295785	18.6703	1.5538e-05	0.00191321	signal recognition particle 43 kDa chloroplastic	26	35	16	0	0	1
TR43812|c0_g1_i4	-2.28195	7.69154	11.6094	0.000656194	0.0339323	expressed protein	1368	4052	8651	1330	1824	1762
TR43814|c1_g2_i4	-10.8645	2.57393	18.7074	1.52389e-05	0.00189419	Serine threonine- kinase CTR1	638	0	0	0	0	0
TR43830|c0_g1_i1	-2.67517	3.78308	13.3299	0.000261213	0.017136	fasciclin-like protein	425	82	522	84	108	74
TR43834|c0_g1_i24	-5.76351	0.755923	17.1933	3.37632e-05	0.00345723	-	91	17	51	4	0	0
TR43834|c0_g1_i26	-2.18492	4.53342	17.8176	2.4312e-05	0.00270387	-	919	614	353	171	300	128
TR43853|c0_g2_i1	-2.46651	9.23288	24.9081	6.01305e-07	0.000136358	probable receptor kinase At5g39020	21156	11463	14923	4233	6201	2775
TR43853|c0_g2_i2	-2.11711	3.99687	12.3709	0.000436085	0.0250544	-	408	271	485	94	124	193
TR43878|c0_g3_i1	-7.54412	3.74678	28.9761	7.32762e-08	2.3332e-05	hypothetical protein CHLNCDRAFT_56850	530	25	599	0	0	9
TR43878|c0_g3_i2	-4.18534	9.3638	20.7561	5.21644e-06	0.000805655	hypothetical protein CHLNCDRAFT_56850	13579	1110	34493	1491	1973	1381
TR43878|c0_g3_i3	-4.99371	4.95133	27.4496	1.61239e-07	4.30786e-05	hypothetical protein CHLNCDRAFT_56850	742	64	1614	53	54	28
TR43878|c0_g3_i4	-4.39939	6.7105	26.5503	2.5677e-07	6.48676e-05	hypothetical protein CHLNCDRAFT_56850	4773	227	3813	201	284	186
TR43901|c0_g1_i1	-2.85287	4.08039	13.2791	0.000268379	0.0174984	-	1091	456	45	91	145	58
TR43901|c0_g1_i3	-3.57077	3.0997	16.8801	3.98178e-05	0.00392172	-	572	244	27	46	23	23
TR43901|c0_g1_i8	-3.22956	3.50671	13.5709	0.000229724	0.015659	-	652	426	26	32	103	24
TR44322|c0_g3_i3	-2.40013	4.19654	12.8956	0.000329351	0.0203273	aspartate aminotransferase	198	341	755	108	145	156
TR44339|c0_g1_i1	-7.78603	-0.561635	19.8339	8.44724e-06	0.00115499	Serine threonine- kinase CTR1	20	13	28	0	0	0
TR44577|c0_g1_i1	-6.14231	4.14228	28.9028	7.61032e-08	2.40673e-05	acid phosphatase Vanadium-dependent haloperoxidase	782	21	722	12	3	18
TR44602|c0_g2_i1	-5.61484	1.8896	35.8304	2.15268e-09	1.07606e-06	-	149	173	50	3	4	3
TR44602|c1_g1_i1	-4.49595	2.70114	35.8903	2.08745e-09	1.0548e-06	expressed protein	218	141	218	14	13	12
TR44619|c0_g3_i1	-3.89415	2.98116	11.769	0.000602241	0.0316708	-	613	107	53	37	0	29
TR44619|c0_g3_i2	-3.23845	3.5576	22.2205	2.43066e-06	0.000418505	-	580	308	180	43	101	21
TR44896|c0_g2_i1	-6.37161	2.88205	16.1324	5.90658e-05	0.00528048	hypothetical protein MNEG_8258	296	0	338	0	5	7
TR44896|c0_g2_i2	-5.01769	4.73347	26.2242	3.03995e-07	7.47732e-05	cysteine dioxygenase	1560	30	796	35	37	39
TR44953|c0_g1_i1	-3.21579	1.9133	12.6743	0.000370709	0.0222368	-	239	96	20	16	23	12
TR45120|c1_g1_i5	-2.47128	6.7022	11.7612	0.000604777	0.0317682	asparagine synthase	7561	712	848	717	834	680
TR45121|c0_g1_i7	-7.50454	-0.926695	11.337	0.000759792	0.0381439	family methyltransferase	10	0	34	0	0	0
TR45141|c0_g1_i4	-2.89797	4.18377	16.5171	4.82137e-05	0.0044917	auxin efflux carrier	120	553	715	74	142	91
TR45146|c0_g1_i3	-3.34835	6.96745	19.7302	8.91801e-06	0.00120869	Sodium-coupled neutral amino acid transporter 1	3662	483	5360	519	644	422
TR45146|c0_g1_i5	-4.09272	3.00892	16.1573	5.82923e-05	0.00527101	sodium-coupled neutral amino acid transporter 5-like	130	26	456	29	11	23
TR45158|c0_g1_i11	-8.8628	0.496312	18.6746	1.55033e-05	0.00191321	DNA excision repair ERCC-6	87	0	47	0	0	0
TR45159|c1_g2_i31	-9.24455	0.922661	20.3514	6.4446e-06	0.000963333	-	152	0	36	0	0	0
TR45159|c1_g2_i6	-7.34674	-0.85461	11.6667	0.000636294	0.0331615	-	40	0	10	0	0	0
TR45180|c0_g1_i4	-4.87132	-0.394122	10.6906	0.00107679	0.0497591	-	49	16	6	0	3	0
TR45185|c0_g1_i4	-8.95287	0.484592	24.683	6.7577e-07	0.000148185	plastocyanin precursor	12	22	89	0	0	0
TR45188|c0_g1_i3	-2.73878	7.12681	19.9957	7.76178e-06	0.00111024	-	1506	3274	5535	837	760	925
TR45188|c0_g1_i4	-2.19899	5.7719	15.182	9.76319e-05	0.00792096	-	719	1327	1867	400	407	542
TR45188|c0_g1_i5	-3.35897	5.99523	23.8357	1.04916e-06	0.00021114	-	487	1460	2876	264	306	230
TR45188|c0_g1_i9	-2.11754	4.84282	13.4023	0.000251315	0.016714	-	404	756	912	220	177	337
TR45189|c0_g1_i11	-2.65423	9.13214	27.8098	1.3385e-07	3.70381e-05	Plasma membrane iron permease	9490	19020	15965	3298	4851	2783
TR45189|c0_g1_i12	-2.4957	6.70976	21.5397	3.46583e-06	0.000570916	Plasma membrane iron permease	1521	3229	3249	553	963	706
TR45189|c0_g1_i13	-2.64002	2.98974	15.1643	9.85505e-05	0.00796768	Plasma membrane iron permease	169	258	215	25	66	63
TR45189|c0_g1_i5	-3.11569	7.769	38.4507	5.61548e-10	3.4349e-07	Plasma membrane iron permease	4197	8880	5460	1272	1019	873
TR45192|c0_g3_i5	-8.60587	0.323604	27.8464	1.31341e-07	3.65617e-05	Nudix hydrolase chloroplastic	47	60	18	0	0	0
TR45199|c0_g1_i8	-7.86008	-0.595766	16.6122	4.58542e-05	0.00429772	glycoside hydrolase	6	8	43	0	0	0
TR45201|c1_g1_i4	-2.2759	4.23154	11.3376	0.000759529	0.0381439	spermatogenesis-associated 20	388	166	752	108	187	159
TR45208|c0_g2_i10	-1.6081	4.77465	11.0139	0.0009043	0.0433393	iron-nutrition responsive ZIP family transporter	629	579	682	314	323	308
TR45563|c2_g1_i3	-9.932	1.65433	16.3167	5.35885e-05	0.00489435	P-loop containing nucleoside triphosphate hydrolase	334	0	0	0	0	0
TR45563|c2_g1_i4	-10.3068	1.9296	39.0816	4.06457e-10	2.55343e-07	P-loop containing nucleoside triphosphate hydrolase	159	11	172	0	0	0
TR45566|c0_g3_i1	-9.76816	3.15976	66.9261	2.81874e-16	8.18986e-13	hypothetical protein CHLNCDRAFT_58546	107	655	149	1	0	0
TR45576|c0_g1_i6	-7.21946	-0.940313	16.3286	5.32548e-05	0.00487344	hypothetical protein CHLNCDRAFT_133132	15	24	8	0	0	0
TR45584|c0_g4_i9	-3.22761	2.4013	15.1709	9.82052e-05	0.0079536	Serine threonine- kinase	180	141	135	45	25	4
TR45605|c0_g2_i2	-8.24015	0.00441136	22.3533	2.26822e-06	0.00039641	-	63	30	7	0	0	0
TR45618|c0_g2_i10	-8.72982	3.69513	12.6566	0.000374245	0.0223911	-	0	0	944	4	0	0
TR45618|c0_g2_i2	-4.04613	2.90883	11.894	0.000563155	0.0302309	Signal CUB and EGF-likedomain-containing 3 Flags: Precursor	9	44	490	16	28	19
TR45618|c0_g2_i5	-11.1272	5.85729	28.0635	1.17397e-07	3.36887e-05	von Willebrand factor type EGF andpentraxin domain-containing 1 Flags: Precursor	15	23	4094	0	0	3
TR45618|c0_g2_i6	-2.68258	4.06543	10.9383	0.000941949	0.0448536	von Willebrand factor type EGF andpentraxin domain-containing 1 Flags: Precursor	115	180	850	134	137	57
TR45618|c0_g2_i7	-11.4762	3.09816	25.6336	4.12782e-07	9.84071e-05	Signal CUB and EGF-likedomain-containing 3 Flags: Precursor	0	17	624	0	0	0
TR45618|c0_g2_i8	-9.01348	7.24221	30.951	2.64624e-08	9.84148e-06	Signal CUB and EGF-likedomain-containing 3 Flags: Precursor	114	170	10500	22	17	3
TR45622|c0_g1_i5	-8.81235	0.380733	18.0259	2.17919e-05	0.00249523	ATP-binding cassette sub-family G member 2	51	0	67	0	0	0
TR45658|c0_g2_i4	-4.92094	0.551386	13.3985	0.000251821	0.0167238	carbonic anhydrase	112	12	18	0	3	3
TR45658|c0_g2_i5	-3.39075	1.59067	11.8309	0.000582564	0.0309809	-	182	27	60	14	20	4
TR45658|c0_g2_i7	-4.7178	9.72694	43.463	4.32049e-11	3.5237e-08	carbonic anhydrase	61523	9955	11245	1361	2307	812
TR45773|c0_g1_i1	-5.2544	1.68151	11.4867	0.000700974	0.0356921	predicted protein	149	187	0	2	0	8
TR46183|c0_g1_i9	-8.58407	0.37157	12.5493	0.000396359	0.0233854	domain-containing 4	0	135	0	0	0	0
TR46384|c0_g1_i1	-4.26737	5.42494	39.119	3.98736e-10	2.53924e-07	UPF0187 chloroplastic	1627	367	1603	84	137	81
TR4741|c0_g1_i1	-4.8455	2.40235	19.2458	1.14924e-05	0.00149235	unknown	378	9	113	12	8	5
TR47581|c0_g2_i1	-3.30437	2.90835	13.0277	0.000306915	0.0192809	-	335	21	259	45	38	17
TR47598|c0_g1_i2	-2.71707	5.01074	13.1228	0.000291726	0.0186544	-	459	206	1561	164	197	232
TR47598|c0_g1_i4	-2.7467	8.06452	14.6271	0.000131014	0.010151	-	3559	2006	12855	1440	1644	1742
TR47628|c0_g2_i1	-2.70114	3.0451	12.6153	0.000382606	0.0227741	Erythronolide modules 1 and 2	247	104	287	32	34	84
TR47656|c0_g1_i1	-1.93752	7.07433	11.8209	0.000585682	0.0310717	hypothetical protein CHLNCDRAFT_137822	2460	1851	4773	1138	1695	1116
TR4807|c0_g1_i1	-3.92801	1.58343	11.489	0.000700109	0.0356871	-	25	15	190	9	12	7
TR4814|c0_g1_i1	-2.69451	3.85383	15.9063	6.65585e-05	0.00579861	aldehyde	115	589	444	77	118	80
TR4816|c0_g3_i1	-2.0894	4.79661	11.1262	0.000851148	0.0415632	-	738	235	967	313	201	225
TR48435|c0_g2_i5	-1.93571	4.21148	10.7346	0.0010515	0.0488821	phosphate dikinase chloroplastic-like	187	759	438	180	236	131
TR48435|c0_g2_i6	-2.83176	2.34152	11.0207	0.00090102	0.0432713	phosphate dikinase 2	57	76	241	34	39	19
TR48450|c0_g1_i2	-8.76544	0.214471	12.0604	0.000515032	0.0283683	hypothetical protein GPECTOR_57g501	0	0	97	0	0	0
TR48454|c0_g1_i1	-6.23054	3.75006	17.613	2.70732e-05	0.00292692	-	46	17	926	6	21	0
TR48454|c0_g3_i1	-2.35629	9.26752	23.2663	1.41054e-06	0.000270963	phosphate transporter	24272	10763	13767	4236	6215	3824
TR48454|c0_g3_i3	-2.42722	7.09779	22.9915	1.62722e-06	0.000302987	sodium phosphate symporter	6065	2281	2760	956	1254	827
TR48455|c0_g1_i1	-2.89446	10.1272	37.8809	7.51979e-10	4.36975e-07	putative lipoprotein	28899	49054	19753	6211	7675	4882
TR48455|c0_g1_i3	-2.60712	4.11672	22.6284	1.96562e-06	0.000351432	putative lipoprotein	521	630	316	79	107	150
TR48455|c0_g1_i4	-3.31888	9.50608	46.389	9.69572e-12	9.39031e-09	putative lipoprotein	15231	27861	19111	3139	3644	2561
TR48457|c0_g3_i1	-6.71417	-1.51609	11.1141	0.00085672	0.0417039	Elongation factor 1-alpha	6	4	17	0	0	0
TR48459|c0_g1_i6	-7.47794	-0.895096	11.8027	0.00059146	0.0312807	glycosyltransferase family 77	18	0	28	0	0	0
TR48471|c0_g2_i37	-7.57705	-0.696547	12.8005	0.000346526	0.0210304	ATP-dependent RNA helicase DDX11	39	0	17	0	0	0
TR48472|c2_g1_i2	-4.10501	5.37969	18.6527	1.56824e-05	0.00192359	ATP synthase subunit	402	758	2054	81	256	9
TR48473|c0_g1_i4	-7.56116	-0.672486	17.1738	3.41101e-05	0.00347743	-	5	39	14	0	0	0
TR48486|c0_g2_i11	-9.73119	1.43444	42.7132	6.33846e-11	4.83053e-08	speract scavenger transmembrane glyco	95	157	28	0	0	0
TR48486|c0_g2_i22	-4.06094	3.21677	16.1245	5.93115e-05	0.00529126	speract scavenger transmembrane glyco	339	169	301	48	0	24
TR48486|c0_g2_i24	-10.088	1.75614	53.2021	3.00935e-13	3.88607e-10	speract scavenger transmembrane glyco	155	99	79	0	0	0
TR48487|c0_g2_i1	-4.82997	2.36985	16.8988	3.9427e-05	0.00390366	sodium Bile acid symporter family	145	7	271	3	16	7
TR48487|c0_g2_i8	-6.85492	5.52638	19.8835	8.23074e-06	0.00113878	BASS family transporter: sodium ion bile	1178	8	2474	0	40	17
TR48491|c1_g1_i19	-8.23704	0.0352337	16.7001	4.37781e-05	0.00415526	Ultraviolet-B receptor UVR8	59	45	0	0	0	0
TR48491|c1_g1_i4	-8.59138	0.365287	18.4288	1.76374e-05	0.00211321	Ultraviolet-B receptor UVR8	80	53	0	0	0	0
TR48502|c9_g4_i2	-5.76908	-0.785563	11.6785	0.000632262	0.0329883	hypothetical protein GPECTOR_1g188	30	3	18	1	0	0
TR48504|c0_g3_i1	-11.0336	2.64418	27.7241	1.39909e-07	3.84857e-05	-	74	0	419	0	0	0
TR48504|c0_g5_i3	-8.1981	6.50048	24.1547	8.88983e-07	0.000183676	serine acetyltransferase 2	2974	0	4447	12	18	13
TR48504|c0_g5_i4	-5.0265	1.54418	12.5493	0.000396345	0.0233854	serine acetyltransferase 2	36	8	190	3	0	9
TR48507|c0_g1_i1	-5.12214	3.35433	43.212	4.91175e-11	3.80563e-08	chloroplast photosystem II-associated 22 kDa	135	370	393	11	14	15
TR48507|c0_g1_i7	-2.72346	9.10351	20.2971	6.62998e-06	0.00098471	photosystem II 22 kDa chloroplastic	23003	4555	15840	3266	4560	2474
TR48507|c0_g1_i8	-5.96032	2.44953	20.5733	5.73895e-06	0.000873364	chloroplast photosystem II-associated 22 kDa	30	267	202	0	0	11
TR48508|c0_g3_i12	-9.48271	1.22827	18.4443	1.74943e-05	0.00210693	ornithine transaminase	4	248	0	0	0	0
TR48514|c1_g3_i8	-9.38833	0.918102	19.8354	8.44067e-06	0.00115499	hypothetical protein CHLNCDRAFT_56681	0	34	128	0	0	0
TR4888|c0_g1_i1	-7.18804	1.79763	31.6644	1.83255e-08	7.15895e-06	-	82	34	185	1	0	2
TR4888|c0_g1_i2	-6.00325	3.03785	26.5116	2.61956e-07	6.54721e-05	hypothetical protein CHLNCDRAFT_137078	330	50	339	2	17	0
TR48936|c0_g1_i3	-2.7993	5.73502	24.8553	6.17992e-07	0.000138599	-	824	1330	1919	315	416	224
TR49860|c0_g1_i1	-4.0912	1.18031	13.3409	0.00025968	0.017075	-	18	68	106	3	13	3
TR50007|c0_g1_i1	-4.42297	1.48496	14.4312	0.000145372	0.0110066	two-on-two hemoglobin-3	25	27	172	5	4	9
TR50197|c0_g1_i2	-3.46406	1.37226	12.9951	0.000312303	0.0194877	ABC transporter G family	92	47	83	9	20	3
TR50197|c0_g1_i6	-3.51492	5.64789	40.8168	1.67192e-10	1.17764e-07	ABC transporter G family member 7	1871	910	1468	164	286	129
TR50197|c0_g1_i8	-4.41188	2.28786	15.5069	8.22031e-05	0.00687313	ATP-binding cassette superfamily	104	61	238	7	27	0
TR50217|c1_g2_i3	-2.36481	5.46418	14.0195	0.000180923	0.0130805	hypothetical protein CHLNCDRAFT_144844	2407	327	836	337	428	254
TR50226|c0_g1_i13	-4.98227	0.837512	11.8102	0.000589084	0.0311906	probable inactive purple acid phosphatase 27	106	4	55	1	0	6
TR50242|c0_g1_i3	-3.82414	3.23589	18.0506	2.15107e-05	0.00247522	serine threonine- kinase	458	28	315	30	42	18
TR50242|c0_g1_i4	-2.33285	6.68398	14.2269	0.00016204	0.011976	serine threonine- kinase	4538	701	2658	753	918	723
TR50249|c0_g3_i1	-6.7747	4.12535	54.1032	1.90228e-13	2.52667e-10	-	1263	499	80	4	12	6
TR50249|c0_g3_i4	-8.04229	-0.208533	23.4965	1.25139e-06	0.000242394	-	48	24	12	0	0	0
TR50367|c0_g1_i1	-7.86659	-0.409204	14.2164	0.000162948	0.012024	histone-lysine N-methyltransferase ATXR3	0	52	19	0	0	0
TR5071|c0_g1_i1	-5.42403	0.763231	14.5247	0.000138337	0.0105774	-	19	50	82	0	0	5
TR5071|c0_g1_i2	-8.48287	6.48796	106.229	6.56742e-25	5.82602e-21	-	1552	1810	4178	9	9	16
TR5071|c0_g1_i3	-14.9673	6.65553	62.1448	3.19108e-15	6.44987e-12	-	1049	64	6412	0	0	0
TR5081|c0_g2_i1	-5.18699	1.32365	17.136	3.47964e-05	0.00353191	Proteasome subunit alpha type-5	76	67	87	0	10	0
TR50843|c0_g1_i1	-4.96454	2.64124	12.7271	0.000360393	0.0216739	plasma membrane intrinsic	8	11	441	5	5	17
TR51166|c0_g1_i3	-2.09648	5.25809	11.0735	0.000875706	0.0423146	-	581	428	1550	297	384	338
TR51176|c0_g1_i1	-4.05564	1.91817	14.4323	0.00014529	0.0110066	-	269	104	6	11	9	9
TR51265|c0_g1_i12	-1.62184	6.25474	12.8104	0.0003447	0.020947	ser thr phosphatase family	1702	2098	1634	949	1054	651
TR51272|c4_g6_i2	-7.50661	-0.62599	12.9324	0.000322944	0.0199907	sterol 3-beta-glucosyltransferase UGT80A2-like	50	12	0	0	0	0
TR51273|c3_g4_i1	-2.13663	6.28857	16.1391	5.8855e-05	0.00528048	DNA mismatch repair Mlh1	2147	1103	2404	584	689	740
TR51273|c3_g4_i5	-1.98415	4.43248	12.6378	0.000378027	0.0225883	DNA mismatch repair Mlh1	634	277	634	186	243	186
TR51275|c1_g2_i1	-6.67606	5.54106	40.176	2.32085e-10	1.5759e-07	beta-1,6-N-acetylglucosaminyltransferase enzyme	2612	54	1530	17	25	21
TR51275|c1_g2_i2	-3.69905	1.7588	12.2714	0.000459962	0.025887	beta-1,6-N-acetylglucosaminyltransferase enzyme	115	11	151	11	18	7
TR51275|c1_g2_i3	-5.29574	3.43091	38.0333	6.95473e-10	4.09255e-07	beta-1,6-N-acetylglucosaminyltransferase enzyme	415	77	438	12	15	11
TR51284|c0_g1_i3	-7.73373	-0.637937	13.2508	0.000272466	0.0176167	probable serine threonine phosphatase 2A regulatory subunit B delta isoform X2	0	26	31	0	0	0
TR51287|c1_g1_i1	-6.00824	0.713642	17.5647	2.77695e-05	0.00298831	-	36	128	5	2	1	0
TR51341|c2_g1_i2	-2.45724	3.84907	12.8342	0.000340336	0.0207631	hypothetical protein CHLNCDRAFT_138465	563	99	438	95	128	92
TR51342|c0_g2_i1	-9.01547	0.638724	19.3726	1.07538e-05	0.00140034	Extracellular basic protease	91	0	56	0	0	0
TR51342|c0_g2_i2	-5.43154	3.01945	25.6162	4.1652e-07	9.87916e-05	Extracellular basic protease	435	19	275	4	7	14
TR51447|c0_g3_i1	-5.2713	1.41031	26.846	2.20332e-07	5.659e-05	-	75	150	39	2	4	3
TR5148|c0_g1_i1	-2.20721	4.67479	10.7659	0.00103388	0.0482078	-	847	134	853	211	252	181
TR51520|c0_g1_i3	-2.2853	7.40993	11.1264	0.000851088	0.0415632	-	7039	712	4924	1121	1954	1052
TR51636|c2_g1_i2	-4.30403	0.0262711	11.1817	0.000826066	0.0407666	hypothetical protein CHLNCDRAFT_145075	55	27	13	3	0	3
TR51646|c0_g1_i6	-8.24322	-0.204978	15.5842	7.89104e-05	0.00662164	MLO 11	27	0	50	0	0	0
TR51691|c0_g2_i1	-8.82584	0.41752	27.9267	1.25997e-07	3.59345e-05	chalcone isomerase	39	22	62	0	0	0
TR52800|c0_g1_i1	-6.78755	0.937771	24.3095	8.20355e-07	0.000171016	-	122	60	14	0	2	0
TR53067|c0_g3_i3	-3.18899	4.88272	16.0842	6.05882e-05	0.00536542	-	668	103	1392	151	136	124
TR53078|c0_g4_i17	-7.07755	-0.987858	11.209	0.000814019	0.0403864	hypothetical protein CHLNCDRAFT_144359	34	12	0	0	0	0
TR53078|c0_g4_i9	-8.30244	0.0966351	17.0866	3.57143e-05	0.00358593	DNA helicase II ATP-dependent DNA helicase	57	52	0	0	0	0
TR53101|c0_g1_i9	-4.7084	-0.495823	11.7721	0.000601259	0.031655	AP-4 complex subunit mu	37	14	13	0	1	2
TR53144|c0_g3_i6	-6.28593	1.06057	11.1281	0.000850318	0.0415632	copper-transporting ATPase RAN1	20	0	151	0	4	0
TR53215|c0_g1_i2	-8.14474	-0.0983357	23.5322	1.22842e-06	0.000239945	histone deacetylase 2	46	36	10	0	0	0
TR53260|c0_g1_i2	-4.49529	-0.343484	11.649	0.000642359	0.0333654	hypothetical protein CHLNCDRAFT_136129	37	17	17	0	1	3
TR53264|c0_g2_i2	-4.05647	0.806186	15.1296	0.000100376	0.00810118	fructose-1,6-bisphosphate aldolase	63	75	27	3	3	7
TR53276|c0_g1_i4	-2.20643	4.94964	16.471	4.93994e-05	0.00457466	-	1269	421	703	225	359	200
TR53288|c0_g1_i2	-4.05147	1.11173	15.2033	9.65348e-05	0.00787317	glycosyltransferase family 5	112	62	31	4	2	10
TR53291|c0_g2_i1	-5.18895	2.28768	11.3514	0.000753898	0.037971	-	209	0	213	0	7	11
TR53291|c0_g4_i1	-3.23224	5.5618	19.0765	1.25583e-05	0.00161273	Amino acid permease 2	2665	184	1166	214	278	155
TR53291|c0_g4_i3	-3.25506	3.00452	11.9071	0.000559201	0.0301579	Amino acid permease 2	518	20	166	26	66	19
TR53297|c1_g1_i17	-9.12487	0.855609	30.9001	2.71659e-08	1.00229e-05	Calcium-dependent kinase 29	79	99	10	0	0	0
TR53304|c0_g1_i10	-2.48227	7.86546	25.102	5.43755e-07	0.000125139	Ferric reductase	5409	11331	3279	1531	2032	1430
TR53304|c0_g1_i11	-3.34128	1.97706	12.3301	0.000445704	0.0252682	Ferric reductase	62	295	22	9	25	15
TR53316|c3_g2_i14	-2.96965	6.45255	34.6347	3.97762e-09	1.84912e-06	hypothetical protein CHLNCDRAFT_142830	2859	3672	1300	511	643	268
TR53316|c3_g2_i8	-4.13115	1.16452	13.2944	0.000266206	0.0173983	hypothetical protein CHLNCDRAFT_142830	51	128	35	0	6	10
TR53317|c0_g1_i29	-9.53215	1.02498	14.3498	0.0001518	0.011382	GDP-mannose transporter GONST1	0	0	165	0	0	0
TR53329|c0_g1_i10	-6.21456	3.2484	17.1161	3.51635e-05	0.00354594	divalent Anion:Na+ symporter family	114	0	614	7	6	5
TR53329|c0_g1_i2	-10.5851	2.19879	27.9083	1.27202e-07	3.60572e-05	sodium sulfate co-transporter	145	0	248	0	0	0
TR53329|c0_g1_i5	-3.86401	10.1641	17.9551	2.26172e-05	0.00256446	sodium sulfate co-transporter	45452	1187	45354	3292	4047	3039
TR53329|c0_g1_i6	-7.80515	9.56972	12.841	0.000339111	0.0207429	sodium sulfate co-transporter	22982	0	38381	267	231	0
TR53329|c0_g1_i7	-6.39338	3.45963	13.4733	0.000241981	0.0162092	divalent Anion:Na+ symporter family	59	0	758	0	8	10
TR53355|c0_g8_i2	-3.99014	1.64764	12.5829	0.000389283	0.0230829	light-harvesting of photosystem I	60	70	135	17	0	9
TR53664|c0_g1_i1	-3.23146	2.45214	13.8192	0.000201272	0.0141127	chlorophyll a-b binding 1D	111	57	254	30	13	31
TR53762|c0_g1_i1	-2.88045	6.69615	28.6246	8.78582e-08	2.65218e-05	expressed protein	5646	2323	1297	635	614	492
TR53762|c0_g1_i4	-2.0551	4.33569	11.1099	0.000858676	0.0417554	expressed protein	469	225	709	158	266	138
TR53778|c1_g1_i11	-2.50586	5.82581	24.8486	6.20129e-07	0.000138599	phospholipase A1	1120	1470	1752	401	443	351
TR53778|c1_g1_i2	-3.3747	6.80768	20.7768	5.16041e-06	0.000799658	phospholipase A1-IIgamma-like	1004	1404	5682	390	450	526
TR53778|c1_g1_i20	-6.08635	1.76161	18.7939	1.4563e-05	0.00181991	phospholipase A1-IIgamma-like	22	29	224	6	0	1
TR53778|c1_g1_i25	-2.02074	4.66439	12.1899	0.000480478	0.0269189	phospholipase A1- chloroplastic	417	727	710	205	132	341
TR53778|c1_g1_i4	-2.5052	6.46037	14.5828	0.000134134	0.010341	phospholipase A1-IIgamma-like	950	1354	3819	674	467	679
TR53780|c0_g2_i12	-7.69881	-0.677663	13.0119	0.000309526	0.0193881	ABC1 COQ8 ser thr kinase	25	0	30	0	0	0
TR53783|c0_g1_i12	-5.02648	1.61356	15.5265	8.13586e-05	0.00681477	Peptidase trypsin active site	30	99	139	1	0	11
TR53784|c0_g3_i7	-9.29504	0.771444	13.5629	0.000230706	0.0157029	argonaute 1	0	0	140	0	0	0
TR53788|c0_g2_i5	-6.82094	0.224081	19.6595	9.25414e-06	0.00123674	-	10	64	37	0	0	1
TR53809|c0_g1_i6	-3.81645	8.34031	17.1863	3.38875e-05	0.00346233	-	1138	2410	19088	887	1136	986
TR53840|c0_g2_i12	-7.89469	-0.319501	21.6956	3.19522e-06	0.000532399	methyl- -binding domain-containing 9	40	31	7	0	0	0
TR53840|c0_g2_i2	-7.54211	-0.647838	18.8952	1.381e-05	0.00174456	methyl- -binding domain-containing 9	18	34	8	0	0	0
TR53849|c0_g1_i1	-8.41077	0.189817	11.971	0.000540337	0.0295173	WD repeat-containing 75 isoform X1	116	0	0	0	0	0
TR53856|c0_g1_i20	-8.32283	0.0106086	24.5044	7.41411e-07	0.000158104	hypothetical protein CHLNCDRAFT_140624	19	52	26	0	0	0
TR54036|c0_g1_i1	-1.781	4.85198	11.0863	0.000869665	0.0421574	-	738	399	851	268	348	298
TR54058|c0_g2_i1	-2.16395	2.68169	11.5664	0.000671526	0.0345713	-	160	192	147	46	61	57
TR54060|c0_g1_i1	-2.14674	3.03949	10.9228	0.000949889	0.0451056	-	374	147	137	70	98	48
TR54829|c0_g1_i1	-2.40623	6.26973	19.954	7.93277e-06	0.00111809	UPF0187 chloroplastic	3826	1101	1394	594	713	430
TR54845|c0_g2_i2	-4.7739	-0.263062	11.8686	0.000570877	0.0305748	ferritin- chloroplastic-like	17	27	30	0	4	0
TR54865|c0_g1_i4	-2.22751	5.11187	14.3731	0.000149929	0.01126	-	692	447	1287	300	288	266
TR55092|c0_g1_i1	-6.34338	0.385081	14.1057	0.000172821	0.0126721	-	71	1	49	0	2	0
TR55343|c0_g1_i2	-3.92142	6.84012	39.3216	3.59452e-10	2.32086e-07	-	4029	1304	4145	292	475	246
TR55343|c0_g2_i1	-3.48036	4.89519	29.1211	6.79937e-08	2.19506e-05	-	1021	288	1092	139	117	90
TR55353|c0_g2_i2	-4.59434	1.98045	22.6825	1.91103e-06	0.00034568	-	67	67	196	11	8	4
TR55398|c0_g1_i2	-2.43119	6.06844	12.4582	0.000416161	0.0241529	hypothetical protein CHLNCDRAFT_137918	2668	296	2076	417	708	374
TR55400|c0_g1_i2	-4.25534	3.5123	19.6518	9.29166e-06	0.00123768	-	480	24	451	14	39	28
TR55400|c0_g1_i5	-3.906	5.88077	23.2527	1.4205e-06	0.000271754	hypothetical protein MNEG_7238	1940	181	2534	153	156	201
TR55657|c0_g1_i1	-2.49645	6.24392	21.7837	3.05188e-06	0.000515912	-	3469	1051	1622	486	690	440
TR5589|c0_g1_i4	-7.49648	0.952412	17.7131	2.56856e-05	0.00280958	hypothetical protein CHLNCDRAFT_51342	86	118	0	1	0	0
TR5632|c0_g1_i1	-2.00875	5.69031	12.496	0.000407828	0.0237583	probable NAD(P)H dehydrogenase (quinone) FQR1-like 1	989	701	1839	499	443	489
TR56634|c0_g2_i1	-4.84095	0.678538	11.2017	0.00081722	0.0404589	sulfate transport system ATP-binding	58	15	69	0	0	7
TR56682|c0_g1_i8	-8.70131	0.307738	24.8509	6.19413e-07	0.000138599	probable dolichyl pyrophosphate Glc1Man9 c2 alpha-1,3-glucosyltransferase	53	10	52	0	0	0
TR56684|c0_g2_i3	-2.79454	3.30594	19.1501	1.20833e-05	0.00155603	expressed protein	394	182	243	39	72	64
TR56684|c0_g2_i7	-3.65433	2.37751	20.8629	4.93359e-06	0.000767066	expressed protein	184	64	189	18	22	15
TR56689|c0_g1_i5	-7.56715	-0.656248	12.8343	0.000340326	0.0207631	hypothetical protein CHLNCDRAFT_141906	0	46	13	0	0	0
TR56715|c0_g1_i2	-4.83841	1.39658	18.1151	2.07944e-05	0.0024047	glutamate receptor	117	144	8	2	7	3
TR56729|c0_g1_i11	-9.08217	0.60533	24.0001	9.63313e-07	0.000195557	ATP-dependent RNA helicase DHX57	24	7	101	0	0	0
TR56731|c0_g1_i14	-7.05654	1.75162	36.9101	1.23706e-09	6.61016e-07	membrane bound O-acyl transferase family	90	170	73	0	0	3
TR56736|c1_g1_i3	-4.99247	0.299046	12.5491	0.000396396	0.0233854	haloacid dehalogenase-like hydrolase domain-containing At3g48420	6	50	54	3	0	2
TR5699|c0_g2_i2	-7.76122	-0.439659	19.5888	9.6032e-06	0.00126828	F-type H+-transporting ATPase subunit delta	46	19	6	0	0	0
TR57180|c0_g1_i1	-8.51599	0.109219	16.7048	4.36714e-05	0.00415526	-	50	0	49	0	0	0
TR5731|c2_g1_i3	-9.14153	0.649263	18.158	2.03316e-05	0.00236886	amino-acid permease BAT1 homolog	23	0	111	0	0	0
TR5766|c0_g2_i8	-6.63052	5.82922	17.27	3.24259e-05	0.00334981	chlorophyll a-b binding chloroplastic-like	2218	3990	3	56	0	21
TR614|c0_g2_i1	-1.60943	7.4832	11.297	0.00077632	0.0388222	ADP,ATP carrier	3369	4011	4781	2262	2375	1604
TR6159|c0_g1_i1	-8.37572	9.10922	37.6772	8.34744e-10	4.67537e-07	-	4190	381	35859	70	46	108
TR6159|c0_g1_i3	-7.34332	2.60939	20.6615	5.48076e-06	0.000838123	-	75	1	404	0	2	3
TR6159|c0_g1_i4	-5.96214	0.505123	10.854	0.000985804	0.0463378	-	18	0	101	1	0	2
TR616|c0_g1_i3	-11.1857	2.87259	76.7928	1.89865e-18	9.80716e-15	GDP-L-galactose phosphorylase 2-like	461	169	112	0	0	0
TR6201|c0_g1_i12	-2.30995	3.79197	13.4493	0.000245094	0.0163706	hypothetical protein CHLNCDRAFT_142035	758	252	159	80	134	111
TR639|c0_g1_i4	-2.03314	4.34636	14.0861	0.000174632	0.0127646	-	958	403	274	173	230	160
TR662|c0_g1_i1	-2.80142	5.83466	13.4747	0.000241797	0.0162092	-	377	598	2914	348	351	308
TR662|c0_g1_i3	-3.44387	5.09808	17.5392	2.81445e-05	0.00301072	-	121	1339	1301	125	59	204
TR662|c0_g1_i4	-3.70527	4.96848	17.5227	2.839e-05	0.00301389	-	173	227	1818	101	108	105
TR662|c0_g1_i6	-2.77294	5.04953	11.5512	0.000677051	0.0347403	-	154	354	1732	181	183	225
TR662|c0_g1_i7	-3.06198	9.73973	15.7456	7.24574e-05	0.00618055	-	5509	8968	44580	3753	4455	4515
TR662|c0_g1_i8	-3.87839	2.69076	13.0072	0.00031029	0.0193881	-	27	44	403	11	21	27
TR681|c0_g2_i1	-8.37403	-0.109971	15.4251	8.58414e-05	0.00712607	Calumenin-B	20	0	61	0	0	0
TR705|c0_g1_i1	-7.26389	-0.911519	16.85	4.04542e-05	0.00394263	sulfonate nitrate taurine transport system substrate-binding	18	21	9	0	0	0
TR727|c0_g1_i6	-9.42794	1.00899	28.2617	1.05971e-07	3.09836e-05	exosome complex component RRP4 homolog	72	6	103	0	0	0
TR7360|c0_g1_i1	-8.13916	-0.0620224	11.3129	0.000769687	0.0385574	-	96	0	0	0	0	0
TR7360|c0_g1_i6	-2.12986	3.3362	12.3666	0.000437083	0.0250544	-	323	171	266	89	102	75
TR7363|c0_g1_i4	-8.96114	0.649459	32.1734	1.41008e-08	5.70017e-06	short-chain dehydrogenase reductase SDR	82	45	29	0	0	0
TR7375|c0_g1_i12	-9.05133	0.744743	33.6659	6.54381e-09	2.86989e-06	-	78	62	28	0	0	0
TR7676|c2_g1_i4	-7.43976	-0.685819	11.8347	0.000581378	0.0309589	Tubulin gamma chain	54	5	0	0	0	0
TR7688|c0_g1_i1	-3.27254	2.39573	13.5753	0.000229177	0.0156446	-	396	66	34	24	28	17
TR7688|c0_g2_i1	-4.68289	4.65628	47.782	4.76342e-12	4.92093e-09	-	1665	614	240	34	59	40
TR7688|c0_g2_i2	-6.18374	6.50378	84.1306	4.63153e-20	2.69138e-16	-	4460	3113	1449	44	113	23
TR7688|c1_g2_i1	-3.59479	5.35342	18.4371	1.75603e-05	0.00210941	-	3376	547	116	115	213	116
TR7688|c1_g3_i5	-5.6293	6.75268	76.2881	2.45158e-18	1.13969e-14	-	6682	3192	1091	105	100	93
TR7688|c1_g3_i7	-10.4262	2.12569	55.8882	7.67115e-14	1.08066e-10	-	252	168	36	0	0	0
TR7688|c1_g3_i8	-7.80801	-0.355899	15.0752	0.00010331	0.00826622	-	46	31	0	0	0	0
TR7688|c1_g3_i9	-5.59911	6.47926	65.2227	6.6893e-16	1.72762e-12	-	5601	2880	701	63	129	65
TR7688|c1_g4_i1	-7.77925	-0.423497	20.5701	5.74878e-06	0.000873364	-	26	39	7	0	0	0
TR7688|c1_g4_i2	-5.51951	9.45048	68.6026	1.20448e-16	3.73293e-13	-	40484	24982	6176	593	1152	411
TR7688|c1_g4_i3	-5.41682	5.20325	58.876	1.67932e-14	2.692e-11	-	2405	1128	260	35	47	36
TR7688|c1_g4_i4	-7.44627	-0.671178	13.2925	0.000266469	0.0173983	-	29	31	0	0	0	0
TR7688|c1_g4_i5	-6.51019	5.95096	45.2996	1.6908e-11	1.54121e-08	-	3191	2166	874	43	56	0
TR7692|c2_g1_i2	-5.0242	2.07971	16.8003	4.15268e-05	0.00401351	L-isoaspartate O-methyltransferase	91	29	229	4	0	13
TR7695|c1_g5_i1	-3.85947	5.36086	16.3567	5.247e-05	0.00483015	hypothetical_ (chloroplast)	440	812	1930	100	294	7
TR7696|c0_g1_i14	-2.10504	3.533	11.7089	0.00062202	0.0326003	Alkylglycerol monooxygenase	200	446	253	58	155	97
TR7696|c0_g1_i25	-8.51593	0.10124	24.0896	9.19561e-07	0.000187494	Alkylglycerol monooxygenase	16	29	53	0	0	0
TR7699|c1_g1_i5	-2.5619	3.71328	12.6669	0.000372177	0.0222961	Rubisco activase	277	139	535	91	56	115
TR7703|c0_g1_i1	-6.04961	5.02322	42.5312	6.95641e-11	5.21596e-08	-	1342	85	1349	23	25	20
TR7703|c4_g1_i4	-5.74657	0.560695	13.9287	0.00018988	0.0135594	Whirly transcription factor	14	128	8	0	0	3
TR7705|c0_g1_i2	-4.34233	1.17165	12.7289	0.000360055	0.0216739	Phytochrome-associated serine threonine- phosphatase	53	28	110	10	0	5
TR7707|c0_g1_i1	-2.01204	12.383	10.7215	0.00105896	0.0490817	senescence-associated	46782	114939	198708	38371	78413	35424
TR7709|c1_g1_i1	-4.64331	1.94042	13.2528	0.00027218	0.0176167	DMR6-LIKE OXYGENASE 2-like	89	3	218	2	13	7
TR7709|c1_g1_i2	-8.6964	3.24969	24.1057	9.11923e-07	0.000187052	senescence-associated nodulin	459	0	386	0	3	0
TR7709|c1_g2_i1	-4.19464	2.25835	17.8606	2.37687e-05	0.00264978	-	104	24	254	13	12	11
TR7716|c0_g8_i1	-1.85008	6.71483	10.9351	0.000943615	0.0448536	phosphatase 1	2329	1465	3364	650	1436	1120
TR7716|c0_g8_i3	-3.9312	1.76117	13.5818	0.000228393	0.015614	phosphatase 1	71	23	178	16	4	10
TR7724|c4_g2_i5	-4.57973	4.90248	21.34	3.8462e-06	0.000618692	hypothetical protein BVRB_037930, partial	258	398	1628	37	138	7
TR7727|c0_g1_i1	-1.85488	6.82198	14.9956	0.000107762	0.0085635	-	3770	2083	2484	1132	1543	817
TR7727|c0_g1_i9	-1.7806	5.30339	13.5975	0.000226487	0.0155523	-	1246	725	891	423	537	306
TR7729|c1_g1_i3	-3.15366	2.546	11.2822	0.000782552	0.0390335	-	428	117	13	28	38	17
TR7729|c6_g1_i1	-3.40111	2.50388	11.0025	0.00090987	0.0435165	-	423	125	6	29	29	11
TR7735|c0_g1_i15	-8.18008	-0.296327	14.8369	0.000117218	0.00917237	proton phosphate symporter	18	0	53	0	0	0
TR7744|c0_g2_i11	-5.5555	2.24296	14.3944	0.000148242	0.0111875	-	40	35	301	0	0	13
TR7744|c0_g2_i12	-5.49287	6.90185	26.9001	2.14251e-07	5.53338e-05	predicted protein	240	1240	7334	169	78	113
TR7744|c0_g2_i14	-7.46762	9.23972	40.476	1.99046e-10	1.38108e-07	predicted protein	2107	3518	38797	77	164	224
TR7744|c0_g2_i19	-7.69678	7.123	29.3532	6.03184e-08	2.00292e-05	predicted protein	748	812	8807	0	60	35
TR7744|c0_g2_i20	-5.7947	6.73463	26.6439	2.44625e-07	6.21427e-05	predicted protein	155	1020	6657	127	53	81
TR7744|c0_g2_i23	-7.49502	6.13024	41.6713	1.07984e-10	7.8437e-08	-	226	430	4522	22	17	15
TR7744|c0_g2_i25	-7.43788	5.94482	28.713	8.39404e-08	2.56853e-05	keratin-associated 5-4-like	378	224	3960	14	39	0
TR7744|c0_g2_i3	-5.54213	4.37447	29.7981	4.79462e-08	1.60354e-05	-	104	184	1275	16	15	29
TR7744|c0_g2_i4	-6.13552	0.147439	13.7452	0.000209353	0.0145695	-	5	10	79	1	0	1
TR7744|c0_g2_i5	-6.50876	6.41456	33.8875	5.83928e-09	2.5853e-06	-	195	656	5436	33	58	40
TR7744|c0_g2_i8	-6.40403	3.6726	19.7048	9.03724e-06	0.00122129	keratin-associated 5-4-like	56	212	743	0	0	19
TR7744|c0_g2_i9	-11.1635	2.78902	48.4512	3.38618e-12	3.57765e-09	predicted protein	34	99	427	0	0	0
TR7744|c0_g3_i1	-7.07623	5.22621	36.7259	1.35958e-09	7.18228e-07	-	119	227	2429	17	8	13
TR7745|c0_g1_i12	-9.42317	0.908263	14.0119	0.000181654	0.0131129	2-hydroxyacyl- lyase	0	0	153	0	0	0
TR7764|c0_g1_i1	-3.47887	5.22302	31.9489	1.58279e-08	6.28896e-06	alkaline phosphate-repressible	679	753	1514	143	110	171
TR7764|c0_g1_i17	-3.07658	7.24398	32.3157	1.31053e-08	5.39149e-06	phosphate-repressible alkaline phosphatase	2963	3630	5346	717	687	821
TR7764|c0_g1_i18	-3.52371	1.82783	14.0532	0.000177707	0.0129284	alkaline phosphate-repressible	46	69	169	20	9	12
TR7764|c0_g1_i20	-3.07405	4.53661	27.3799	1.67162e-07	4.39286e-05	alkaline phosphate-repressible	476	528	831	118	85	137
TR7764|c0_g1_i24	-3.1678	5.43201	27.5277	1.54857e-07	4.17168e-05	alkaline phosphate-repressible	794	816	1721	152	201	246
TR786|c0_g1_i4	-7.89166	-0.448414	21.3291	3.86825e-06	0.000620093	chloroplast envelope translocase family	16	23	28	0	0	0
TR8530|c0_g1_i1	-3.71285	1.59969	17.5372	2.81737e-05	0.00301072	hypothetical protein CHLNCDRAFT_58255	66	91	105	7	15	9
TR8759|c0_g1_i1	-6.33258	3.84221	50.9929	9.27005e-13	1.10499e-09	ABC multidrug resistance associated	619	144	519	15	8	2
TR8759|c0_g2_i1	-7.21782	4.47163	50.0139	1.5266e-12	1.68973e-09	ABC multidrug resistance associated	1060	149	784	0	8	12
TR8773|c0_g1_i1	-3.38805	1.81008	12.3063	0.000451434	0.0255033	-	121	23	142	15	9	19
TR9041|c0_g1_i1	-5.1193	4.34074	34.1134	5.19913e-09	2.32401e-06	CTR type copper ion transporter	509	116	1005	39	32	11
TR9041|c0_g1_i3	-5.23922	3.97757	21.3914	3.74449e-06	0.000606529	CTR type copper ion transporter	480	39	765	1	34	23
TR9041|c0_g1_i4	-8.48303	0.125507	16.7302	4.30903e-05	0.00412177	CTR type copper ion transporter	67	0	36	0	0	0
TR9052|c0_g1_i7	-7.01136	0.145849	11.4924	0.000698796	0.0356593	hypothetical protein CHLNCDRAFT_59287	6	0	87	0	1	0
TR9072|c0_g1_i2	-11.4016	3.02323	36.4675	1.55233e-09	8.01832e-07	Serine threonine- kinase CTR1	21	18	578	0	0	0
TR9089|c0_g2_i3	-4.71331	2.56819	24.4806	7.50608e-07	0.000159335	basic form of pathogenesis-related 1-like	101	73	309	17	5	9
TR9095|c0_g1_i1	-2.42905	6.58864	12.5963	0.000386513	0.0229479	superoxide dismutase [Mn]	1236	870	4383	725	674	703
TR9361|c0_g1_i1	-4.05026	1.6157	14.0229	0.000180594	0.0130771	-	242	43	16	5	6	12
TR972|c0_g2_i18	-3.26944	3.93286	17.0593	3.62312e-05	0.00361441	ATPase plasma membrane-type	211	240	703	20	92	90
TR972|c0_g2_i21	-7.47502	-0.878481	11.9287	0.000552765	0.0299498	p-type ATPase superfamily	0	20	27	0	0	0
TR978|c2_g1_i2	-4.70709	2.63738	17.4023	3.02455e-05	0.00317393	Erythronolide modules 3 and 4	211	44	272	23	0	9
TR979|c0_g4_i1	-4.22854	1.52513	13.1035	0.000294742	0.0187441	Polyketide synthase	68	12	155	2	8	11
TR979|c0_g5_i12	-7.83359	-0.317106	10.7292	0.00105459	0.0489767	Erythronolide modules 1 and 2	0	80	0	0	0	0
TR979|c0_g5_i14	-10.8018	2.4307	57.6074	3.20021e-14	4.79908e-11	Erythronolide modules 1 and 2	103	86	277	0	0	0
TR979|c0_g5_i15	-2.75491	5.13455	17.6708	2.6263e-05	0.00284595	Polyketide synthase	581	474	1494	179	163	280
TR984|c0_g3_i1	-2.19054	6.73426	18.1033	2.09241e-05	0.0024137	low-CO2 inducible	5111	2238	1419	791	1248	684
TR984|c0_g3_i15	-3.53467	6.85704	30.2371	3.82333e-08	1.32641e-05	low-CO2 inducible	6288	989	2814	392	571	344
TR984|c0_g3_i16	-4.01908	6.37029	37.7467	8.05538e-10	4.62319e-07	low-CO2 inducible	4441	744	2142	219	309	158
TR984|c0_g3_i17	-8.72012	0.167663	11.8963	0.000562443	0.0302276	low-CO2 inducible	0	0	94	0	0	0
TR984|c0_g3_i18	-2.60083	1.94758	11.0109	0.000905774	0.0433652	low-CO2 inducible	144	74	96	17	44	18
TR984|c0_g3_i2	-3.21323	8.0336	34.1755	5.03591e-09	2.27291e-06	low-CO2 inducible	13857	4228	4994	1198	1543	883
TR984|c0_g3_i3	-4.36565	4.95705	29.0984	6.87941e-08	2.20559e-05	low-CO2 inducible	1066	125	1333	49	81	72
TR984|c0_g3_i4	-6.40813	5.21318	60.9696	5.79632e-15	1.07784e-11	low-CO2 inducible	1453	243	1503	15	28	18
TR984|c0_g3_i5	-6.07504	7.45465	66.4489	3.59083e-16	9.81944e-13	low-CO2 inducible	6169	1692	7119	126	177	66
TR984|c0_g3_i6	-2.70623	2.66246	14.5302	0.000137931	0.0105636	low-CO2 inducible	329	106	107	50	37	31
TR984|c0_g3_i7	-2.53843	8.64089	21.6248	3.31545e-06	0.00055046	low-CO2 inducible	14447	4751	11614	2611	3431	2250
TR984|c0_g3_i8	-4.86463	1.7711	16.8964	3.94772e-05	0.00390366	low-CO2 inducible	122	20	153	8	9	0
TR984|c0_g3_i9	-6.09499	0.992949	15.0045	0.000107257	0.00853793	low-CO2 inducible	49	4	118	4	0	0
TR9901|c0_g1_i1	-6.79906	0.30544	18.7984	1.45286e-05	0.00181991	-	80	40	5	0	0	1
TR995|c11_g3_i4	-4.80976	2.91579	27.5229	1.55245e-07	4.17168e-05	dehydration responsive	88	116	403	15	16	7
TR995|c7_g2_i1	-3.58253	2.47633	13.7728	0.000206303	0.0143787	hypothetical protein BVRB_033440, partial	84	93	263	28	35	2
TR9998|c0_g1_i2	-2.84705	3.32704	16.3959	5.13975e-05	0.00475023	-	335	151	316	32	49	87
TR9998|c0_g1_i4	-3.19125	6.64205	31.6157	1.87906e-08	7.27947e-06	-	2610	1529	3695	459	473	446
TR999|c0_g2_i10	-5.69082	1.21011	18.4702	1.72579e-05	0.00208929	-	154	64	17	0	6	0
TR999|c0_g2_i2	-6.06116	8.27517	64.9743	7.58798e-16	1.85658e-12	-	18483	11875	2002	200	364	100
TR999|c0_g2_i3	-5.03647	3.90025	29.2994	6.20148e-08	2.03024e-05	-	1244	256	47	13	25	23
TR999|c0_g2_i4	-5.78293	5.88137	56.5435	5.49684e-14	7.98554e-11	-	3724	2144	304	40	81	30
TR999|c0_g2_i5	-5.38464	4.88642	43.2765	4.7525e-11	3.74465e-08	-	1886	1080	125	29	57	14
TR999|c0_g2_i6	-6.69061	2.47185	30.4146	3.48888e-08	1.24763e-05	-	379	170	31	7	0	0
TR999|c0_g2_i9	-4.86181	1.80475	18.8138	1.44122e-05	0.0018108	-	175	149	28	0	4	11
TR999|c0_g3_i1	-4.69594	2.81692	17.9377	2.28257e-05	0.00257554	-	633	84	9	9	15	12
TR999|c0_g3_i3	-4.68253	3.50544	17.019	3.70068e-05	0.00368388	-	1061	107	8	16	24	19
