# Supplementary material for: Molecular basis of autotrophic vs mixotrophic growth in Chlorella sorokiniana
Source: Sci Rep. 2018 Apr 24;8:6465. doi: 10.1038/s41598-018-24979-8 (PMC5915390; doi:10.1038/s41598-018-24979-8)
Supplement: Supplementary file 4 — Dataset 3 [file 41598_2018_24979_MOESM4_ESM.zip]

Archive with 1 entries (1 files):
- CecchinDataset S3.fasta
